# Supplementary material for: Combining Bioinformatics and Experiments to Identify and Verify Key Genes with Prognostic Values in Endometrial Carcinoma
Source: J Cancer. 2020 Jan 1;11(3):716–32. doi: 10.7150/jca.35854 (PMC6959041; doi:10.7150/jca.35854)
Supplement: Supplementary file 1 — Table S1: DEGs of GSE63678. [file jcav11p0716s1.csv]

	logFC	AveExpr	t	P.Value	adj.P.Val	B	symbol
PCK2	1.3517262274	7.61639389558333	9.34035286192442	6.38311249055197e-07	0.0079169744220316	6.1655346477958	PCK2
CENPU	2.63018087668571	7.51787183466667	8.51627106753064	1.71774468278287e-06	0.00911837908061126	5.32323747915412	CENPU
SMC4	1.39804251465714	9.83792631841667	8.31704629456992	2.20552586002046e-06	0.00911837908061126	5.1065700209316	SMC4
CCNB2	2.81640191785714	7.44261460075	7.71693546216859	4.81015241600484e-06	0.0125440135153922	4.42117204532576	CCNB2
ZWINT	2.75655540325714	8.5507907635	7.54601261949279	6.05268309157452e-06	0.0125440135153922	4.216625867302	ZWINT
CCNB1	2.72141250628571	7.78392727166667	7.51646491997866	6.30018824644861e-06	0.0125440135153922	4.18083402691288	CCNB1
VDAC1	1.29257970331429	10.6702035893333	7.26837750568287	8.85781747434521e-06	0.0125440135153922	3.8752245618064	VDAC1
PBK	3.21796953454286	7.07899858275	7.07701213892635	1.15809912070502e-05	0.0125440135153922	3.63317401011847	PBK
SNRK	-1.09681929028572	9.83605866333333	-7.0666215006759	1.17523497756427e-05	0.0125440135153922	3.61987171378281	SNRK
MELK	2.60958530837143	7.57647622575	7.04576443059607	1.21045119169552e-05	0.0125440135153922	3.59312015555543	MELK
NUSAP1	2.79962341597143	7.58074476791667	6.98755120792254	1.31481286259301e-05	0.0125440135153922	3.51810155450839	NUSAP1
EIPR1	1.19351035157143	7.80743031875	6.97139085849127	1.34545198786003e-05	0.0125440135153922	3.4971833709076	EIPR1
ISG15	1.69386641497143	9.59286756266667	6.92255867085477	1.44273773431802e-05	0.0125440135153922	3.43372908000939	ISG15
UBE2C	2.47058433397143	8.22534967741667	6.89242259867904	1.50648705358209e-05	0.0125440135153922	3.39438485132162	UBE2C
PTTG1	2.87779580525714	8.52331254433333	6.88755855736374	1.51705396058118e-05	0.0125440135153922	3.38802137361775	PTTG1
PRC1	2.02309912062857	7.9231958835	6.79615386689151	1.73099414675593e-05	0.0134184502513837	3.26775411449121	PRC1
ZNF135	-1.50029943925714	5.8484271825	-6.74102741393398	1.8753405290776e-05	0.01344213956313	3.19458914635349	ZNF135
PCLAF	2.99323487088571	8.72818821508333	6.67035501863454	2.0793565833739e-05	0.01344213956313	3.10009278734742	PCLAF
HDAC5	-1.28890921017143	8.31635252366667	-6.65219424234756	2.13550349266312e-05	0.01344213956313	3.07568277800663	HDAC5
KRT8	3.01019972471428	10.1676627004167	6.58981802545081	2.34093412319745e-05	0.01344213956313	2.99144528717682	KRT8
KIF20A	2.34488760717143	6.71858349558333	6.49812309379678	2.68186998260048e-05	0.01344213956313	2.8664926090037	KIF20A
NUDT11	-1.91046433357143	7.06599376608333	-6.47440516028973	2.77837745372598e-05	0.01344213956313	2.83395423883414	NUDT11
TUBB4B	1.08747803571428	11.0907445075	6.45922292316539	2.84208197894591e-05	0.01344213956313	2.8130787637082	TUBB4B
KIF11	1.9750764682	6.19377282058333	6.41816818335969	3.02223015226473e-05	0.01344213956313	2.75644426586685	KIF11
KLHL21	-1.54529256688572	8.04494167458333	-6.41627332003427	3.0308318076322e-05	0.01344213956313	2.75382381585071	KLHL21
TOP2A	2.46813277742857	7.83165963816667	6.38485574229114	3.17729761940993e-05	0.01344213956313	2.71029190986644	TOP2A
RACGAP1	1.63785466162857	8.23764122708333	6.36458392268969	3.27577195624513e-05	0.01344213956313	2.68211947917312	RACGAP1
ESRP1	2.45237351148571	7.82807532683333	6.34153475368168	3.39168145166481e-05	0.01344213956313	2.65000715281599	ESRP1
NAB2	-1.121891797	8.16738855641667	-6.33979792235156	3.40058997930488e-05	0.01344213956313	2.64758392607704	NAB2
ADK	1.3549775646	8.64119724675	6.29576284068598	3.63494052036912e-05	0.01344213956313	2.58598420408379	ADK
BIRC5	2.59599671457143	6.83411518983333	6.2899195994247	3.66730102193655e-05	0.01344213956313	2.57778678152436	BIRC5
DSTYK	-1.57750063368571	7.69737595441667	-6.28253558931236	3.70863163373413e-05	0.01344213956313	2.56741996978458	DSTYK
CENPF	2.20060045351428	7.85069957308333	6.28181321976379	3.71270137885605e-05	0.01344213956313	2.56640532469009	CENPF
BORA	1.63774137654286	6.82768090591667	6.26768881635948	3.7932345780017e-05	0.01344213956313	2.54654920888904	BORA
DIP2C	-1.14208841751429	9.26035413925	-6.22922021786572	4.0220977134603e-05	0.0138572438722356	2.49230697160594	DIP2C
DBI	1.53053748088571	10.8998311339167	6.16064916681375	4.46708537480315e-05	0.0149743945685631	2.39502696436747	DBI
GOT1	1.11018169585714	8.32000035925	6.10050068358882	4.90038558221737e-05	0.0153247089407005	2.30907024846114	GOT1
BUB1B	2.62109087242857	7.71410669858333	6.07044138226752	5.1333956259437e-05	0.0153247089407005	2.26589386219867	BUB1B
RRM2	3.24961916562857	8.27326019575	6.0434286475724	5.35279871676342e-05	0.0153247089407005	2.22696866101378	RRM2
ECT2	2.54990980545714	7.34695940091667	6.03807631604712	5.39743698086948e-05	0.0153247089407005	2.21924195055589	ECT2
ENPP2	-2.64040897	10.9260983341667	-6.01896771758417	5.56004113788215e-05	0.0153247089407005	2.1916186089103	ENPP2
PTPN3	2.07730701762857	8.34172426475	5.9729825809102	5.97295717927408e-05	0.0161049104118557	2.12490004569161	PTPN3
HMMR	1.8912874226	6.90192317391667	5.941037777227	6.27880574953098e-05	0.0165693675981772	2.07835042270751	HMMR
CEP55	2.63548548128571	6.97117472075	5.89092089946599	6.79245055710947e-05	0.0167775236608621	2.00498721769591	CEP55
ASPM	2.52751073888571	6.79173814575	5.879739938329	6.91299009961595e-05	0.0167775236608621	1.98856448716435	ASPM
NCAPG	2.02455868982857	6.54159767166667	5.8795831141808	6.91469677037609e-05	0.0167775236608621	1.98833399781512	NCAPG
OLFML2A	-2.33958815082857	9.26323629875	-5.86103797613001	7.11969047061838e-05	0.0167775236608621	1.96104951212554	OLFML2A
MPDU1	1.31735162991429	8.08092217425	5.85765538582633	7.15776808004893e-05	0.0167775236608621	1.95606687221461	MPDU1
TK1	1.51465026951428	7.22001176875	5.85663436814352	7.16930382992575e-05	0.0167775236608621	1.95456252322991	TK1
TRPC4	-1.37919515131429	6.64174166366667	-5.82886056307219	7.49075206503014e-05	0.0169031850259576	1.91357627874612	TRPC4
CDC20	2.45440136302857	7.69305933183333	5.82845417142526	7.49556701143004e-05	0.0169031850259576	1.91297563198119	CDC20
CKAP2	1.57919106731428	7.88437626666667	5.8123987387973	7.68843183448521e-05	0.0169512808970325	1.88922428846111	CKAP2
PCCB	1.53094780745714	8.22822946608333	5.79981712242533	7.84322731188799e-05	0.0169512808970325	1.87058268522416	PCCB
NAALAD2	-2.67512012748572	6.73362489316667	-5.79312442684634	7.92690713559528e-05	0.0169512808970325	1.86065597515784	NAALAD2
ARL4C	2.95612168582857	8.76908983233333	5.75309612302647	8.44746605851615e-05	0.0173506659261785	1.80113391461462	ARL4C
CDO1	-2.39733731048572	6.89030770575	-5.72766504352184	8.79683831853173e-05	0.0173506659261785	1.76318315883412	CDO1
ZNF430	-1.2872967454	8.05085777991667	-5.72368938843093	8.85281960664382e-05	0.0173506659261785	1.75724083638627	ZNF430
RPS6KA1	1.7304558372	7.4797333565	5.71663943974173	8.95301636116603e-05	0.0173506659261785	1.74669714901054	RPS6KA1
SNED1	-2.61773781925714	8.8148551945	-5.70429541163005	9.13134707408849e-05	0.0174240150399876	1.72821643834434	SNED1
PPA1	1.421678786	11.9795427591667	5.68435190424839	9.42742756640637e-05	0.0177164218342634	1.69830620477424	PPA1
TUBG1	1.17372912674286	8.58608497933333	5.6744970069498	9.57745534257225e-05	0.0177297281513319	1.68350261318247	TUBG1
DLGAP5	2.45774728328571	6.08622194625	5.62598488038131	0.00010353584379772	0.0187822438734407	1.61040122668316	DLGAP5
KRT18	3.21480635451428	11.174966658	5.61433570552051	0.000105496541588921	0.0187822438734407	1.59279091786565	KRT18
KPNA2	1.669177908	10.058241351	5.61136286257025	0.000106003150136326	0.0187822438734407	1.58829330328616	KPNA2
CTSZ	2.8923598616	8.47442502366667	5.59509668743181	0.000108820879123536	0.0190053947742696	1.56365899045511	CTSZ
TYMS	2.60248637617143	8.82679722216667	5.58658205448386	0.000110327213073241	0.0190053947742696	1.55074700930107	TYMS
MAMLD1	-2.0869503934	7.40622641691667	-5.57649100223088	0.00011214093496655	0.0190532057039742	1.53542936045233	MAMLD1
DLEU1	1.26874413225714	7.47670822341667	5.55806386857394	0.000115534499409373	0.0193645188672223	1.50741573383658	DLEU1
TLR3	1.0824193464	6.829062975	5.54751432137314	0.000117525870647891	0.0194356449819439	1.49135333634505	TLR3
CDKN3	2.11772724451429	6.74802676583333	5.53746579904821	0.000119456312396547	0.0194949558243996	1.47603715388334	CDKN3
UNKL	-1.6985872482	7.58657978075	-5.50610539661443	0.000125698770796552	0.0202472968076576	1.4281326937967	UNKL
TPD52L1	2.381567157	10.31398692725	5.46508608663784	0.000134386924181414	0.0208337900597465	1.36523588437697	TPD52L1
DLAT	1.00819084962857	8.25815766575	5.45990292175062	0.000135528931853742	0.0208337900597465	1.35726913772039	DLAT
MIF	1.628251274	12.2677218691667	5.45000368071655	0.000137738513657923	0.0208337900597465	1.34204164931957	MIF
PAQR4	1.25413923297143	6.81930857783333	5.4245862180282	0.000143587322281109	0.0214567898584651	1.3028716249988	PAQR4
CDK5	1.21224808485714	7.33254264416667	5.40304732631987	0.000148748175576142	0.0216829182322844	1.26959811212946	CDK5
ITPR3	2.01772044782857	9.50606926316667	5.40064240894563	0.00014933640321741	0.0216829182322844	1.26587838500797	ITPR3
MRPS12	1.09656742391428	9.06237016541667	5.35051857393869	0.000162169890431684	0.0216829182322844	1.18814177186982	MRPS12
CRIP1	2.01729787688571	10.08054122025	5.34844725865461	0.000162724556759626	0.0216829182322844	1.18492080995306	CRIP1
LMNB1	2.62344396982857	8.00924240333333	5.34278052362378	0.000164252239210519	0.0216829182322844	1.17610538168172	LMNB1
S100A10	1.99252200114285	11.7248316266667	5.33218112594585	0.00016715033087248	0.0216829182322844	1.15960283361504	S100A10
ZNF37BP	-1.61713178337143	7.02108050616667	-5.32511326942157	0.000169112666166157	0.0216829182322844	1.1485887800426	ZNF37BP
TPD52	1.69877715954286	9.77369198366667	5.31951670774724	0.000170683684140972	0.0216829182322844	1.13986188728625	TPD52
SPAG5	1.58197388951429	7.27429636241667	5.31725276610178	0.000171323549686679	0.0216829182322844	1.13633024671085	SPAG5
TTK	1.77107232508571	6.46663806916667	5.29185471549401	0.000178677182174148	0.0223851827323834	1.09665505962835	TTK
NME1	1.70025219805714	10.386208107	5.27688578009784	0.000183165927315292	0.0227180699649157	1.07322394262106	NME1
PLAGL1	-1.42846306228572	9.41270655733333	-5.26342414172933	0.000187303907237971	0.0229615762661367	1.05212211868483	PLAGL1
MCOLN3	-1.92027741697143	6.67976865183333	-5.25853244821033	0.000188831797076993	0.0229615762661367	1.04444707943849	MCOLN3
ORMDL2	1.4254558472	8.99739245466667	5.25218446059349	0.000190834097246916	0.0229797602733349	1.0344815228112	ORMDL2
ANXA1	2.34701318374286	11.22586546725	5.23597677081202	0.000196048204838522	0.0231579608058304	1.00900878676976	ANXA1
CDCP1	1.88327595554286	8.19770503433333	5.21339939040766	0.000203562188851499	0.0233776095215291	0.973456616559526	CDCP1
RNF144A	-1.6866927418	8.81401473241667	-5.19661475254249	0.000209343940731287	0.0236822666202088	0.946974568457826	RNF144A
MUC1	2.49171737851428	10.6152833013333	5.1946446121437	0.000210033808612672	0.0236822666202088	0.943863288502926	MUC1
ST5	-1.54277054514286	10.5104703233333	-5.1705780813225	0.000218656288747149	0.0238614211548826	0.905808237722746	ST5
ALMS1	-1.2372971956	9.03541114716667	-5.15963798270964	0.000222697959809335	0.0238614211548826	0.88847951771994	ALMS1
PSMD14	1.07387933131428	10.5644965543333	5.15951404423858	0.000222744193759437	0.0238614211548826	0.888283097287465	PSMD14
DTL	2.03053103185714	7.18514581325	5.15308442520748	0.000225156565183096	0.0238614211548826	0.878090028313752	DTL
CLDN7	2.46225287682857	8.54848340575	5.14257974313335	0.000229157052100372	0.0238614211548826	0.861422859981929	CLDN7
TSTA3	1.21661418762857	9.28096607425	5.1385912657129	0.000230695452666556	0.0238614211548826	0.855090101555744	TSTA3
CCND1	1.98346715908571	8.89619162566667	5.13069475794424	0.000233773274519016	0.0238614211548826	0.842545060860497	CCND1
SLC22A18	1.60535812308571	8.07779023833333	5.12408705055682	0.000236381862096181	0.0238614211548826	0.832040112246171	SLC22A18
BNC2	-2.88525140631429	8.67596470225	-5.1214456423207	0.000237433162724394	0.0238614211548826	0.82783890995935	BNC2
DIS3	-1.37543325725714	6.39059020566667	-5.10595122871745	0.000243699629415734	0.0238614211548826	0.80317313708918	DIS3
NDC1	1.42481250737143	6.1584810925	5.1036518130269	0.000244644271539144	0.0238614211548826	0.799509514792011	NDC1
DPP3	1.67811546954286	7.72547815716667	5.09929432054599	0.000246444958892239	0.0238614211548826	0.7925645605637	DPP3
HSPA4	1.074086608	9.71384732433333	5.0983499006738	0.000246837059884731	0.0238614211548826	0.791058962945208	HSPA4
MT1H	1.61170941231429	9.75604490825	5.08746597380179	0.000251403318491729	0.0238614211548826	0.773697877174751	MT1H
WNT2	-1.75248220625715	8.83286751641667	-5.08636572997062	0.000251869820788356	0.0238614211548826	0.771941852458183	WNT2
APEH	1.05990873062857	8.52204749666667	5.08540113970797	0.000252279552819791	0.0238614211548826	0.770402182422666	APEH
LRRC59	1.46072099117143	9.68218742025	5.07281214534932	0.000257691566475329	0.0238614211548826	0.750294666459544	LRRC59
ST3GAL5	-1.52222147117143	8.24584919375	-5.07175558101574	0.000258151286979417	0.0238614211548826	0.748605986144472	ST3GAL5
CDK1	1.71509753194285	8.8854127035	5.0692601189321	0.000259240501564453	0.0238614211548826	0.74461687320469	CDK1
RMDN1	1.27992523425714	7.82720977391667	5.06454468401428	0.000261311859800842	0.0238614211548826	0.737076428626367	RMDN1
ZNF160	-1.08007206342857	10.581180607	-5.05945645019778	0.000263566451521319	0.0238614211548826	0.72893602842782	ZNF160
DHCR24	2.00723057911429	8.45770074008333	5.05346089036922	0.000266249273219895	0.023929635766278	0.719338968747607	DHCR24
KLF11	-1.25827096802857	8.94907854758333	-5.02455819108833	0.00027958981311747	0.0241874924021477	0.672997705093434	KLF11
C1orf21	-1.63506790362857	6.47717125875	-5.00599974278482	0.000288523537424539	0.0241874924021477	0.643175016431922	C1orf21
BHMT2	-2.31028608745714	7.24669759425	-5.00218292861965	0.000290397681640476	0.0241874924021477	0.637035078512777	BHMT2
SREK1IP1	-1.59344247285714	6.86844762583333	-4.99170570574481	0.000295608078948599	0.0242487620016065	0.620169517452808	SREK1IP1
ATP8B4	-1.52686905257143	5.799548383	-4.98474044707014	0.000299126065165347	0.0242487620016065	0.608948118155764	ATP8B4
KIF4A	1.86601871102857	6.49611443116667	4.97478231637196	0.000304232019887612	0.0243789235899283	0.592892341792949	KIF4A
ROR2	-1.41552880082857	7.20793251258333	-4.96779461655693	0.000307869344552907	0.0243921372069577	0.581616963700011	ROR2
CKS2	1.97701711502857	9.58426294316667	4.93232292177775	0.000327048718792253	0.0253965424167767	0.524266743103011	CKS2
TPX2	2.3024328984	6.7261069	4.89783638558725	0.000346897068559836	0.025919062297275	0.468329296229514	TPX2
LOC100287387	-1.3727338644	5.2684366455	-4.88830292469573	0.0003526034484842	0.025954597191766	0.452834804210085	LOC100287387
GAPDH	1.07952345428571	13.318323855	4.88700215833771	0.000353389619075162	0.025954597191766	0.450719659386102	GAPDH
PDIA3	1.03245628057143	11.8663701416667	4.88657121410241	0.000353650481771221	0.025954597191766	0.45001885620475	PDIA3
PHF1	-1.00241154665714	9.71903894191667	-4.8756065533118	0.000360355906087815	0.0260390427116151	0.432178857875498	PHF1
ITPKB	-1.68825349071429	8.89159741375	-4.87075737990104	0.000363363694969053	0.0260390427116151	0.424283379299094	ITPKB
ZFP2	-1.16736848214286	6.03626272508333	-4.86993584435809	0.000363875862812524	0.0260390427116151	0.422945402822974	ZFP2
MITF	-2.188377162	10.0242305195	-4.86786691759173	0.000365169036158203	0.0260390427116151	0.419575448887218	MITF
MECP2	-1.16862684157143	8.21824933108333	-4.85812762705194	0.000371321418033621	0.0260390427116151	0.403703231423039	MECP2
NOP16	1.03726019322857	9.17963191425	4.85171842677048	0.000375429212289464	0.0260390427116151	0.393250495319932	NOP16
NMT2	-1.7110013466	7.06045051375	-4.84032060091199	0.000382852126259516	0.0260390427116151	0.374646961696174	NMT2
C2orf68	-1.08855091471429	7.76516488341667	-4.83705844502566	0.000385004750473313	0.0260390427116151	0.369318972217803	C2orf68
ANXA3	2.00451032797143	8.27716160291667	4.83269567167634	0.000387903441628785	0.0260390427116151	0.362190945016184	ANXA3
MT1G	1.48148304882857	9.88365953575	4.83043401839284	0.000389415087107559	0.0260390427116151	0.358494696161142	MT1G
GGH	2.28442850414286	8.14626132908333	4.82637509927642	0.00039214345168162	0.0260390427116151	0.35185928229099	GGH
TSPO	1.15324405311428	10.02575334425	4.82571273093187	0.00039259058188116	0.0260390427116151	0.350776232120483	TSPO
AURKA	1.81490344422857	6.982036434	4.81784778870154	0.000397940705906077	0.0261518934460871	0.33791124423534	AURKA
EML2	1.03822035051428	7.238248942	4.8072044239613	0.000405302463934705	0.0264100004227307	0.320487167191464	EML2
ZMIZ1	-1.22115164857143	10.9459523163333	-4.80109245812886	0.000409594159198553	0.0264100004227307	0.310473941250454	ZMIZ1
SMAD3	-1.13755844845714	8.891057964	-4.79699295578548	0.000412499328356558	0.0264100004227307	0.303754700959425	SMAD3
LMNB2	1.25032480845714	7.69047450166667	4.79410546415988	0.000414558505828297	0.0264100004227307	0.29902053334613	LMNB2
TBC1D1	-1.45866468108572	9.71395656116667	-4.79143519416865	0.00041647233313437	0.0264100004227307	0.294641437666408	TBC1D1
OSBPL3	1.60614307431429	7.53378352075	4.77462088530428	0.000428737407690178	0.0267184180946248	0.267043270844936	OSBPL3
RNF38	-1.02003760162857	9.89197297891667	-4.77291717810768	0.000430001043509192	0.0267184180946248	0.264244619987992	RNF38
MPHOSPH8	-1.19290433242857	9.18574387841667	-4.77029073146544	0.000431956699096707	0.0267184180946248	0.259929383633068	MPHOSPH8
ARMCX1	-2.5576775104	9.24690278566667	-4.76927367449309	0.000432716494108683	0.0267184180946248	0.258258098915054	ARMCX1
ACOT13	1.05551231014286	8.25061429725	4.76890510104319	0.000432992182296185	0.0267184180946248	0.257652401813114	ACOT13
BAX	1.67392384291428	8.18604743483333	4.76181026934151	0.000438334927703793	0.0269141985559908	0.245989274909817	BAX
CACNB3	-1.21697281997143	8.62800978675	-4.75151964831863	0.000446206909473435	0.0270207660768735	0.229059807897174	CACNB3
IDH1	1.77599939877143	10.9426897390833	4.74909233109635	0.000448085152966921	0.0270207660768735	0.225064335199122	IDH1
LRBA	1.19578497785714	9.47848909708333	4.74049893845998	0.000454801280792672	0.0270207660768735	0.210912470215808	LRBA
PTBP3	1.33570487574286	6.90872924091667	4.74015794100487	0.00045506994393008	0.0270207660768735	0.210350687934915	PTBP3
KLF3-AS1	-1.79395615665715	7.76201854908333	-4.72935394792377	0.000463668482890846	0.027385143777596	0.192542893659136	KLF3-AS1
UCHL3	1.28625218994286	9.19213846166667	4.72375868981703	0.000468188056635881	0.0274736143765204	0.183313934658051	UCHL3
TMOD1	-2.94003998677143	9.48819803958333	-4.72202645983057	0.0004695965692028	0.0274736143765204	0.180455851242455	TMOD1
SLC39A4	1.45434266845714	8.19594733	4.71462098513204	0.000475668168514935	0.0275687490378072	0.168232438244019	SLC39A4
PKP3	1.8040518024	7.871007414	4.71166514909625	0.000478114423691678	0.0275816427769669	0.163351395121955	PKP3
TBX3	-2.2844760346	8.51309895041667	-4.70567245632268	0.000483114362463313	0.0275933747006495	0.153451731814133	TBX3
FEN1	1.24124897682857	8.75517216475	4.70201296899356	0.000486194420946314	0.0275933747006495	0.147403930295756	FEN1
TJP3	1.55647082682857	7.28614142125	4.69790972125786	0.000489672356623745	0.0275933747006495	0.140620511587196	TJP3
S100A11	2.02967347914286	10.7252070741667	4.69557109363048	0.00049166619437584	0.0275933747006495	0.136753272931844	S100A11
NFE2L3	1.72125268265714	6.58664231908333	4.69068979676528	0.000495855167403176	0.0276347984294794	0.128678909136511	NFE2L3
ZNF426	-1.0984885506	7.38301406675	-4.68396884661868	0.000501683890570562	0.0276559310356567	0.117556024974318	ZNF426
BLM	1.51096643891428	6.35570696316667	4.67708693671853	0.000507726310243373	0.0276559310356567	0.106160204481617	BLM
GNAL	-1.55359054454286	7.58895933941667	-4.67561402054641	0.000509029386194872	0.0276559310356567	0.103720328177999	GNAL
TULP3	-1.01617542311429	9.26267133558333	-4.66406526960806	0.000519368140291702	0.0276559310356567	0.0845794040905652	TULP3
IGFBP3	-1.42019989885714	13.042939585	-4.66289540706315	0.000520427578828471	0.0276559310356567	0.082639434995829	IGFBP3
CMC2	1.0791200552	9.17557490566667	4.66193031499519	0.000521303271680779	0.0276559310356567	0.0810388910221782	CMC2
ZNF248	-1.16905804765714	8.980400137	-4.65926490037281	0.000523729772442115	0.0276559310356567	0.0766177972129976	ZNF248
GMNN	1.14451255014286	8.67459727891667	4.65709563132153	0.000525713291731636	0.0276559310356567	0.0730189259258118	GMNN
MAD2L1	2.10932733162857	6.50098008125	4.65622850700329	0.000526508356052918	0.0276559310356567	0.0715801623077486	MAD2L1
RERE	-1.33599203114286	10.6577991091667	-4.65562474454343	0.000527062684823339	0.0276559310356567	0.0705783164469036	RERE
EPB41L4B	2.12960868214286	7.74933060625	4.64203677109602	0.000539700412998279	0.0278493756911426	0.0480179164817018	EPB41L4B
USP18	1.10522490834286	6.99574555066667	4.64151952566671	0.000540187682707499	0.0278493756911426	0.0471586182106956	USP18
EIF4E	1.14607713254286	8.64278297258333	4.63459070049521	0.000546759364540301	0.0279445875829169	0.0356442209575434	EIF4E
CHRD	-1.09928204997143	7.25924435091667	-4.62771619893133	0.00055336192166439	0.0279445875829169	0.0242135604286009	CHRD
MALT1	1.27012305762857	8.00172824675	4.62679758847579	0.000554250467257724	0.0279445875829169	0.0226856373070135	MALT1
VAMP8	2.17161926694286	9.71477280591667	4.62229749351392	0.000558624815874483	0.0280511076570494	0.0151989622473208	VAMP8
PEG3	-3.9449682812	8.82371047983333	-4.60697447422436	0.000573791440706807	0.0283618793377697	-0.0103143097290213	PEG3
ENDOG	1.73246316111428	7.73111937025	4.60044262977206	0.000580386472408758	0.0283618793377697	-0.0211997739331338	ENDOG
PLS1	2.79907529554286	7.414501808	4.59597545508386	0.000584942298882524	0.0283618793377697	-0.028647766725876	PLS1
FGF2	-2.36396667791429	6.72583937008333	-4.59495773923926	0.000585985412530604	0.0283618793377697	-0.0303449549606007	FGF2
PPIEL	-1.43647062794286	6.45650383116667	-4.59439731790444	0.000586560646754465	0.0283618793377697	-0.031279598630686	PPIEL
TPI1	1.200424266	11.7518470225	4.59330780547352	0.000587680640958382	0.0283618793377697	-0.0330967570493943	TPI1
FZD5	1.97820529085714	7.80750859333333	4.58392581755741	0.000597417792571929	0.0286788605241092	-0.0487513019914516	FZD5
SLC31A2	1.11927829794286	7.13508451466667	4.58059180244279	0.000600918362288035	0.0286788605241092	-0.0543172261962361	SLC31A2
SYT17	1.44831718597143	7.12493530841667	4.57107724734846	0.000611026191137904	0.0288521106839579	-0.070209423851793	SYT17
PLPP2	1.58555217822857	8.1967779705	4.56881445993093	0.000613456033645246	0.0288521106839579	-0.0739907633056696	PLPP2
KIF18A	1.26868120057143	5.55683844666667	4.56816063008618	0.000614160006060915	0.0288521106839579	-0.0750835054196353	KIF18A
ZNF394	-1.06962991762857	7.82217638191667	-4.56762754006042	0.000614734601596675	0.0288521106839579	-0.0759744983397619	ZNF394
ZNF665	-1.12213327728572	8.21529749091667	-4.56574796255994	0.000616764990245714	0.0288521106839579	-0.0791162807600028	ZNF665
E2F8	1.92126310785714	6.28095182791667	4.56129816505926	0.000621599709068214	0.0288752853616969	-0.0865561727824788	E2F8
MTCH2	1.12374747597143	9.40531797458333	4.55386471995416	0.000629764384463453	0.028985977304822	-0.0989905368736119	MTCH2
SLC29A2	1.07154507151428	5.94844768458333	4.5522305160911	0.000631574269976521	0.028985977304822	-0.101725159059886	SLC29A2
MAGEH1	-1.69346601368571	8.88024035775	-4.55043985477491	0.000633563651508099	0.028985977304822	-0.104722002133204	MAGEH1
ZDHHC17	-1.19485059065714	9.66749240391667	-4.54585277251052	0.00063868960530881	0.028985977304822	-0.112400878073111	ZDHHC17
CSDC2	-1.87266287505714	7.10069109308333	-4.54346110705654	0.000641379338565658	0.028985977304822	-0.116405692298234	CSDC2
ST8SIA1	-1.02384873745714	5.73679807675	-4.53818681069833	0.000647352714136556	0.028985977304822	-0.125240130612156	ST8SIA1
MAGEL2	-1.01837697588572	5.69748488866667	-4.52797897237665	0.000659078603061389	0.0291490358247344	-0.142348750645978	MAGEL2
SVIL	-1.90933488228572	10.3276608486667	-4.50549919618513	0.000685687474496256	0.0297163823301666	-0.180074082273492	SVIL
ZNF667	-1.3463807876	5.92808877783333	-4.49825204519959	0.000694502098815278	0.0297163823301666	-0.192250349909462	ZNF667
POU6F1	-1.24638582302857	7.15290593883333	-4.49069482072617	0.00070381949100268	0.0298954559825556	-0.204954908235453	POU6F1
GDE1	1.21541641797143	8.26306437108333	4.48105773031097	0.000715890128050684	0.0302013104020838	-0.221166766252753	GDE1
TSPYL5	-2.40485885891429	8.35682940783333	-4.47264505003881	0.000726603136772573	0.0305090084494866	-0.235328745037849	TSPYL5
MT1F	1.7539740488	9.54724225166667	4.46298496000853	0.000739110522677057	0.0305090084494866	-0.251601923419154	MT1F
CENPN	1.52155770234286	6.95412679816667	4.4595740313442	0.000743580109645839	0.0305090084494866	-0.257350776358753	CENPN
UBXN7	-1.40418504982857	8.24263870666667	-4.45748205898192	0.000746335265033602	0.0305090084494866	-0.260877372853814	UBXN7
HMBS	1.2363925868	8.38006261416667	4.4400825041267	0.000769665949722642	0.0307243501942616	-0.290230878144225	HMBS
TMEM35A	-1.46454692925714	6.38042051233333	-4.43990529358426	0.000769907428736972	0.0307243501942616	-0.290530036190891	TMEM35A
LYPLA1	1.64336629777143	9.85583126416667	4.43255238475138	0.000779996720661241	0.0307960300726243	-0.30294637979611	LYPLA1
MAF	-1.75193968671429	10.40661921675	-4.43200814386117	0.000780748940558614	0.0307960300726243	-0.303865674868523	MAF
CENPE	1.49450177274285	6.08282818916667	4.42944586841594	0.000784300518371293	0.0307960300726243	-0.308194203730648	CENPE
LSR	1.3444184502	8.64032776075	4.42557581350623	0.000789696669302941	0.0308006534256742	-0.314733583452383	LSR
KIF2C	1.70935147345714	7.28611056925	4.42213033641122	0.000794533273769724	0.0308173892556875	-0.320557134856528	KIF2C
SLK	-1.13911688711429	9.68504493758333	-4.41498155556721	0.000804666827814224	0.030862545013062	-0.332644804433603	SLK
APBB1	-1.25969596502857	6.21207730033333	-4.41199761521807	0.0008089362582939	0.030862545013062	-0.337692171248911	APBB1
CARMIL1	1.46103037314285	7.10652866466667	4.41183358214981	0.000809171638496433	0.030862545013062	-0.337969667445424	CARMIL1
C16orf45	-1.69625195882857	8.07171374208333	-4.40632211758196	0.000817121838824735	0.030862545013062	-0.347295428034601	C16orf45
PCNA	1.16789403617143	9.9983511855	4.40404548253144	0.000820429486373646	0.030862545013062	-0.351148757866171	PCNA
SPINT2	1.818824735	10.7050220804167	4.40299940435404	0.000821953958332255	0.030862545013062	-0.352919520604409	SPINT2
EVC	-1.26161859411429	8.5978082735	-4.3980409575263	0.000829220131401947	0.030862545013062	-0.3613148620395	EVC
NINL	-1.4767100352	8.553380056	-4.39539280569563	0.000833128062517478	0.030862545013062	-0.365799811873942	NINL
VSTM4	-1.43282255625714	6.94665463258333	-4.39493322733247	0.000833808216758153	0.030862545013062	-0.36657824991637	VSTM4
SLC37A1	1.51878871528571	7.27848726991667	4.39131977275401	0.000839176088442577	0.030862545013062	-0.372699670579124	SLC37A1
HJURP	1.46663862128571	6.62291887475	4.38676447592593	0.000845994261844842	0.0308727903815204	-0.38041894973056	HJURP
MRPL15	1.01850990274286	9.721678731	4.38655628605153	0.000846307242579774	0.0308727903815204	-0.380771804187764	MRPL15
PTPRR	-2.07181011491429	5.91409148383333	-4.37963669646774	0.000856778449340479	0.0309991509882397	-0.392502660712532	PTPRR
KIDINS220	-1.13361177642857	10.37326190375	-4.37931461361768	0.000857269111421931	0.0309991509882397	-0.393048835949517	KIDINS220
MGST2	1.15717110748571	9.35407543516667	4.365774912632	0.000878161642313258	0.0314272219433249	-0.416020516991971	MGST2
ZSCAN18	-1.59822949957143	9.52963432458333	-4.36508350479599	0.000879242603751813	0.0314272219433249	-0.417194177424965	ZSCAN18
CHEK1	1.67999878565714	5.68014512883333	4.35710586915247	0.000891815365164314	0.0315293616664404	-0.430740409528977	CHEK1
UBE2S	1.29068131011428	8.8493914375	4.35682054374054	0.000892268478990612	0.0315293616664404	-0.43122504399388	UBE2S
TCEAL2	-2.93852057745714	7.89290585008333	-4.35284717205735	0.000898603317543664	0.0316050067391256	-0.43797497966569	TCEAL2
SDF2L1	1.12996472131428	8.50588421283333	4.35228363251391	0.000899505553407347	0.0316050067391256	-0.438932472901803	SDF2L1
LGR4	1.46229141737143	7.955210887	4.34604485070183	0.000909556976801663	0.0316772993716966	-0.449535189637908	LGR4
JPT1	2.22801635562857	8.79267329525	4.33354248320436	0.000930052088118912	0.0321321338410553	-0.47079701922799	JPT1
LDHA	1.51633611085714	12.80430649	4.33075208900391	0.000934691418508767	0.0322027157326784	-0.475545015018009	LDHA
NEK2	1.97230115491429	6.74012833183333	4.31848111535721	0.000955379885157707	0.0323611752740828	-0.496435825849883	NEK2
MPZL2	2.49464217697143	9.54712135116667	4.31714360540194	0.000957663408977397	0.0323611752740828	-0.49871397275926	MPZL2
LLGL2	1.56098325191428	8.03512606341667	4.31612208686285	0.000959411253947159	0.0323611752740828	-0.500454043795378	LLGL2
KIF23	1.41413265805714	6.102099401	4.30997311258887	0.00097000242754335	0.0324444848158021	-0.510930941365691	KIF23
TAP2	1.4386717776	7.511966963	4.3077227935957	0.000973908680947471	0.0324714768005147	-0.51476626370017	TAP2
ENPEP	-2.40316187137143	7.68314558083333	-4.30028712813074	0.00098693238537901	0.0325154180127657	-0.527443496505425	ENPEP
CIRBP	-1.35202360428572	11.6816497141667	-4.29863853642152	0.000989844298747304	0.0325154180127657	-0.530255106674877	CIRBP
TACC3	1.393207432	7.05489666633333	4.29695607364402	0.000992825222522072	0.0325154180127657	-0.53312481471202	TACC3
PHLPP2	-1.17931420368572	7.59321397291667	-4.29495000843478	0.000996391659223651	0.0325154180127657	-0.536546916151607	PHLPP2
NUDT21	1.10862747188571	7.999031164	4.2944084431238	0.000997356743254762	0.0325154180127657	-0.537470841806535	NUDT21
LGMN	1.12109080051428	9.60363088283333	4.29301915111012	0.000999836932771	0.0325154180127657	-0.539841171580052	LGMN
ESPL1	1.35544908062857	7.15935472016667	4.29191861029182	0.00100180617591138	0.0325154180127657	-0.541719012571555	ESPL1
SMAGP	1.61473521862857	7.88308035133333	4.28372814337829	0.00101658858601932	0.0327162758746656	-0.555698803016265	SMAGP
C1QBP	1.06994735411428	10.2742298891667	4.27877200287814	0.0010256431966015	0.0327162758746656	-0.564161955005316	C1QBP
MXRA8	-1.78215715025714	9.25267287641667	-4.27852698873264	0.00102609298679714	0.0327162758746656	-0.564580418144327	MXRA8
SHISAL1	-2.5099341998	8.08859368758333	-4.26472554396058	0.00105176219867707	0.0331243501453816	-0.588163419691841	SHISAL1
MAST4	-1.063626441	9.21162703475	-4.2644693476524	0.00105224493729584	0.0331243501453816	-0.588601400750109	MAST4
STAT5B	-1.23002895305714	9.37719215591667	-4.26246823913965	0.00105602343905519	0.0331591359863329	-0.592022663037445	STAT5B
TRPM4	1.37728593534286	7.49423902141667	4.25736913168035	0.00106571527012756	0.0332948778221465	-0.600742620476247	TRPM4
CDIP1	-1.17716711302857	7.71501450666667	-4.23823469468995	0.00110291316200039	0.0338168220316652	-0.633491036893478	CDIP1
GALNT3	2.46230584725714	7.96237692116667	4.23751998616091	0.00110432834945888	0.0338168220316652	-0.634715067063459	GALNT3
ANKEF1	1.03128177337143	5.99823595466667	4.23108382341706	0.00111715755215068	0.0338168220316652	-0.645740445113296	ANKEF1
LOXL1	1.32817320942857	8.1739958435	4.23074382473186	0.00111783954766402	0.0338168220316652	-0.646323006143131	LOXL1
CDC25A	1.26835827634286	6.899821419	4.22733780941475	0.00112469543000551	0.0338168220316652	-0.652159669964022	CDC25A
BCHE	-3.21317746422857	7.379607257	-4.22634233888121	0.00112670739729839	0.0338168220316652	-0.653865790610038	BCHE
RUFY3	-1.265152221	10.15642191375	-4.22325566364877	0.00113296966584736	0.0338168220316652	-0.659156706027132	RUFY3
FLCN	-1.05585826045714	7.688447698	-4.22324170732453	0.00113299806221655	0.0338168220316652	-0.65918063121521	FLCN
ATG14	-1.01700248288571	9.04896230325	-4.19937593979659	0.00118265111712909	0.0347592933785594	-0.700125517406476	ATG14
EFCAB11	1.2434874528	6.835138284	4.19251297046724	0.00119734255754797	0.0348526783184667	-0.711911623159426	EFCAB11
NCAM1	-3.40925197368572	8.61465798741667	-4.18961077571193	0.00120361192169985	0.0348794361328112	-0.71689727090854	NCAM1
ENO1	1.35020247714286	11.9156015316667	4.1832593151161	0.00121745120846816	0.0351649732105784	-0.727811616830219	ENO1
DNAJC15	1.70598451337143	9.935131277	4.18249138954639	0.00121913557047075	0.0351649732105784	-0.729131520609892	DNAJC15
ZNF506	-1.1520427982	6.61264552158333	-4.17771306574454	0.00122967061227903	0.0353093114805909	-0.737345916682576	ZNF506
HOXD9	-1.79767492117143	8.36094122258333	-4.17763960365061	0.00122983331126463	0.0353093114805909	-0.737472224593493	HOXD9
EPS8L2	1.52859637677143	8.97420466958333	4.16390799162239	0.00126063962795654	0.0357796643147483	-0.761092177454588	EPS8L2
DENND2D	1.66349438988571	7.80542844583333	4.16125976866396	0.00126667201775734	0.0358687968864025	-0.76564978338044	DENND2D
ARID5B	-1.143867287	10.9245332725833	-4.15637315299816	0.00127788171590993	0.0360980455304528	-0.774061665944748	ARID5B
GSPT2	-1.70965622202857	7.11477480475	-4.15484084987513	0.00128141784029103	0.0360980455304528	-0.77669992268958	GSPT2
TROAP	1.3112396902	6.31569444308333	4.15268527773339	0.0012864094271112	0.0360980455304528	-0.78041172641667	TROAP
DCX	-1.95949039654286	6.37697427975	-4.14893214632097	0.00129514845002746	0.0362158365249399	-0.786875650891621	DCX
GPI	1.10231535168571	10.5266914810833	4.14537927419164	0.00130347772478787	0.0363304139787505	-0.792996065119235	GPI
EPB41L3	-1.16758025828572	7.745292894	-4.13880569138856	0.00131903498785329	0.0365178369516614	-0.804323712174885	EPB41L3
HOXD4	-2.45173069108572	8.76139051133333	-4.13522457583897	0.00132759079915027	0.036672847843788	-0.810496652711765	HOXD4
NCALD	1.72341078322857	8.49693649508333	4.12966928109989	0.00134097686907404	0.0367155322453097	-0.820075270870311	NCALD
CBX7	-2.21775806525714	9.33351350966667	-4.11843425297044	0.00136847677941213	0.0373730861545143	-0.839457013865715	CBX7
HYMAI	-1.110925898	6.75332764083333	-4.11469821907041	0.00137774999283196	0.0373730861545143	-0.845905043950102	HYMAI
PGD	1.50722110054285	8.96724728125	4.1113901926695	0.00138601502668514	0.0373730861545143	-0.851615590692866	PGD
AKT3	-1.80554540631429	8.56020444725	-4.11049112678826	0.00138827016262988	0.0373730861545143	-0.853167818090314	AKT3
TRIP13	1.73964771748571	7.16592442666667	4.10908841360361	0.00139179617404397	0.0373730861545143	-0.855589754891173	TRIP13
CRBN	-1.10137675862857	9.06862007633333	-4.09986074627326	0.00141522357492315	0.0375867814410996	-0.871527409094282	CRBN
HAND2-AS1	-3.36079159	8.22895221216667	-4.099755667082	0.00141549268488151	0.0375867814410996	-0.871708948298654	HAND2-AS1
GHR	-1.82258710371429	6.7163728455	-4.0978389019701	0.0014204108436482	0.0375867814410996	-0.875020631462698	GHR
FOXM1	1.63921970191428	6.89339280958333	4.09708423025713	0.0014223520669971	0.0375867814410996	-0.876324616222576	FOXM1
TALDO1	1.05234063628571	11.2523406591667	4.09100950868561	0.00143807804133753	0.0377891566667572	-0.886823157070287	TALDO1
SLC25A10	1.29195632454286	6.71460755491667	4.08633000959009	0.00145031446320752	0.0379413059592953	-0.894913002266571	SLC25A10
BIK	1.8486068456	7.21436765666667	4.08123070046568	0.0014637710963186	0.0380314499312301	-0.90373114891313	BIK
KIF15	1.50396098457143	5.89362415233333	4.08050505906881	0.00146569644982085	0.0380314499312301	-0.904986202660206	KIF15
NUMA1	-1.06507952671429	10.5994203874167	-4.07625543609153	0.00147702463093872	0.0380962447313472	-0.912337329913207	NUMA1
GMDS	1.18000817274286	7.32229807516667	4.07611214018013	0.0014774081847761	0.0380962447313472	-0.912585239378081	GMDS
FUT2	1.43471411262857	6.8297673445	4.06863340445458	0.00149756954813457	0.0385360064429732	-0.925526718287429	FUT2
EZH1	-1.06254246834286	9.19855936733333	-4.06569144920396	0.00150557816697941	0.0386041514417407	-0.930619125866499	EZH1
JAM3	-2.0390430882	9.15694016775	-4.06469977665544	0.00150828765612987	0.0386041514417407	-0.932335866939474	JAM3
FOXN3	-1.1749504684	9.38503931316667	-4.0642364778372	0.00150955522448152	0.0386041514417407	-0.933137943732068	FOXN3
ATP1A1	1.01231248797143	10.7272648185833	4.05939182846432	0.00152287603563697	0.0387889280604641	-0.941526429311422	ATP1A1
MT1HL1	1.23664980925714	10.152863017	4.05920773477695	0.00152338460369362	0.0387889280604641	-0.941845232717743	MT1HL1
TGFBR3	-2.89054326011429	8.49460386233333	-4.05612469732466	0.00153192773846596	0.0388558276895568	-0.947184769498564	TGFBR3
TMED3	1.08455390237143	9.36262879625	4.04625858352398	0.00155960054268436	0.0392367657827873	-0.96427829477199	TMED3
RBM47	2.71672460754286	9.38471312466667	4.03762439252077	0.00158424098065847	0.0396156066191674	-0.979245309853253	RBM47
MAP7	2.02008219391428	8.48766474858333	4.02841739700772	0.00161095879553233	0.0398726305670575	-0.995213267779691	MAP7
ERG	-1.21536196857143	7.18154211866667	-4.02826547721844	0.00161140352798538	0.0398726305670575	-0.995476815590032	ERG
HOXD11	-1.75707273528572	7.45843930341667	-4.0273827469946	0.00161399015270366	0.0398726305670575	-0.997008204780613	HOXD11
STARD13	-1.4391012222	8.25656628325	-4.02671464109585	0.00161595071939566	0.0398726305670575	-0.998167306736328	STARD13
RPS6KA2	-1.27598433505714	9.17687628875	-4.02480739091898	0.00162156109482764	0.0398806738077713	-1.00147644641969	RPS6KA2
F2RL1	2.88720038131429	8.35943057383333	4.02290033384544	0.00162719098370417	0.0398806738077713	-1.00478560151792	F2RL1
IFI44L	1.62702712688571	7.79309000675	4.02188028824693	0.00163021056361687	0.0398806738077713	-1.00655574413359	IFI44L
CD2AP	1.25032076462857	9.19019845216667	4.02063521269384	0.00163390411676171	0.0398923479531408	-1.00871652939275	CD2AP
EIF5A	1.5409833612	10.2550744115	4.0166361773068	0.00164582583302	0.039947510385415	-1.0156577214208	EIF5A
CTSF	-1.64686507588572	9.41950003033333	-4.00914065822061	0.00166841321658919	0.040259395185517	-1.02867193152052	CTSF
CACNB2	-2.21501070377143	6.566598609	-4.00008492163806	0.00169612901112805	0.0407695506298861	-1.04440220056046	CACNB2
TAGLN2	1.39950573211428	10.8846273073333	3.99830804967852	0.00170162271594893	0.0407841093340066	-1.04748962350831	TAGLN2
MMP12	3.59137127577143	7.97582951233333	3.99400822306478	0.00171499284922483	0.0407841093340066	-1.05496205854931	MMP12
ADARB1	-1.74013328125714	7.705922274	-3.99174179422832	0.00172208373141969	0.0407841093340066	-1.05890145789502	ADARB1
KIF14	1.51017196491428	6.570810628	3.99143667208858	0.0017230406587938	0.0407841093340066	-1.05943184335861	KIF14
KRIT1	-1.10846059488572	8.44626554491667	-3.98764250562218	0.00173498582809234	0.0408330725347805	-1.0660278629842	KRIT1
JCAD	-2.3821189296	7.559831605	-3.98547237073393	0.0017418563802522	0.040917130083841	-1.06980116423889	JCAD
GPRASP1	-2.58188297742857	8.4793072715	-3.97203926425927	0.00178501325560935	0.0415375598673972	-1.09316751823667	GPRASP1
APOBEC3B	1.61581635917143	5.82602062625	3.96834665300147	0.00179706849079156	0.0415400165535669	-1.09959356587348	APOBEC3B
PGM5	-2.04316236897143	6.35578900816667	-3.96576419233059	0.00180554921940355	0.0415400165535669	-1.10408841693087	PGM5
PSD	-1.17541255185714	6.23425418408333	-3.96096284129878	0.00182142642378119	0.0415400165535669	-1.11244692031301	PSD
IGF1R	-1.70969219645715	8.64999713066667	-3.96021220052754	0.00182392162059188	0.0415400165535669	-1.11375387274893	IGF1R
LRRC8B	1.49754977002857	7.26725830958333	3.959157319841	0.00182743408704098	0.0415400165535669	-1.11559062791767	LRRC8B
TBC1D2B	-1.07339525265715	9.34580284008333	-3.95747524625537	0.00183304934745102	0.0415400165535669	-1.11851965674841	TBC1D2B
CBLC	1.03248607342857	6.52461555983333	3.95594353366854	0.00183817811007128	0.0415400165535669	-1.12118708014579	CBLC
TEK	-1.49699589745714	7.17515260675	-3.95507195845694	0.00184110307107498	0.0415400165535669	-1.1227049915998	TEK
WT1-AS	-2.07331041737143	6.847014894	-3.95345499785113	0.00184654220266429	0.0415400165535669	-1.12552122607796	WT1-AS
ANXA2P2	1.48426680291429	10.2371624445	3.95062642917829	0.0018560967504114	0.0415400165535669	-1.13044826127839	ANXA2P2
GSR	1.61594488677143	7.79090459808333	3.94968971650036	0.00185927205185474	0.0415400165535669	-1.13208006240629	GSR
RUNX1T1	-2.39275256022857	7.703249998	-3.93961829686588	0.0018937678180999	0.0417672701687354	-1.14962990966197	RUNX1T1
TRO	-2.00952353945714	8.28407641191667	-3.93925550155683	0.00189502265364655	0.0417672701687354	-1.15026226217893	TRO
PLEKHB2	1.01303873088571	9.77253031408333	3.93705700341024	0.00190264513789692	0.0417672701687354	-1.15409449394048	PLEKHB2
EZR	1.43294252431428	9.95039169958333	3.93304904533435	0.00191662254634528	0.0419256956654682	-1.16108191122709	EZR
RAD51	1.40145018351428	6.66736612225	3.9271594473495	0.00193735397248024	0.0419939111426701	-1.17135229876185	RAD51
SFN	2.70123439517143	11.49613462725	3.92526665278619	0.0019440654959416	0.0420073943312956	-1.1746536285581	SFN
CA11	-1.9694403126	7.24324294525	-3.92018005400904	0.00196222045516134	0.0422524658079273	-1.18352698804672	CA11
CDC7	1.498483796	6.70651954666667	3.91252003282598	0.00198989008261207	0.0426262637213084	-1.19689377428184	CDC7
CMAHP	-1.98803991074286	7.38852671266667	-3.9017923602714	0.002029316779954	0.0429515631770811	-1.2156220341303	CMAHP
TXN	1.17239510714286	11.6817141658333	3.89320069688881	0.00206147187828273	0.0434099078206124	-1.23062826332418	TXN
FAM184A	-1.04050041125714	6.05489810316667	-3.89142704489857	0.0020681749006209	0.0434772428684764	-1.23372689769599	FAM184A
ANXA2	1.640386464	12.81211612	3.89013249060562	0.00207308144708162	0.04350664837251	-1.23598869603739	ANXA2
SMYD2	1.49240628794286	9.36958955483333	3.88330538368785	0.00209915580054045	0.0438119965415599	-1.2479190638078	SMYD2
WWC1	1.93354505137143	8.22229256216667	3.88275092883448	0.0021012881394628	0.0438119965415599	-1.24888814223217	WWC1
MT1X	1.66353912171428	10.306611962	3.87833032899443	0.00211836883471619	0.0440665287862615	-1.25661538629308	MT1X
KDR	-1.38281071117143	8.66114345208333	-3.87732263397942	0.00212228238268483	0.0440665287862615	-1.25837706900906	KDR
SOX15	-1.37958378928572	6.94636545758333	-3.87652605997781	0.00212538126477094	0.0440665287862615	-1.25976972224628	SOX15
CYP1B1	-2.33138383491429	9.2114189915	-3.87580695691154	0.00212818275763691	0.0440665287862615	-1.26102697717168	CYP1B1
PGK1	1.18947088742857	11.9570819016667	3.86742570799082	0.00216111575571714	0.044243958756249	-1.27568355685937	PGK1
PDE8B	-2.59058085491429	8.54460495783333	-3.86698881551296	0.00216284675636997	0.044243958756249	-1.27644772145405	PDE8B
GABBR1	-2.02155641534286	8.40643956091667	-3.86655678508679	0.00216455989385921	0.044243958756249	-1.27720339697977	GABBR1
PAWR	-1.92413052242857	9.90202789658333	-3.86639684665967	0.0021651944538685	0.044243958756249	-1.27748315320134	PAWR
TNS2	-1.49565290762857	8.50786336008333	-3.86637294971879	0.00216528928203202	0.044243958756249	-1.27752495270038	TNS2
SETMAR	-1.17127237888572	7.47070336058333	-3.8638333396708	0.00217539135495528	0.0443043989745654	-1.28196739050449	SETMAR
ACLY	1.03314636671429	10.3703689529167	3.85991690416645	0.00219106516328774	0.044492711536239	-1.28881926585868	ACLY
CLIP3	-1.7196884688	8.607741418	-3.85540554033033	0.00220926375201724	0.0447736900592643	-1.29671349349198	CLIP3
SLC25A15	1.12328785705714	7.96230505775	3.84957776267213	0.00223300271310858	0.0447761856915261	-1.30691363709476	SLC25A15
STAT1	1.21981554082857	10.2997304960833	3.84939333926978	0.00223375820774035	0.0447761856915261	-1.30723647020958	STAT1
ME3	-1.155369194	8.34577280883333	-3.84903774572521	0.00223521564573837	0.0447761856915261	-1.30785894414932	ME3
ABHD5	1.02952215945714	6.50639814241667	3.84653817714482	0.00224548798678781	0.0447761856915261	-1.31223477100836	ABHD5
RAD51AP1	1.5678091964	7.06040599016667	3.84034629562544	0.00227114370245605	0.0450773678789214	-1.3230765828005	RAD51AP1
CDCA3	1.13031642371428	6.93759594516667	3.8377109960065	0.0022821540339069	0.0450773678789214	-1.3276918220195	CDCA3
SOWAHC	-1.35039200528572	7.56549272125	-3.83651743790888	0.00228715875628087	0.0450773678789214	-1.32978229454467	SOWAHC
KDELR2	1.10591452628572	10.368449425	3.83350831636798	0.00229982640641579	0.0450773678789214	-1.3350531457719	KDELR2
CYBA	1.77757928962857	10.5861862440833	3.83314678286645	0.00230135321069153	0.0450773678789214	-1.33568646355916	CYBA
KDELR3	1.83549856034286	8.09109716433333	3.83297541573216	0.00230207728040781	0.0450773678789214	-1.33598666013908	KDELR3
EPCAM	3.18826575728571	10.83355706875	3.83280866627742	0.00230278206372094	0.0450773678789214	-1.33627876974747	EPCAM
MRPL13	1.22358848374286	8.94540176725	3.82830801980828	0.00232188838762831	0.0452244882690534	-1.34416374947455	MRPL13
BID	1.5402324832	7.39374467533333	3.8279366845924	0.00232347204277365	0.0452244882690534	-1.34481438519238	BID
DCTPP1	1.0654637262	9.43511637975	3.82653388017917	0.00232946467608249	0.0452244882690534	-1.34727240633616	DCTPP1
NEDD4	-1.11849000728572	7.20423866575	-3.82263277239996	0.00234621332802568	0.0453979468135765	-1.35410878805242	NEDD4
TNFRSF12A	1.26644060417143	8.4721525565	3.81924567933771	0.00236085536463006	0.0454667436332732	-1.36004533213711	TNFRSF12A
RAD54B	1.45953291762857	7.67624009475	3.81855595059946	0.00236384845970752	0.0454667436332732	-1.3612543226385	RAD54B
BACH2	-1.97754224382857	6.8276288675	-3.81688248789851	0.00237112668699499	0.0454667436332732	-1.36418779881407	BACH2
MT1E	1.12017474948571	10.1278915463333	3.81590838468445	0.00237537384179302	0.0454667436332732	-1.36589543781758	MT1E
SCD	2.10212136977143	9.5795992165	3.81088365275217	0.00239740630513556	0.0454667436332732	-1.37470510323437	SCD
EFS	-2.05202719105714	8.31952699375	-3.81087962782768	0.00239742403742326	0.0454667436332732	-1.37471216072923	EFS
PSIP1	-1.17147397171429	10.4788509231667	-3.80173020753257	0.00243808272051483	0.0458346455668701	-1.39075828270655	PSIP1
CLCF1	-1.02502017891429	7.6631816345	-3.80094738846675	0.00244159413599316	0.0458346455668701	-1.39213146506159	CLCF1
PRR15L	2.67065940268571	7.11004601916667	3.79618526847462	0.00246306715067628	0.0459102102576625	-1.40048590177929	PRR15L
CSTB	1.08685056171428	11.935799285	3.79326498675076	0.00247633077984167	0.0459102102576625	-1.40560991887301	CSTB
LIAS	-1.04587353277143	7.06342582408333	-3.79228412721217	0.00248080215921699	0.0459244614638334	-1.40733110366734	LIAS
LINC00260	-1.48981847357143	7.13440214575	-3.78287520845722	0.00252411684791983	0.046380179651481	-1.42384511443674	LINC00260
CIB1	1.22668989802857	9.99885549058333	3.77491477473131	0.0025613684650942	0.046672414123927	-1.43782173142737	CIB1
PSMB8	1.18520919802857	9.78485362558333	3.77389801495729	0.00256616690753575	0.046672414123927	-1.4396072389163	PSMB8
TACC1	-1.667382033	11.31918399475	-3.76998416531581	0.00258472387526712	0.0468489255701607	-1.44648092942154	TACC1
OSR2	-3.01359563157143	9.61538470691667	-3.76575510619503	0.00260493000178094	0.0469435604323164	-1.45390940042864	OSR2
NDC80	1.25452322751429	6.37562606425	3.7655468917384	0.00260592900562311	0.0469435604323164	-1.45427516734951	NDC80
GALE	1.25105179745714	8.30617979258333	3.76437684072053	0.00261155016514539	0.0469435604323164	-1.45633063226946	GALE
MTHFD1	1.00696121265714	9.60236551191667	3.75722583852088	0.00264617605865638	0.0471461779500171	-1.46889505691719	MTHFD1
NDN	-2.06387204817143	9.28479735716667	-3.74946447493409	0.00268429001502987	0.0475617843663078	-1.4825358214336	NDN
BCL2	-2.1128180752	8.82930606666667	-3.74868017975294	0.00268817262894547	0.0475626321209853	-1.48391446237006	BCL2
MCM4	1.53373887794285	7.97266532633333	3.73994326803223	0.00273181519115014	0.0479924983227127	-1.49927504789736	MCM4
CDCA8	1.14138349771428	6.69468341133333	3.73767600657636	0.00274325872728481	0.048125371986582	-1.50326200109031	CDCA8
PYCARD	1.09009193254286	8.27739779625	3.73653648831024	0.00274902873409203	0.0481584793629144	-1.5052659580213	PYCARD
CLDN5	-1.31532979654286	7.74530173275	-3.73533592198976	0.00275512130462204	0.0481971361653416	-1.5073773658298	CLDN5
PRELID3B	1.16143097348571	7.276614874	3.73413426868369	0.00276123323579981	0.0482331439657672	-1.50949077936943	PRELID3B
RASL12	-2.2817485912	8.43917038166667	-3.7314568998413	0.00277490102302157	0.0482331439657672	-1.51419995209488	RASL12
EHBP1	-1.07262920857143	9.98151108233333	-3.72993093465342	0.00278272194047489	0.0482331439657672	-1.51688415065844	EHBP1
CCNE1	1.79385106797143	7.56530040458333	3.72960381430516	0.00278440144154554	0.0482331439657672	-1.51745958044918	CCNE1
PPIC	1.59677812508571	10.1661239925	3.72557942334104	0.00280514857841896	0.0483897883423232	-1.52453935609635	PPIC
RASIP1	-1.31922883005714	7.63675139533333	-3.72366262481343	0.00281508591064823	0.0484265056168793	-1.5279117847563	RASIP1
KIF2A	1.32195238631429	8.42129737341667	3.72117918926914	0.00282801448885281	0.0485800377964233	-1.53228150661618	KIF2A
REPS1	-1.12067841245714	7.69821999566667	-3.7184487818603	0.00284229893798118	0.0485800377964233	-1.53708623846858	REPS1
OSTF1	1.02023607037143	8.34990956791667	3.71204950939809	0.00287606752832477	0.048981267379918	-1.54834895593906	OSTF1
RNASEH2A	1.22072583008571	8.10227082275	3.70933259792185	0.00289052840027342	0.0490088356902542	-1.55313149239106	RNASEH2A
SYNE1	-1.8998450904	8.571755017	-3.70781783023176	0.00289862309243686	0.0490088356902542	-1.55579811273927	SYNE1
PER3	-1.48311159671429	7.98760381058333	-3.7056290434232	0.00291036063033078	0.0490088356902542	-1.55965153684447	PER3
ST14	1.71499739877143	8.98006524008333	3.70479949589923	0.00291482183968654	0.0490088356902542	-1.56111205688831	ST14
NOTCH2NL	-1.09092907557143	11.7340447639167	-3.70246173508163	0.00292743171846068	0.0490088356902542	-1.56522819813232	NOTCH2NL
HK2	2.0806573718	8.62305358741667	3.70042337308816	0.00293847217797675	0.0490088356902542	-1.56881745439906	HK2
TFAP2A	3.00681200908571	8.16180321616667	3.69640203189856	0.0029603781904199	0.0491668054357471	-1.57589918574364	TFAP2A
PHLDA2	2.656164057	8.07644120825	3.6962541207791	0.00296118710477329	0.0491668054357471	-1.57615968136444	PHLDA2
ZNF136	-1.06811729428572	7.91618841933333	-3.69427058011298	0.00297205680310984	0.0492155147249284	-1.57965314743478	ZNF136
GINS1	1.72342356442857	7.33259460658333	3.68860278333793	0.0030033414673523	0.0494165525343981	-1.58963672403622	GINS1
RPRD1A	1.05892703145714	7.74423894041667	3.68846279567951	0.00300411840771879	0.0494165525343981	-1.58988333038285	RPRD1A
UBL3	-1.18151949914286	9.98715763216667	-3.68646202430647	0.00301524530271395	0.0495338907146505	-1.59340807441404	UBL3
POLQ	1.10555788717143	6.74243262391667	3.68036106347685	0.00304943545936414	0.0499129610534456	-1.60415754573215	POLQ
TIGAR	1.44955300191428	7.58868551025	3.68019120495039	0.0030503930080232	0.0499129610534456	-1.60445685586001	TIGAR
OIP5	1.79962561054286	6.39445173875	3.67845234086729	0.00306021325813223	0.0499513849821289	-1.60752102948793	OIP5
CLIC2	-1.21348926751429	6.80741817341667	-3.67763800260182	0.00306482334688383	0.0499513849821289	-1.60895609202824	CLIC2
CXCL12	-3.19878585242857	10.4541851480833	-3.67447115785026	0.00308281891279899	0.0500473860935155	-1.61453720863058	CXCL12
LIPG	2.39320202357143	6.72782133275	3.6575875542926	0.00318059894015675	0.051023647161441	-1.64430179884284	LIPG
EZH2	1.43182925694286	7.42842085141667	3.65662760714548	0.00318625270093583	0.051023647161441	-1.64599459632453	EZH2
FOXO1	-1.19816253025715	9.74338255875	-3.65155154280597	0.00321632013748415	0.0512282554800599	-1.65494671069761	FOXO1
MAPK13	1.58326991357143	7.49781386925	3.64928840566217	0.00322981882077168	0.0512282554800599	-1.65893841787032	MAPK13
ANG	-1.55540841991429	7.31034505291667	-3.64730966103214	0.00324166863308141	0.0513347194773941	-1.66242874252765	ANG
SEC23B	1.19836418965714	9.0279643815	3.64663761500018	0.00324570330915103	0.0513347194773941	-1.66361421833	SEC23B
COLEC12	-2.12165677022857	7.98351363583333	-3.63730434731258	0.00330226942479605	0.0517800855572002	-1.68008040921863	COLEC12
PSENEN	1.04748766951428	8.39098026108333	3.63458565032761	0.0033189352217142	0.0519101558069624	-1.68487772792102	PSENEN
ZNF91	-1.44773405771429	9.37766499233333	-3.63365598067754	0.0033246538435358	0.0519213434895102	-1.6865182794256	ZNF91
LDB2	-2.14779610171429	9.72910598066667	-3.62230570518014	0.00339528873724893	0.0524311888062016	-1.70655125756994	LDB2
TBL1X	-2.313615794	10.7065102288333	-3.6173679484906	0.00342649370453795	0.0526039484405469	-1.71526832760099	TBL1X
FAM110B	-1.0183546558	6.79274637491667	-3.61730206094024	0.00342691206481995	0.0526039484405469	-1.71538465312002	FAM110B
MREG	1.78760468305714	7.19072811925	3.6078965501492	0.00348717143019968	0.0531153361333398	-1.73199243102176	MREG
MYBL2	1.02447763948571	6.95272289616667	3.60586169761391	0.00350034998264559	0.0531153361333398	-1.73558603973232	MYBL2
EGFL7	-1.14004846091429	7.52227775633333	-3.60255953998826	0.00352184435532917	0.053264669530538	-1.74141817040092	EGFL7
AP1S2	-1.56537609785714	10.0069567449167	-3.59756972081435	0.00355457978760626	0.0534289535101554	-1.75023196359959	AP1S2
CREB3L2	-1.02810962028571	10.5809628601667	-3.59750200904856	0.00355502613489437	0.0534289535101554	-1.75035157472823	CREB3L2
PPP1R13L	1.07391677605714	7.1269331505	3.59322525000402	0.00358333412402999	0.0536764409907535	-1.75790679711642	PPP1R13L
PRKCZ	1.35146655128571	8.21463237525	3.59202022784185	0.00359135163577854	0.0537316457642475	-1.76003571494152	PRKCZ
BEX1	-2.10607334482857	7.68425920791667	-3.59084312324049	0.00359920106365802	0.0537842057741571	-1.76211537557869	BEX1
LAP3	1.04985719848571	10.0683785829167	3.58859678266289	0.00361422919105322	0.053943784183674	-1.7660842960654	LAP3
GALNT12	1.81642207845714	7.66960658716667	3.58753546568472	0.00362135169444272	0.0539851262814579	-1.76795955199632	GALNT12
ANK2	-2.34536143045714	7.9065656015	-3.58603881192773	0.00363142007452687	0.0540702319139938	-1.77060409795888	ANK2
CRYBG1	1.62878269268571	8.290506983	3.57345014905884	0.00371724500257289	0.0549523119987027	-1.7928519002932	CRYBG1
ACACB	-2.11293908231429	7.91476455258333	-3.56915967802406	0.00374696597631032	0.0551188800395198	-1.80043599620789	ACACB
SYT11	-1.12400606651429	7.90400105833333	-3.56875148165271	0.00374980622332823	0.0551188800395198	-1.80115759023001	SYT11
MIPEP	1.18727280854286	7.70446209058333	3.56818665561376	0.00375373992472149	0.0551188800395198	-1.8021560800288	MIPEP
TRPC1	-1.95875274045714	7.77880048633333	-3.56708784020147	0.00376140461960473	0.0551188800395198	-1.80409858627771	TRPC1
OGN	-3.21161747031429	7.41963203425	-3.56613144916735	0.0037680888259556	0.0551188800395198	-1.80578935407684	OGN
CDK17	-1.0198942642	10.1309524164167	-3.56575538999743	0.00377072041357936	0.0551188800395198	-1.80645418564237	CDK17
TMEM8A	1.07799743571429	7.5623309365	3.56543663801516	0.00377295244324376	0.0551188800395198	-1.80701770906651	TMEM8A
TP53I3	1.52564733562857	8.96584939858333	3.56387036180499	0.00378393971628558	0.0551494762645007	-1.80978680024357	TP53I3
FDXR	1.04515066122857	6.91169705925	3.56208658646395	0.00379649243900569	0.0551559212966338	-1.81294054432616	FDXR
GPM6A	-1.61078651528572	6.08908222575	-3.56202615159041	0.00379691847155301	0.0551559212966338	-1.81304739652051	GPM6A
ECM2	-1.99971261291429	8.398429778	-3.5616520281915	0.00379955691964873	0.0551559212966338	-1.81370887076649	ECM2
TIMELESS	1.12184218331428	8.01635460166667	3.55917626517661	0.00381706400558965	0.0551559212966338	-1.81808632674124	TIMELESS
NTRK3	-1.17228656128571	6.10745790058333	-3.55793923708022	0.00382584228232488	0.0551766532879948	-1.82027364144257	NTRK3
MYO5C	1.33064618545714	9.85927873025	3.55356289527636	0.0038570633731807	0.0553713018782643	-1.82801240156872	MYO5C
LOC202181	-2.13570034374286	7.08663805008333	-3.55266964808339	0.00386346767954064	0.0553713018782643	-1.82959204223863	LOC202181
NOVA1	-1.48541057674286	6.7034421865	-3.55259450134521	0.00386400695213333	0.0553713018782643	-1.82972493508975	NOVA1
DUSP10	1.66284346805714	7.41945037383333	3.55192460720274	0.00386881767673141	0.0553713018782643	-1.83090961597156	DUSP10
PDE1A	-1.19830824622857	6.38430581916667	-3.54709074432543	0.00390371251209062	0.0555886868971986	-1.83945864485947	PDE1A
SDC1	2.1118426478	8.40871443041667	3.54561291715925	0.00391444454669557	0.0556775868264508	-1.84207247341424	SDC1
WT1	-3.292506787	9.76331962691667	-3.53996837399488	0.00395571271476642	0.0558294096216124	-1.85205675252017	WT1
NDRG4	-1.28689006691429	7.01131048083333	-3.53996185437617	0.00395576063601731	0.0558294096216124	-1.85206828538523	NDRG4
MLF1	-1.34034441208572	6.73831812208333	-3.53981334738399	0.00395685236927949	0.0558294096216124	-1.85233098694638	MLF1
PAFAH1B3	1.12543363302857	8.437229301	3.53869395517905	0.00396509133872353	0.0558294096216124	-1.85431116414633	PAFAH1B3
SAR1B	1.20488371585714	8.48531833625	3.53760839841823	0.00397309795494542	0.0558294096216124	-1.85623153347765	SAR1B
HOXA5	-1.49233544934286	9.46610916808333	-3.53527121048802	0.0039903919994599	0.0559873664811099	-1.86036621424214	HOXA5
BLNK	1.61460776248571	7.23968345291667	3.52387283182494	0.0040758390775302	0.0566263549460612	-1.88053384561806	BLNK
KRT19	1.44526963808571	11.00290622175	3.52368825755615	0.00407723794215916	0.0566263549460612	-1.88086046014938	KRT19
PCBP3	-1.11371992177143	6.56722750683333	-3.52287117761766	0.00408343635716558	0.0566263549460612	-1.88230634384558	PCBP3
DENND5B	-1.29034972205714	5.68080699466667	-3.52251312557239	0.00408615558145003	0.0566263549460612	-1.88293995118969	DENND5B
ATAD2	1.136672867	6.82816969841667	3.51987800545456	0.00410622475451274	0.0568181057102883	-1.88760319060255	ATAD2
DCHS1	-1.99396452734286	9.16750762291667	-3.51524086515142	0.0041417852719508	0.0571418940244781	-1.89580990631751	DCHS1
BEND5	-1.24782696202857	7.02505919741667	-3.51264722915914	0.00416181138690763	0.0572251578463186	-1.90040040019143	BEND5
IDH2	1.67807214651428	9.612732298	3.51257674770744	0.00416235696466447	0.0572251578463186	-1.90052514906023	IDH2
GPR22	-1.47908260848572	5.81227309691667	-3.50153083493174	0.00424876588784674	0.0581649484624317	-1.92007799404053	GPR22
IRS2	-2.0110259084	9.99315121283333	-3.49473336452896	0.00430284512141101	0.0584347474433336	-1.9321125046143	IRS2
CEP135	-1.05318402425714	8.23094821791667	-3.49234074479979	0.00432204639797782	0.0584347474433336	-1.93634884743239	CEP135
EPPK1	1.0967293156	6.39526237583333	3.49174853714922	0.00432681242428328	0.0584347474433336	-1.93739743098411	EPPK1
STEAP3	2.11617496474286	8.4931088945	3.49094568831936	0.00433328220247516	0.0584347474433336	-1.93881900081775	STEAP3
PDE2A	-1.35048913754286	6.61658928716667	-3.48940628532764	0.00434571504369501	0.0584347474433336	-1.94154481192916	PDE2A
C1GALT1	1.49815311697143	6.67676435216667	3.48905384056991	0.00434856662825098	0.0584347474433336	-1.9421688940383	C1GALT1
NRAS	1.18277306637143	7.05399180758333	3.48758970418477	0.00436043314403935	0.0584730959223765	-1.94476151560922	NRAS
RAB20	1.14524347982857	8.58375835816667	3.48251392220112	0.00440182673996859	0.0587568960432416	-1.9537499733695	RAB20
BUB1	1.78802946428571	6.7167157755	3.481981342878	0.00440619307524988	0.0587568960432416	-1.95469313774675	BUB1
NLRP2	2.46347072091428	7.619651142	3.48041426272979	0.00441906628325649	0.0587568960432416	-1.95746838711989	NLRP2
SYN2	-1.07674089257143	6.301501457	-3.47973592028023	0.00442465056070206	0.0587568960432416	-1.95866973285745	SYN2
THRA	-1.0897042476	7.8753943915	-3.47760276540493	0.00444225798220085	0.058864664266279	-1.96244764286717	THRA
ARSA	1.04550088085714	7.00569252183333	3.47439536548161	0.00446886652194496	0.0591486975174734	-1.96812833840715	ARSA
TOM1L1	1.24411150537143	8.48013776766667	3.47387117974393	0.00447323053062888	0.0591486975174734	-1.96905676347947	TOM1L1
NBEA	-2.01671097937143	7.95601939683333	-3.47175442661875	0.00449089725028114	0.0592876948622941	-1.97280598547134	NBEA
CRYBG3	-1.27713034842857	7.91423825775	-3.47146687230554	0.00449330268246041	0.0592876948622941	-1.97331531545285	CRYBG3
GPR137B	-1.10775017745714	8.90317298108333	-3.46433260015886	0.00455340281392859	0.0596903674094436	-1.98595262232173	GPR137B
GFPT1	1.35668847917143	8.72624637225	3.46420543459565	0.00455448145086268	0.0596903674094436	-1.98617789004965	GFPT1
ABCG2	-2.00347643114286	7.61391810016667	-3.45964234973212	0.0045933584378335	0.0596903674094436	-1.99426146627528	ABCG2
RRAD	-1.43680427025714	7.48657901108333	-3.459332664946	0.00459600910070295	0.0596903674094436	-1.99481009790489	RRAD
SLC7A11	2.41044573211429	7.74395772333333	3.4491185715079	0.00468430991027825	0.0603099478821476	-2.01290658514234	SLC7A11
FAM117A	-1.0784528116	8.69198239616667	-3.44898572506626	0.00468546964539121	0.0603099478821476	-2.01314196894973	FAM117A
ISLR	-1.67622060062857	9.16082379783333	-3.44804884462155	0.00469365679211866	0.0603099478821476	-2.01480199186104	ISLR
MYO1B	1.0582146734	8.63264037041667	3.44764354817863	0.00469720306814114	0.0603099478821476	-2.01552012797276	MYO1B
SEL1L3	2.09850746211428	9.3602311085	3.44560648355094	0.00471506827995403	0.0604767237603617	-2.01912962032401	SEL1L3
MYO15B	-1.41895939854286	8.36737796358333	-3.4372875428447	0.00478874494270941	0.0610075789343223	-2.03387105523471	MYO15B
DIXDC1	-1.72394400502857	9.07147519666667	-3.43472505666305	0.00481167417374623	0.0610942504121574	-2.03841218899021	DIXDC1
HERC5	-1.88214262717143	8.29244445708333	-3.4344631610676	0.00481402389296023	0.0610942504121574	-2.03887631809545	HERC5
LMO3	-2.59025744811429	6.995051917	-3.422122749413	0.00492607188333149	0.0618945244541377	-2.0607475883281	LMO3
LOC728392	-1.95800291585714	9.42969519841667	-3.42200446057534	0.00492715862420956	0.0618945244541377	-2.06095725067198	LOC728392
CDC45	1.17503761254286	6.35124196891667	3.42165146096663	0.004930403141231	0.0618945244541377	-2.06158293039185	CDC45
CTSK	-1.65807859442857	10.6747681985833	-3.42087269826873	0.00493756863111026	0.0619218035709409	-2.06296326960227	CTSK
MCM10	1.43211011245714	5.726926201	3.41832543122104	0.00496108020978903	0.0620910977215069	-2.06747832823877	MCM10
C11orf95	-1.15161218085714	10.1281851598333	-3.4158877148958	0.00498368695443687	0.0621062851464655	-2.07179932788863	C11orf95
SLC27A2	1.54494925991428	6.10748087541667	3.41344170193273	0.00500647565599037	0.0621062851464655	-2.0761351502196	SLC27A2
NCAPH	1.299610613	6.09842470791667	3.41228770609926	0.00501726371779667	0.0621669549368953	-2.07818077234395	NCAPH
FANCI	1.40895546648571	7.28660212358333	3.40899599264744	0.00504816580495841	0.0623840261971173	-2.08401594109299	FANCI
DET1	-1.2125105646	7.82451350125	-3.40881484410382	0.00504987199080107	0.0623840261971173	-2.08433706609871	DET1
MKI67	1.60914023877143	6.63132739808333	3.40108947710651	0.00512318174931406	0.0629135189109347	-2.09803249828094	MKI67
ABI3BP	-1.8613063654	6.11158612791667	-3.39853520957922	0.00514765701906957	0.0629369602168923	-2.10256089873205	ABI3BP
EFEMP1	-2.22271196277143	9.91083218191667	-3.39851917495755	0.00514781103831844	0.0629369602168923	-2.10258932647873	EFEMP1
GATA2	-1.43102039211429	9.154343045	-3.39703732461271	0.00516206501135265	0.0629548597205574	-2.10521651415814	GATA2
CCNE2	1.44890303908571	5.93722945666667	3.39461561534013	0.00518544568131307	0.0629922456271557	-2.10951006450492	CCNE2
LRRC2	-1.7666750846	6.59309895358333	-3.39397705517166	0.00519162859522878	0.0630056452706678	-2.11064221041503	LRRC2
EDNRA	-1.61376941214286	10.4078076735833	-3.38622362460932	0.00526730063203442	0.0632917794730274	-2.12438928763233	EDNRA
CDKL1	-1.0141119682	5.51609476041667	-3.38591437440275	0.00527034192735922	0.0632917794730274	-2.12493761668582	CDKL1
CXADR	1.49608857934285	10.43750443175	3.38581310490727	0.00527133824039647	0.0632917794730274	-2.12511717711543	CXADR
DSG2	2.1608277556	9.74413483983333	3.38461378202694	0.00528315198161055	0.0633110473699668	-2.12724370169526	DSG2
COL4A6	-2.93088835711429	8.17170436341667	-3.38122449447946	0.00531668283731243	0.0635287256562487	-2.13325337224819	COL4A6
SATB1	-1.56643345022857	8.68573345583333	-3.37714032180646	0.00535737487285495	0.0637322653695649	-2.1404953779663	SATB1
FNBP1	-1.07404449085715	10.443917097	-3.37663280951811	0.00536245338169833	0.0637322653695649	-2.14139530804845	FNBP1
HSD17B11	-1.17147043022857	9.61371884183333	-3.37642365969819	0.00536454769376972	0.0637322653695649	-2.14176617730979	HSD17B11
SOCS2	-2.057654988	10.176607729	-3.3736095744982	0.00539280709712041	0.0640066855747219	-2.14675623205169	SOCS2
GPLD1	-1.1180200194	5.61245941575	-3.37272771264694	0.00540169385542922	0.0640508689186316	-2.14832000716783	GPLD1
ADH1B	-2.95845175665715	7.48554238608333	-3.3690430029231	0.00543898638759754	0.0643699887074163	-2.1548540774256	ADH1B
DSP	2.20002342865714	10.39605407425	3.36607174184586	0.00546924798464346	0.0644457710962012	-2.1601231097412	DSP
TPST1	-1.17884660762857	8.38531440908333	-3.36456608666958	0.00548464775201639	0.064479702434369	-2.16279317406751	TPST1
ABCB1	-1.25792182914286	6.85899057233333	-3.36338531628181	0.00549675532079618	0.0645517060886543	-2.16488711893531	ABCB1
ADCY9	-1.31887090194286	8.59489075433333	-3.36139102358455	0.00551726618942731	0.0646181799315079	-2.16842377497391	ADCY9
FBXO17	-1.63528390908572	7.53565702916667	-3.35460752976703	0.00558761468426501	0.0651208662414556	-2.18045384563802	FBXO17
BSPRY	1.55014867208571	7.12722421825	3.35120514598536	0.00562324041666823	0.0652643437492991	-2.1864879070698	BSPRY
HOXD10	-1.7680869818	8.03690038708333	-3.3507936216013	0.00562756496641013	0.0652643437492991	-2.18721774442979	HOXD10
HTATIP2	1.36468267711428	8.13130676258333	3.34986871663577	0.00563729671888485	0.0652643437492991	-2.18885806607833	HTATIP2
F11R	1.33413338322857	7.79250437975	3.34903296616852	0.00564610504257018	0.0652643437492991	-2.19034027811437	F11R
WSB2	1.05230467202857	10.3213956614167	3.34225384069043	0.00571806962889297	0.0659119122743118	-2.2023633297519	WSB2
IFI6	1.50944675405714	9.23823924933333	3.33615386130241	0.00578361755968125	0.066181919344914	-2.21318216613587	IFI6
DENND2A	-1.31381840371429	8.06001328016667	-3.33505870200428	0.00579546592746533	0.066181919344914	-2.21512454967922	DENND2A
DDIT4	1.66171306985714	10.7241379470833	3.33467136031075	0.00579966239453243	0.066181919344914	-2.21581154376296	DDIT4
FAT1	1.51547331094286	9.46666547425	3.33160721123933	0.00583296793582698	0.0662511916740495	-2.22124618629602	FAT1
FXYD6	-2.46504864148572	9.51141994633333	-3.33074442583742	0.00584238076883616	0.0662876299454971	-2.22277645052491	FXYD6
SETBP1	-1.59096929068571	7.89237981783333	-3.32984501517806	0.00585220952917192	0.0662876299454971	-2.22437167847074	SETBP1
RNASE4	-1.76865563874286	8.62546822933333	-3.32691543288372	0.00588434008003617	0.066482470512839	-2.22956772032065	RNASE4
ZBTB38	-1.47177147357143	9.86884583241667	-3.32535090763007	0.00590157220306666	0.066482470512839	-2.23234264976963	ZBTB38
RCAN2	-1.4718436526	7.83292080058333	-3.32370886628929	0.00591971298784897	0.0665948637455778	-2.23525507676	RCAN2
ADAMTSL3	-2.27560973434286	6.6842266885	-3.32299140407883	0.00592765698420688	0.0665948637455778	-2.23652761574478	ADAMTSL3
IFI44	1.0230831866	8.03801020391667	3.3215414798774	0.00594374397157958	0.0666548431098567	-2.23909930398333	IFI44
DUSP14	1.06254391665714	8.31774975291667	3.3168727320302	0.00599584443850955	0.0669731393700711	-2.24738017140192	DUSP14
PPP1R3C	-1.72761058337143	8.1890361515	-3.31609879648047	0.0060045255969942	0.0669731393700711	-2.24875289172874	PPP1R3C
VTCN1	2.32761623531428	6.89348851166667	3.31304246256885	0.0060389325086155	0.0671154837852671	-2.25417388837522	VTCN1
CPEB1	-1.37938463357143	5.88756224675	-3.30169277508545	0.00616845534610178	0.0677655904851199	-2.27430485684317	CPEB1
SFRP4	-2.73824585128572	10.9092171120833	-3.30034219475949	0.00618405389805733	0.0678168174160964	-2.27670038818962	SFRP4
ERO1A	1.57456979922857	8.17027032575	3.29347656952061	0.00626396677526166	0.0683675123180554	-2.28887796242762	ERO1A
ARPC1B	1.03019884334286	10.1308062000833	3.29318841275434	0.00626734350605733	0.0683675123180554	-2.28938906540867	ARPC1B
RGS2	-1.66011803828572	10.926186569	-3.28810801973551	0.00632718028775831	0.0687040718428251	-2.29840011937738	RGS2
SERINC5	1.4368415658	10.10686488925	3.28634748202097	0.00634805017591531	0.0687040718428251	-2.30152275693556	SERINC5
ERBB4	1.54157564745714	6.35043670641667	3.2836154695491	0.00638057387602298	0.068913240366881	-2.30636846523913	ERBB4
E2F5	1.05703872234286	7.74084380816667	3.2824980584305	0.0063939247065464	0.0689598679437348	-2.30835038468149	E2F5
PLCH1	1.0796892224	6.13343774766667	3.28071220766092	0.00641532062830924	0.0691305141206946	-2.31151788641234	PLCH1
AREG	1.68461744711428	6.87487312641667	3.27801390780469	0.0064477855878919	0.069360494412166	-2.31630374308564	AREG
NPR2	-1.40956903308572	7.66875856016667	-3.2768316470126	0.00646206231249147	0.069360494412166	-2.31840065738459	NPR2
RCC1	1.42396399174285	7.65226104525	3.27661979123582	0.00646462400551995	0.069360494412166	-2.31877641424044	RCC1
PIK3R3	1.07316310157143	9.45102015025	3.2696914195174	0.00654896685677551	0.0698987843273092	-2.33106475602255	PIK3R3
KLF5	1.92038387931428	8.294179404	3.26739025202515	0.00657722516135416	0.0698987843273092	-2.33514610619021	KLF5
LAMA4	-1.823893431	9.62804588425	-3.2669064052709	0.00658318242719706	0.0698987843273092	-2.33600425242488	LAMA4
HGD	2.47105986934286	7.90761871425	3.25482981401631	0.00673364933846792	0.071078683187249	-2.35742263577288	HGD
ZDHHC14	-1.49864380285714	8.60431329	-3.2533618835696	0.00675217372103818	0.071132735734457	-2.36002599637926	ZDHHC14
WISP2	-1.44343024497143	6.12449055116667	-3.25226666001197	0.00676602823552663	0.071132735734457	-2.36196835220116	WISP2
TRAF4	1.28973436474286	7.5551674055	3.25079805496648	0.00678465100168206	0.071132735734457	-2.36457287471248	TRAF4
ASF1B	1.107547754	7.11976689616667	3.2493255232415	0.00680337544804588	0.0711484371420254	-2.36718434040145	ASF1B
GADD45G	-1.48813155697143	7.39714781283333	-3.24926114480031	0.00680419526026617	0.0711484371420254	-2.36729851205474	GADD45G
PARP8	1.08219150725714	7.22271215783333	3.2487635544217	0.00681053506939136	0.0711484371420254	-2.36818096006719	PARP8
FOXL2	-2.3144003886	8.01756452725	-3.24842668176765	0.00681483055105428	0.0711484371420254	-2.36877838301492	FOXL2
TFRC	1.55307538631429	11.6492890814167	3.24599127211011	0.00684596594694303	0.0711667447592048	-2.37309739820596	TFRC
NRXN2	-1.68262815651429	6.8678957335	-3.24427206240728	0.00686803141968313	0.0711667447592048	-2.37614624969697	NRXN2
ATM	-1.06378127065715	9.24731700025	-3.24336511636942	0.00687970063422451	0.0711667447592048	-2.37775461767543	ATM
CCDC181	-1.06523534962857	5.48541625991667	-3.23904069642698	0.00693561615254141	0.0714619854351749	-2.38542336952359	CCDC181
SGCE	-2.06726224708572	8.54300000033333	-3.23747048958498	0.00695603236008882	0.0714619854351749	-2.38820785736247	SGCE
UST	-1.57562446414286	6.57614705225	-3.23715846225718	0.00696009662224391	0.0714619854351749	-2.38876117986295	UST
HTR2B	-2.37528133117143	9.05946144208333	-3.23075400423685	0.00704404749555739	0.0720258211767505	-2.40011802745903	HTR2B
ARHGAP6	-2.26886887294286	8.11973815625	-3.22222846670879	0.00715738700081473	0.0727249681163983	-2.41523526890623	ARHGAP6
ZBED2	1.80050935237143	6.66988958441667	3.22208340366465	0.0071593312964704	0.0727249681163983	-2.41549248150461	ZBED2
PTPRN2	-1.44676572917143	6.70785357525	-3.22094136043475	0.00717465681501206	0.0728210052999956	-2.41751743763469	PTPRN2
FBXL7	-1.52229824488571	8.69187029808333	-3.21805253553475	0.00721357071613288	0.0730366674222009	-2.42263952197031	FBXL7
SLC24A3	-2.56570883454286	9.08629054058333	-3.21606119417684	0.00724051875073441	0.0731849836523039	-2.4261702301549	SLC24A3
PKD2	-1.06770126828572	10.3168671121667	-3.21566287929115	0.00724592114206476	0.0731849836523039	-2.42687644679703	PKD2
FGF7	-1.78382971122857	6.72361395125	-3.21502147299201	0.00725462914180972	0.073213315903878	-2.42801366174986	FGF7
NUAK1	-1.24080397368572	9.00239542241667	-3.2140562765721	0.00726775291341565	0.073242286403634	-2.42972494468339	NUAK1
SELENOP	-1.61391426757143	11.3196332545833	-3.21394186048836	0.00726931021227714	0.073242286403634	-2.42992780215786	SELENOP
PDGFRB	-1.12559814751429	9.27483895741667	-3.21181158571787	0.0072983664738264	0.0733409932282649	-2.43370469764917	PDGFRB
NEDD9	1.25769615617143	8.7511202215	3.20838596962476	0.00734533615660952	0.0735898258081001	-2.43977802121091	NEDD9
TM7SF2	1.2129507866	7.24304240391667	3.20308295594867	0.00741864823746416	0.0742044307171516	-2.44917939836471	TM7SF2
PTGIS	-2.95972635457143	9.17827749983333	-3.19622775421213	0.00751451104769077	0.0747413636924688	-2.46133176859157	PTGIS
ADAMTS5	-2.61146268728572	8.76395371175	-3.19493558751404	0.00753271977314662	0.0748624385787961	-2.46362231804364	ADAMTS5
SHCBP1	1.11216432048571	5.57518946708333	3.18845581964217	0.00762470179938171	0.0754742030468726	-2.47510810996084	SHCBP1
CLK1	-1.10169408888572	10.0469306334167	-3.18509884689648	0.00767279832382759	0.0756484241736356	-2.48105820058453	CLK1
FAM8A1	-1.06095096071429	10.1607265875833	-3.18444203863522	0.0076822442752764	0.0756813945561979	-2.48222233608174	FAM8A1
DST	-1.47775018042857	11.5306635174167	-3.17953527568144	0.00775318234903642	0.0761986693146583	-2.49091883757708	DST
SMPDL3B	1.43659895434286	6.1778419615	3.17660491921747	0.00779586084991764	0.0763346776471973	-2.49611218861548	SMPDL3B
IDO1	2.78434002622857	8.93789456583333	3.17605144065866	0.00780394833964736	0.0763346776471973	-2.49709307315288	IDO1
FAM107A	-1.36201540585714	7.34660971725	-3.1745150672832	0.00782644222513409	0.0764341440301875	-2.49981582268384	FAM107A
KIF18B	1.21724044002857	7.02364608975	3.173249342239	0.00784502253265385	0.0764350467183862	-2.50205888813629	KIF18B
SHC2	-1.27068113602857	7.68464241391667	-3.17122909811326	0.00787477076778078	0.0765283379039315	-2.50563899927313	SHC2
SMPDL3A	-1.28266568845715	8.011253412	-3.17112432927463	0.00787631658497142	0.0765283379039315	-2.50582465925911	SMPDL3A
SH3BP5	-1.54851904185714	10.5051471515833	-3.17092366152611	0.00787927819909058	0.0765283379039315	-2.50618026013778	SH3BP5
CDH1	2.60901395031429	10.09373411975	3.16743364171102	0.00793096606259698	0.0765686557417281	-2.51236471912742	CDH1
PRKCA	-1.164370986	9.2052405545	-3.16565156635369	0.00795749022392901	0.0766301399294858	-2.51552250972145	PRKCA
HMGA2	2.05135287991428	6.41505894908333	3.16539982562825	0.00796124427649419	0.0766301399294858	-2.51596858099999	HMGA2
PRNP	-1.40262008894286	10.1737184669167	-3.16439431400303	0.00797625660315779	0.0766301399294858	-2.51775027796488	PRNP
MDFIC	-1.49405125857143	9.32999867716667	-3.1630591039179	0.0079962353135259	0.0767032533593672	-2.52011613654646	MDFIC
MMRN2	-1.19235435874286	7.064599496	-3.15960451040417	0.00804815994272657	0.0768992294933768	-2.52623710889405	MMRN2
ATRNL1	-1.91003874108572	6.44182117416667	-3.15922625224398	0.00805386592855732	0.0768992294933768	-2.52690730057504	ATRNL1
TACSTD2	3.160430161	10.7555687635833	3.15777113814613	0.00807585408971817	0.076931504051286	-2.52948541151848	TACSTD2
KCNJ2	1.51148756071428	7.61411784208333	3.15645412741751	0.00809580736353378	0.0770623934995468	-2.5318187860905	KCNJ2
CALHM2	-1.4109233218	8.42580640241667	-3.15087165481338	0.00818093547683839	0.0775768860341633	-2.54170882180718	CALHM2
OAS3	1.11467487037143	7.81510511691667	3.14996356047377	0.00819486793547878	0.0775768860341633	-2.54331753763188	OAS3
ADGRF5	-1.05799340168572	8.09936792275	-3.14963628589912	0.0081998949924041	0.0775768860341633	-2.5438973082534	ADGRF5
ABCA6	-1.14440915674286	5.5394548555	-3.1489071215725	0.00821110636128233	0.0776237440541042	-2.54518901981633	ABCA6
SULF1	1.8468311832	9.717942511	3.14477862101154	0.00827487562216234	0.0780596484567402	-2.55250234327126	SULF1
RIDA	1.0285770228	8.0220243215	3.14388880920929	0.00828868475510174	0.0780596484567402	-2.55407850968522	RIDA
SNCAIP	-1.8369696506	9.65028703508333	-3.14298629263957	0.00830271468979625	0.0781087220485525	-2.55567715598009	SNCAIP
PMP22	-1.484679669	10.99819866975	-3.14083322382327	0.00833628125134253	0.0782375240212282	-2.55949083009522	PMP22
KLF2	-1.41772353211429	9.06118426966667	-3.14065204526334	0.00833911204999303	0.0782375240212282	-2.55981174035164	KLF2
MEG3	-1.40293084848572	7.93640812891667	-3.13755151019143	0.00838770574414674	0.0784560440004917	-2.5653033646327	MEG3
AP1M2	1.40983729108571	7.45521776166667	3.13637983702785	0.00840614291149556	0.078518437149464	-2.56737853641953	AP1M2
NFASC	-1.86426157771429	6.96449561666667	-3.13466511769369	0.00843319867036928	0.0787035087348308	-2.57041542778979	NFASC
MCCC2	1.07300165454286	9.75362336241667	3.13278061027196	0.00846303425005955	0.0787449465892638	-2.57375291612113	MCCC2
RPL23AP32	-1.12746024508572	7.84092081983333	-3.12875147847933	0.00852717939806689	0.0791472406956971	-2.58088817091074	RPL23AP32
HMGB3	1.28083219425714	8.88531885891667	3.12433575524167	0.00859803962191082	0.0796426328831665	-2.58870741914253	HMGB3
JAM2	-1.50557680725714	8.20772762783333	-3.12188177895202	0.00863767424974625	0.0797815365193462	-2.59305256665823	JAM2
TLE4	-1.66754924034286	9.01762095033333	-3.11994639306729	0.00866906225008037	0.0798235924927594	-2.59647932026358	TLE4
FXYD3	2.13885376997143	8.54024495175	3.11954647074436	0.00867556242057937	0.0798241844973635	-2.59718739781992	FXYD3
GAS1	-2.67735852071429	10.7363063735833	-3.1173342607617	0.00871160716433492	0.0800582734198306	-2.60110409596212	GAS1
UCP2	1.86747276868571	10.0557583316667	3.11719302447156	0.00871391349808686	0.0800582734198306	-2.60135414759996	UCP2
SERPINB1	1.36124478931428	8.85676435583333	3.11578118606556	0.00873700195118896	0.0800872703790037	-2.60385369577929	SERPINB1
TSPYL4	-1.10316772617143	9.59985955866667	-3.11439275644883	0.008759767417905	0.0801825795455909	-2.60631172992231	TSPYL4
CDKN1C	-1.91485960231429	9.73845834591667	-3.11372428948889	0.0087707491784001	0.0802138880173348	-2.60749513863202	CDKN1C
ZNF302	-1.46362801725714	8.08440333433333	-3.11150491666918	0.00880730874560454	0.0803213605674508	-2.61142404805833	ZNF302
CHRDL1	-3.17469136257143	8.23068086816667	-3.10698816651357	0.0088821854076617	0.0807075059422916	-2.61941938788874	CHRDL1
AEBP1	-1.50504843314286	10.8743182086667	-3.10395636103128	0.00893280291922331	0.0809894405022856	-2.62478571245335	AEBP1
AURKB	1.21998240491428	6.34002291966667	3.10235557204451	0.00895964541988039	0.0810782816954233	-2.62761898064329	AURKB
TNFRSF10B	1.02587346362857	9.43225536291667	3.10149738577909	0.00897406901051813	0.0811097684337188	-2.6291378602843	TNFRSF10B
CASP4	1.07591393334286	7.87280327391667	3.09673266936135	0.00905457417800567	0.081657825444502	-2.63757026671836	CASP4
TXNIP	-1.43200630457143	12.474118945	-3.09447984602252	0.00909288969878689	0.081657825444502	-2.64155690674146	TXNIP
FRZB	-1.21599175822857	8.06823194516667	-3.09415497284344	0.00909842845588735	0.081657825444502	-2.64213179160549	FRZB
MALL	1.5566011486	8.01765764608333	3.0939180606572	0.00910246969870652	0.081657825444502	-2.6425510208765	MALL
NR2F2	-1.45410539314286	11.178683784	-3.09256755783353	0.00912554091342864	0.0816878620394191	-2.64494076665478	NR2F2
N4BP2L1	-1.42231675037143	8.33218674475	-3.09078355487878	0.00915610762599833	0.0816892000862781	-2.64809748551091	N4BP2L1
SFRP1	-1.99036204171429	9.82931576966667	-3.09011110098534	0.00916765590016153	0.0816892000862781	-2.64928733034003	SFRP1
NAP1L2	-1.62689363028572	6.24069813766667	-3.09008796881323	0.009168053416117	0.0816892000862781	-2.64932826023873	NAP1L2
PPP1R12A	-1.03519621785715	10.3552371255833	-3.08563250647616	0.00924494133170856	0.0822561028243768	-2.65721130342648	PPP1R12A
GAS6	-1.57263924762857	10.06308818675	-3.08255983208002	0.00929834241291086	0.0823516141726578	-2.66264728903523	GAS6
LCAT	-1.09760168251429	7.37277292266667	-3.0785647681471	0.00936823617024172	0.08275942537002	-2.66971449598432	LCAT
SORD	2.0591831826	8.91470605925	3.07315182608352	0.00946377563919744	0.0833659156626178	-2.67928877892484	SORD
PDP1	1.19459899005714	7.66639138166667	3.06839949180437	0.00954845892985087	0.0837924004401437	-2.6876934992421	PDP1
ENC1	1.6830095266	9.32375263458333	3.06293940759106	0.00964669038247822	0.0842871055114949	-2.6973486119571	ENC1
ETNK1	1.42375657494286	8.00084140991667	3.06276203316146	0.00964989839767176	0.0842871055114949	-2.69766224103755	ETNK1
IL1R2	1.61987492411428	6.16523713766667	3.06033718009917	0.00969386176405601	0.0844925983552964	-2.70194965542114	IL1R2
VDR	1.92564974534286	7.40247872958333	3.05831985836026	0.00973058910490786	0.0845977350213645	-2.70551629262256	VDR
PLCE1	-1.51202837642857	7.82582152708333	-3.05727396908723	0.00974968531226347	0.0845977350213645	-2.70736535350525	PLCE1
PHLDA1	1.78919545714285	9.187933552	3.05605708362033	0.00977195081197103	0.0845977350213645	-2.70951665672861	PHLDA1
SLC1A4	-1.11335237122857	8.16284333891667	-3.05578500740574	0.00977693597594445	0.0845977350213645	-2.70999764394168	SLC1A4
ENPP4	1.33332969528571	7.76227019258333	3.04960989651382	0.00989076700876046	0.08497023508743	-2.72091326456886	ENPP4
MEIS2	-2.0966841536	9.82633457333333	-3.04062500672888	0.0100587640115016	0.0858629387712692	-2.73679222032831	MEIS2
NAP1L3	-1.97305129242857	7.74002957675	-3.03137626025963	0.0102346739402304	0.0867508609904609	-2.75313305973526	NAP1L3
NQO1	2.52224366937143	8.24388654233333	3.0289933121013	0.0102804931802865	0.0869310016362661	-2.75734254314992	NQO1
LMOD1	-2.71977369551429	9.83441632908333	-3.02891456832268	0.0102820107554948	0.0869310016362661	-2.75748163889324	LMOD1
SCARA3	-1.35015512951429	7.81899689858333	-3.02493133969999	0.0103590694844483	0.087225756154523	-2.76451730397352	SCARA3
IRS1	-1.70530424885715	9.58490094416667	-3.02194242955803	0.0104172709115635	0.0875225248572706	-2.76979609952001	IRS1
C14orf132	-1.92031846031429	9.22144806808333	-3.02131156811903	0.0104295970119363	0.0875225248572706	-2.77091021657045	C14orf132
OSBPL1A	-1.61361933002857	9.42973026608333	-3.0182069150769	0.0104904698776581	0.0877365461177299	-2.77639278082576	OSBPL1A
EPM2AIP1	-1.84486705357143	9.54227192608333	-3.01368126455592	0.0105798402245447	0.0882123221037625	-2.7843837159741	EPM2AIP1
HOOK1	1.327592161	6.30514847358333	3.0133479052754	0.0105864532197336	0.0882123221037625	-2.78497228086556	HOOK1
AOX1	-1.13656228768571	6.04944845358333	-3.01316766494342	0.0105900304452554	0.0882123221037625	-2.78529050277658	AOX1
ECHDC3	-1.23053577228572	7.70218001816667	-3.00767320712884	0.0106996597501915	0.0888272288364288	-2.79499027931813	ECHDC3
LRP8	1.075359576	7.09804538	3.00597533748333	0.0107337653927774	0.0889709600307771	-2.7979872914074	LRP8
MEF2C	-1.48412005771429	9.01355866766667	-3.00574041564553	0.0107384928780193	0.0889709600307771	-2.79840195244897	MEF2C
LINC00667	-1.00136350628572	6.855270053	-3.00234681354822	0.0108070167937904	0.0892881878838814	-2.80439163388843	LINC00667
ABCA8	-2.47466175031429	8.68453922791667	-3.00135264529603	0.0108271736335852	0.0892881878838814	-2.80614620028486	ABCA8
OAS2	1.2145279758	6.72904380675	2.99797010057939	0.010896036327064	0.0897024330094206	-2.81211545811904	OAS2
DSC2	1.95790667234286	6.68494315033333	2.99563812078281	0.0109437656292391	0.0900102951587879	-2.81623034557003	DSC2
RAMP1	-2.14014398814286	9.97722741358333	-2.99484052716244	0.0109601380238469	0.0900839464798966	-2.81763765880117	RAMP1
NBL1	-1.19702280742857	9.93142703766667	-2.9857333037112	0.0111488250356331	0.0909447090624722	-2.8337040277958	NBL1
SLC1A3	1.53029754237143	7.14397042158333	2.98400442126724	0.0111850088059563	0.0910286510631735	-2.83675340659453	SLC1A3
PTGS1	1.03250098011428	7.53805785	2.9803518460253	0.0112618389186879	0.0914139974531976	-2.84319512465708	PTGS1
PLA2G12A	1.36883695988571	6.829939556	2.97933303868402	0.0112833627006187	0.0915288080940309	-2.84499174648909	PLA2G12A
GCH1	1.25294377422857	8.4306582385	2.9754605431963	0.0113655495298545	0.0917784461556465	-2.85182009070741	GCH1
CLDN4	1.83901412462857	8.06379224816667	2.97515479779823	0.0113720637859126	0.0917784461556465	-2.85235916662667	CLDN4
PKIG	-1.00246378574286	9.83206510791667	-2.97343407930496	0.0114087951174084	0.091897029290652	-2.85539293898776	PKIG
CA2	2.12481694285714	7.359708221	2.97329320875096	0.0114118074419561	0.091897029290652	-2.85564129683034	CA2
OCLN	1.00021369388571	6.4462468995	2.97049570015728	0.0114717927480474	0.0920985738563222	-2.86057308568802	OCLN
SAMHD1	1.33887106468571	6.90298796666667	2.97046700679977	0.0114724096273497	0.0920985738563222	-2.86062366706674	SAMHD1
MT2A	1.30444332645714	11.0676916001667	2.96987269850976	0.0114851941117637	0.0921415669910767	-2.86167131612108	MT2A
STK17B	1.06658384417143	5.8945107755	2.96886155911158	0.0115069778980499	0.0922111689212636	-2.86345370103871	STK17B
FGF13	-1.68129084005715	8.00639381216667	-2.96821350276363	0.0115209611341766	0.0922111689212636	-2.86459602470183	FGF13
PRR16	-1.68167319034286	7.0888272075	-2.96794032546959	0.0115268606035014	0.0922111689212636	-2.8650775434245	PRR16
PLK4	1.160778334	6.70969958383333	2.95661957292819	0.0117740048952134	0.0935700587403875	-2.88502759507122	PLK4
TSPYL2	-1.22065830822857	8.912253056	-2.94974080786251	0.0119267453758743	0.0943120377980469	-2.89714526644994	TSPYL2
SYNGR2	1.00979598342857	9.773959307	2.94533718609939	0.0120255599509244	0.0947358244782633	-2.9049008948552	SYNGR2
SPARCL1	-1.75338397685715	12.4187048601667	-2.94464243525978	0.0120412239672653	0.0947545303356216	-2.90612435407931	SPARCL1
ZEB1	-1.68417667371429	10.087373587	-2.94338962697294	0.0120695214085884	0.0948658263819531	-2.9083304638977	ZEB1
TLR2	1.01191092528571	7.60393130308333	2.94162591516234	0.0121094709104231	0.0951132696712046	-2.91143604076579	TLR2
GRK5	-1.38535966171429	7.72711423266667	-2.94008695752937	0.0121444370088426	0.0951531599625234	-2.91414567507677	GRK5
CDC42EP3	-1.27760796734286	10.1434360769167	-2.93917848092409	0.0121651253049418	0.0951531829826317	-2.91574514087592	CDC42EP3
CENPM	1.26203886251428	7.32896657866667	2.93917124656067	0.0121652901902071	0.0951531829826317	-2.91575787746026	CENPM
MAOB	-2.34078310871429	9.91424159258333	-2.93778057869116	0.0121970275499123	0.095264315303251	-2.91820616814816	MAOB
EFHD1	-1.96028253545714	9.28488230591667	-2.93682533134181	0.0122188755903471	0.095374898645107	-2.91988780947878	EFHD1
ARMC9	-1.28699642768571	7.51373909125	-2.93263493042957	0.0123151775964853	0.0958852151470229	-2.92726386970256	ARMC9
SCNN1A	2.56964259451428	8.89203071233333	2.93007918483622	0.0123742828299904	0.0961101519798012	-2.93176189810247	SCNN1A
SOBP	-1.7642188098	8.56634692575	-2.92552157469518	0.0124803848242129	0.0965901648721468	-2.93978187533639	SOBP
ASPN	-2.45839838057143	10.323259946	-2.9250513496281	0.0124913830891658	0.0965901648721468	-2.94060923217619	ASPN
SAT1	1.15457733942857	12.77995646	2.92206002930119	0.0125615741061139	0.0970119574334565	-2.94587202261424	SAT1
CDK2AP2	1.05981319102857	8.56544122583333	2.91897008499728	0.0126344909585744	0.0973931580852693	-2.95130757638348	CDK2AP2
AR	-1.46385099157143	7.40396020258333	-2.91586244104951	0.01270824973357	0.097597784176761	-2.95677348877463	AR
ALDH3B2	1.87801664431429	7.01429969358333	2.91442825999383	0.0127424336282917	0.0976788654460458	-2.95929574848181	ALDH3B2
CCNO	1.29830962228571	6.21903501966667	2.91310851683207	0.0127739705889506	0.0978301661965086	-2.96161660041116	CCNO
TTC28	-1.20516278328572	8.85739747641667	-2.91285721867059	0.0127799844646647	0.0978301661965086	-2.96205850795209	TTC28
TKT	1.15738713931428	10.7812966943333	2.91228363185419	0.012793721645629	0.0978301661965086	-2.96306714029393	TKT
PSAT1	2.21208444554286	7.18458726983333	2.90909114829221	0.0128704488448757	0.098174770616847	-2.96868051483344	PSAT1
MARC1	1.2694899278	7.48512757141667	2.90159689303335	0.0130523639509816	0.0986737329306234	-2.98185439480723	MARC1
KCNK1	1.13391337522857	8.76438382608333	2.9015186826802	0.0130542758242142	0.0986737329306234	-2.98199185298891	KCNK1
SH2D4A	1.00085955525714	6.74560862016667	2.89003941436352	0.013337925827356	0.100200056957418	-3.00216148260012	SH2D4A
ARHGEF10	-1.1871374934	8.79661863925	-2.88910174344084	0.0133613639029186	0.100254686320568	-3.00380850991339	ARHGEF10
NDRG2	-1.50177304734286	9.97673778958333	-2.88728670928081	0.013406848779519	0.100353135432936	-3.00699641356139	NDRG2
CTSC	1.54680765328571	9.87482203041667	2.88197623890429	0.013540813673763	0.100751267055483	-3.01632197960285	CTSC
EFNB3	-1.16088199668572	8.26772611866667	-2.8816379510812	0.0135493923606019	0.100751267055483	-3.01691595186559	EFNB3
TNNC1	1.25406180194286	5.76645283633333	2.87691780990354	0.013669654923599	0.101264094932543	-3.02520258960336	TNNC1
KANK2	-1.579074358	11.3366357611667	-2.87668903205862	0.0136755106838676	0.101264094932543	-3.02560417863377	KANK2
MFAP3L	1.30656698468571	7.548652949	2.87510195846987	0.0137162016993136	0.101444275299097	-3.02838994350537	MFAP3L
RIPK4	1.53756297085714	8.344139902	2.87355295252896	0.0137560324622386	0.101551766005124	-3.03110866668308	RIPK4
TMEM246	-1.04936444942857	6.08329731383333	-2.87342507663576	0.0137593257519579	0.101551766005124	-3.03133309701606	TMEM246
RAI2	-1.91934878622857	8.8121865365	-2.87277293404058	0.0137761330623308	0.101551766005124	-3.03247762540322	RAI2
DHFR	1.382069423	7.97434192041667	2.87231105304323	0.0137880491778302	0.101551766005124	-3.03328821571796	DHFR
SYK	1.14697972602857	7.77552798125	2.86997628209815	0.0138484407344922	0.101875569650004	-3.0373853825424	SYK
MT1M	1.52232875397143	6.46532239808333	2.86580657553546	0.0139569480383888	0.102370210833907	-3.04470132158486	MT1M
ASPA	-1.31733780042857	6.05152249175	-2.86333114193608	0.0140217638523484	0.102664344126447	-3.04904381167237	ASPA
RECK	-1.64110425485714	7.90239877966667	-2.85985980994806	0.0141131586021508	0.103089891620133	-3.05513236527356	RECK
GNA15	1.12437889194286	6.56130428316667	2.85633969083586	0.0142064405564034	0.10328149243661	-3.06130531652169	GNA15
TIMP3	-2.18133666257143	11.0562452235	-2.85548847751876	0.0142290889700478	0.103327511999709	-3.06279784268391	TIMP3
PLLP	1.44821231254286	8.52602306225	2.85372449591619	0.0142761375221759	0.10349847253893	-3.06589060359237	PLLP
EMCN	-1.30777995157143	7.03507874258333	-2.85345264324939	0.0142834020106935	0.10349847253893	-3.0663672117879	EMCN
STEAP1	1.6721981246	7.91839150041667	2.85246262639246	0.0143098883510044	0.10349847253893	-3.06810283456493	STEAP1
HIST1H1C	1.39229801114286	8.30635696383333	2.84989465746439	0.0143788172487756	0.103659909317269	-3.07260435922947	HIST1H1C
SLC35F2	1.10696966045714	7.72928457833333	2.84981482310246	0.0143809654081225	0.103659909317269	-3.07274429466769	SLC35F2
ENPP1	-1.74752311394286	7.49778045066667	-2.84965982240769	0.0143851370284222	0.103659909317269	-3.0730159815386	ENPP1
NUPR1	-1.371127249	10.2453102034167	-2.84940974533347	0.0143918700188936	0.103659909317269	-3.07345431434353	NUPR1
TRHDE	-1.04856253111429	5.38043316091667	-2.84657986613624	0.0144682785221233	0.103868347325751	-3.07841407290512	TRHDE
PRKX	1.74721515845714	7.96694827883333	2.8407990660617	0.0146256141187866	0.104554174014588	-3.08854327074451	PRKX
PTPN22	1.28891244974286	5.93315094008333	2.83673070424173	0.0147373565747258	0.104970415688661	-3.0956699072944	PTPN22
HIST1H2BD	1.035048006	8.9323351915	2.83618200529359	0.0147524917675161	0.104970415688661	-3.09663094721655	HIST1H2BD
SALL2	-1.0834721328	8.418761627	-2.83614599994408	0.0147534854688759	0.104970415688661	-3.09669400910774	SALL2
REEP1	-1.72995659082857	7.74580842275	-2.83536373319757	0.0147750913847957	0.104970415688661	-3.09806408474149	REEP1
PDLIM4	-1.29159465717143	8.99084689791667	-2.83432431538989	0.0148038481628684	0.105101390248458	-3.09988444309028	PDLIM4
LRRC1	1.30574073354286	8.49908607916667	2.83271665226167	0.0148484352529858	0.105242936244939	-3.10269976694833	LRRC1
KCNJ8	-1.2327924876	7.2308255235	-2.82823044103534	0.0149735601406965	0.10546113936687	-3.11055457544908	KCNJ8
ABCC4	1.21341491285714	7.70390581683333	2.82613140683964	0.0150324618996476	0.105636048125399	-3.11422901526623	ABCC4
RAB25	2.29506085308571	8.81501272883333	2.82407437956375	0.0150904071983745	0.105836949561563	-3.11782947622734	RAB25
GCHFR	1.80368034788571	7.930763022	2.82390516396123	0.0150951837276791	0.105836949561563	-3.11812563844961	GCHFR
CEP68	-1.07265462637143	9.91136944808333	-2.82319643878449	0.0151152055001537	0.105903417893002	-3.11936602123606	CEP68
DNAJC12	-1.2205959304	7.54029606466667	-2.8215732744266	0.0151611595448136	0.105999922116304	-3.1222066210997	DNAJC12
TGFB1I1	-2.01157921342858	10.8235545521667	-2.81485211763082	0.0153529195774692	0.106474519131346	-3.1339659441048	TGFB1I1
MTMR11	-1.04711470051429	7.77308390716667	-2.8131671278505	0.0154013683617687	0.106538299939218	-3.13691324549513	MTMR11
TGFA	1.9789170534	6.27007571775	2.8057722156334	0.015615788207572	0.107707886148748	-3.14984444491558	TGFA
PERP	1.59079328457143	9.13888903533333	2.79858363692308	0.0158270513374904	0.10858201214981	-3.16240911377912	PERP
GDF15	2.41333875791428	8.43393533491667	2.79825141004096	0.0158368830104819	0.10858201214981	-3.16298966365946	GDF15
PROS1	-1.29227255711429	8.41554375008333	-2.79620882946605	0.0158974622680713	0.10869658191807	-3.16655870117459	PROS1
CAVIN2	-1.41312835234286	6.28931844	-2.79602880703257	0.0159028123680967	0.10869658191807	-3.16687323527102	CAVIN2
TRIM14	1.09392978511429	8.02683843558333	2.79591566960789	0.0159061756172939	0.10869658191807	-3.16707090643522	TRIM14
GATA6	-2.04145097774286	7.26341140691667	-2.7931789035366	0.0159877460799544	0.109180004024579	-3.17185208571707	GATA6
GATAD1	-1.03294327808572	8.87687216525	-2.78994247990292	0.0160847421239204	0.10955467136902	-3.1775050877398	GATAD1
SH3BGRL3	1.00324260928571	9.15095804141667	2.78912406055217	0.0161093621364491	0.109662139724686	-3.17893441810912	SH3BGRL3
ATP6V0E2	1.28895385128571	8.17772160958333	2.78752403294784	0.016157602284295	0.109869923866289	-3.18172857012517	ATP6V0E2
HLF	-1.82489600037143	6.83209209991667	-2.78582526258338	0.0162089755258792	0.110158862163003	-3.18469483862059	HLF
FYCO1	-1.0430787386	9.17535562908333	-2.78385106007783	0.016268880766665	0.110384533998329	-3.18814163149165	FYCO1
ADAM9	1.13420195605714	10.4505341175	2.78336167695734	0.0162837643759279	0.11042448144621	-3.18899598435651	ADAM9
ADCY7	1.06616021057143	7.0236429925	2.78307220330159	0.0162925744615468	0.11042448144621	-3.18950132728132	ADCY7
STXBP1	-1.47674475771429	8.769176617	-2.78161940690727	0.0163368611742032	0.110452692515015	-3.19203737201666	STXBP1
ISG20	1.10546019742857	8.16987912483333	2.77457838655919	0.0165531861833338	0.111125271896372	-3.20432491631004	ISG20
CNDP2	1.24825390834286	10.311697585	2.77152888438377	0.0166477521608395	0.111398507071519	-3.20964491335924	CNDP2
MST1R	1.2465061868	6.91108320916667	2.77043796558968	0.016681711091721	0.111538146992245	-3.21154780474195	MST1R
CXCL3	1.81483750631428	6.16443227541667	2.7647357027868	0.0168603298982571	0.11225921642129	-3.22149196638752	CXCL3
HNMT	-1.03091888285715	10.4197223096667	-2.7581667293961	0.0170684352690389	0.112966810374541	-3.23294273874835	HNMT
GRHL2	1.85325152814285	7.26850015241667	2.75278403837348	0.0172408440744363	0.113622351817105	-3.24232171432771	GRHL2
PRSS8	1.8637913634	7.75816429525	2.75250182722144	0.0172499305387091	0.113622351817105	-3.24281334998611	PRSS8
PLCL2	-1.160895228	7.710293469	-2.74991758535345	0.0173333560524755	0.113690203681727	-3.24731485970614	PLCL2
NR1D2	-1.72213055842857	7.60243583191667	-2.74889714228117	0.0173664077189018	0.113725213800179	-3.24909214892432	NR1D2
ADA	1.00875795074286	7.59109344533333	2.74787194637322	0.0173996758243747	0.113762877833273	-3.25087758564982	ADA
PDZRN3	-1.91040244571429	9.83515127133333	-2.74627528530117	0.0174516132690549	0.11404233897581	-3.25365800027302	PDZRN3
TIE1	-1.27393033791429	7.27549838075	-2.74495741046522	0.01749459710757	0.114128670546922	-3.25595269825521	TIE1
GFPT2	-1.14046564714286	7.1634846675	-2.7437565518144	0.0175338550968049	0.114269533505933	-3.25804345666651	GFPT2
CTSB	1.05460498714286	12.2777886825	2.73974575606725	0.0176656040025055	0.114595442700354	-3.26502514682343	CTSB
TAP1	1.061760995	9.48170394941667	2.7390268789928	0.0176893208486922	0.114676071461749	-3.26627629851761	TAP1
SIM2	2.16034176768571	6.62574430108333	2.73880870014884	0.0176965250969756	0.114676071461749	-3.26665600946509	SIM2
ELF3	2.34081997362857	8.82160700575	2.73715893861719	0.0177510936421252	0.114802263949183	-3.26952700152653	ELF3
LY75	1.54669799351429	7.03768594441667	2.73297182902081	0.0178903336317134	0.115413345387205	-3.27681204319917	LY75
AASS	-1.19926099877143	6.79563809325	-2.72983873620613	0.0179952252347791	0.115945339525696	-3.28226175361043	AASS
ADGRA2	-1.24248231831429	8.49896617825	-2.7283912079355	0.0180438905664793	0.116138232846934	-3.28477915917351	ADGRA2
RIPK2	1.20051243474285	8.99595896666667	2.72591739586545	0.0181273589755592	0.116448412233074	-3.28908075036119	RIPK2
ARHGEF5	1.0307636178	7.93071316625	2.72510645193975	0.0181548034317673	0.116549703397624	-3.29049068735877	ARHGEF5
DCN	-1.34604677885714	12.5934621316667	-2.72222180647025	0.0182527589336163	0.117081190730689	-3.29550533948841	DCN
PRUNE2	-2.38129453877143	8.60674916525	-2.71942112986769	0.018348360189584	0.117341453965757	-3.30037297207404	PRUNE2
TRIM9	-1.23101047025714	6.38980650941667	-2.71545960132608	0.0184844282765102	0.117630766502594	-3.30725641282673	TRIM9
NEFM	-1.24741956731429	6.24908076633333	-2.71014925707309	0.0186683814037312	0.118294961386673	-3.31648022614141	NEFM
CALML4	1.57387499082857	8.49969338325	2.70548322245165	0.0188314990773094	0.118889097117331	-3.32458176226629	CALML4
ERBB3	1.56119537457143	7.60207698383333	2.70352785209564	0.0189002714896496	0.119055392222511	-3.32797594882687	ERBB3
SCO2	1.27971049465714	8.75282145775	2.70256427331604	0.0189342522305671	0.119087997168217	-3.32964836340747	SCO2
PTGER3	-3.11746803097143	7.91283149033333	-2.70110811234497	0.0189857178284422	0.119351169906826	-3.33217547579719	PTGER3
OR7E14P	1.1521077702	5.49041608775	2.69801194892531	0.0190956035815793	0.119738509212501	-3.33754777974824	OR7E14P
GALNT10	1.21868755777143	7.94848238116667	2.69582540677949	0.0191735819896021	0.120106028998502	-3.34134095631379	GALNT10
CHPT1	-1.129511268	8.251623961	-2.69413467013871	0.0192340927778284	0.120340734588508	-3.34427356210249	CHPT1
STON1	-1.79741277788572	8.8209765695	-2.69366206714736	0.01925104054673	0.120340734588508	-3.34509322716017	STON1
STK17A	1.47335811974286	8.26394240958333	2.69351002155601	0.0192564960900541	0.120340734588508	-3.34535692274884	STK17A
ADIRF	-1.96610606708572	8.949471012	-2.69310926726565	0.0192708828150119	0.120350835626683	-3.34605194312919	ADIRF
PNMA8A	-1.36533142217143	8.679514427	-2.69088791543183	0.0193508188907085	0.12070809264111	-3.3499039826819	PNMA8A
LAPTM4B	1.16050947485714	12.2640547883333	2.68813443706695	0.0194503554949732	0.12104503723239	-3.35467781879283	LAPTM4B
ZC3H7B	-1.01478256871429	8.81416320058333	-2.68675984227522	0.0195002341161882	0.121233786337385	-3.35706061861781	ZC3H7B
CLIC5	1.88609326065714	6.99778502091667	2.68595731345948	0.0195294127219844	0.121290432589088	-3.35845164345354	CLIC5
PKP2	1.42119516225714	6.68625504691667	2.68534329421919	0.0195517663555811	0.121290432589088	-3.35951586256609	PKP2
ZCCHC24	-1.51154759057143	9.6102200135	-2.68371559141495	0.0196111451129426	0.121497019398515	-3.36233674029955	ZCCHC24
PCP4	-1.98605581845714	7.76403409683333	-2.68288298006985	0.0196415872100036	0.121624865784161	-3.3637795450556	PCP4
PPP1R12B	-2.22019564571429	10.2232834893333	-2.6822022932554	0.0196665090470866	0.121718419017473	-3.36495901128885	PPP1R12B
MMP9	1.3979387106	7.79205929125	2.68102498170775	0.0197096869331547	0.121924811487241	-3.36699885213517	MMP9
SQLE	1.21843561308571	8.87398877583333	2.67601627595868	0.0198944226266498	0.122626343780675	-3.37567484181123	SQLE
DCXR	1.00989002591429	8.50001858891667	2.67264764875586	0.0200196212460599	0.123044282613915	-3.38150787753274	DCXR
PTGFR	-1.38337274331429	6.386831733	-2.67045780771977	0.0201014229392256	0.123302645259751	-3.38529886900309	PTGFR
IL7	1.37399308851428	5.9274370585	2.66926704958243	0.0201460412281293	0.123464851720932	-3.38735998189451	IL7
ADGRE5	-1.26787449271429	10.0229978239167	-2.66770247418656	0.0202048142163186	0.123464851720932	-3.39006782825179	ADGRE5
FERMT1	1.3274205832	8.13717768033333	2.66749806712003	0.0202125051305024	0.123464851720932	-3.39042157366103	FERMT1
MXRA7	-1.230609874	12.1426971841667	-2.66486738770905	0.0203117421223226	0.123796824345536	-3.39497365910916	MXRA7
PALM	-1.03549429448572	7.68114351175	-2.65711236707252	0.0206070703323438	0.124799557291045	-3.40838684693701	PALM
BST2	1.07051817317143	9.56459852475	2.65099276148311	0.0208430832921311	0.125371853575316	-3.4189650322323	BST2
CDH13	-1.13693284877143	7.64431440575	-2.65024088551667	0.0208722625950407	0.125425713646458	-3.42026431371775	CDH13
INPP5A	-1.09831765071429	9.95301031575	-2.64942671233047	0.0209039046668636	0.125555026432498	-3.42167115111865	INPP5A
CD24	1.99494924662857	12.6753781586667	2.64317066417432	0.0211486115377374	0.126295631640396	-3.43247780743381	CD24
JADE2	-1.01860154825715	9.21662739691667	-2.64118501351862	0.0212268652004356	0.126596477022529	-3.4359065491659	JADE2
ICA1	1.24004484511428	7.57536545158333	2.64109544587233	0.0212304016936919	0.126596477022529	-3.43606119661242	ICA1
ARMCX2	-1.39477406605714	9.335618648	-2.63598946129066	0.021432962484275	0.127311513490824	-3.44487512721726	ARMCX2
HIST1H2AC	1.35059894134286	9.27124249625	2.63523069440831	0.0214632245996382	0.127311513490824	-3.44618456089219	HIST1H2AC
LYN	1.12130476748571	8.0105897735	2.63253456665649	0.0215710934494075	0.127768038229704	-3.45083664425215	LYN
SH3PXD2A	-1.01869478188572	7.13763287583333	-2.63170901662691	0.02160422860486	0.127798659139599	-3.45226087641404	SH3PXD2A
DCAF16	-1.01173033034286	6.92811132516667	-2.63106357492199	0.0216301694018427	0.127864451219527	-3.45337431239678	DCAF16
PBX1	-1.77086138885714	11.1058613771667	-2.6302767406291	0.0216618340703937	0.127938918083378	-3.4547315724623	PBX1
OLFML3	-1.59161100308572	9.960884137	-2.62448479580836	0.0218963186220717	0.128955384553445	-3.46471944470851	OLFML3
NDP	-2.16619031928572	7.93036667841667	-2.62253194308348	0.0219759369303043	0.129327668542288	-3.4680858213164	NDP
C9orf116	1.20261260988571	7.09898573383333	2.62216783563876	0.0219908129449073	0.129327668542288	-3.46871341136328	C9orf116
TSPAN1	2.12915329817143	8.526624939	2.6203529731123	0.0220651080520424	0.129641655693738	-3.47184126316864	TSPAN1
SNCA	-1.41454617765714	8.01347769383333	-2.61430032540217	0.0223146625610124	0.1306745796715	-3.48226894876475	SNCA
FBLN5	-1.64225084948572	9.421416313	-2.61221399221415	0.0224013206673977	0.130961591505888	-3.48586196936099	FBLN5
PNP	1.58597660868571	8.48918231333333	2.61214164732979	0.0224043314787217	0.130961591505888	-3.48598654682253	PNP
LAD1	1.37665863014286	6.81528701458333	2.61022548803495	0.0224842211858387	0.131048776018777	-3.48928585030214	LAD1
TNS1	-1.79657341814286	10.6118022534167	-2.60760386163692	0.0225939744330886	0.131547963508347	-3.49379887414631	TNS1
GCA	1.06869750371428	7.52991623816667	2.60421605070584	0.022736578560934	0.132027673960027	-3.49962917688718	GCA
RAP1GAP	1.20250825271428	6.75267275041667	2.60380960437156	0.0227537461386979	0.132027673960027	-3.50032852913974	RAP1GAP
SUN1	-1.09719968228572	10.239375936	-2.60041536710982	0.0228976075682814	0.132462232588337	-3.50616775531995	SUN1
ABCC3	2.1916298936	8.41021595866667	2.59708653650119	0.0230395587087453	0.132849673019325	-3.51189259377356	ABCC3
CXCL10	2.1616814004	7.3299159115	2.59541010748684	0.0231113712777622	0.133201829906173	-3.51477497060146	CXCL10
PAPPA	-1.47037482617143	7.150681984	-2.5875645359997	0.0234503610718796	0.134482212983661	-3.52825798486042	PAPPA
CDKN2A	1.13801348731428	7.14748990833333	2.58566347871148	0.0235332284763265	0.134582731448749	-3.53152347316029	CDKN2A
NCF2	1.16522477797143	6.22340512841667	2.58561305121055	0.0235354305016799	0.134582731448749	-3.53161008518194	NCF2
CYB5A	1.18344571174286	9.99023199325	2.58130942817763	0.0237240992948143	0.135411874621989	-3.53900018733621	CYB5A
FGFR2	-1.48022207471429	9.83243561708333	-2.57912469604676	0.0238204401829985	0.135649641684909	-3.54275054766321	FGFR2
COBLL1	1.04690854997143	8.07011351875	2.57778762806256	0.0238795892715732	0.135861718227212	-3.54504538104284	COBLL1
MTHFD2	1.12470271131428	9.667233644	2.57527619677668	0.0239910768051086	0.136370909997141	-3.54935495530983	MTHFD2
ACSM3	1.13375639571428	7.4325223345	2.57388332044225	0.024053127846368	0.136568135786599	-3.55174463407129	ACSM3
LIMS2	-1.60624185608571	8.34216554675	-2.57228259033399	0.0241246316077189	0.136816555020822	-3.55449049687708	LIMS2
TMC6	1.02647564634286	7.21186692216667	2.57107167798438	0.0241788599199664	0.137061425771181	-3.55656737518902	TMC6
LYZ	1.33794483577143	9.37190371366667	2.56980026391886	0.024235925438187	0.137096523514286	-3.55874774492301	LYZ
MLEC	1.07672098462857	10.3837414778333	2.56700763571679	0.0243617291621266	0.13728238382456	-3.56353587095399	MLEC
EREG	1.49705346454286	5.95515696325	2.56342759321729	0.0245239349852747	0.13785382355378	-3.56967204654471	EREG
SLC26A10	-1.04926588762857	6.92058861441667	-2.56288214943768	0.0245487402544656	0.13785382355378	-3.57060673464712	SLC26A10
STS	1.02193648842857	6.96671658425	2.56100009250374	0.0246345186281829	0.137935689849407	-3.57383147410315	STS
IL1RN	1.76732417417143	6.955919757	2.56078193850881	0.0246444802633464	0.137935689849407	-3.57420522093075	IL1RN
FHL1	-2.39630631042857	10.98102140025	-2.56008320890878	0.0246764129689421	0.137989878292961	-3.57540224449908	FHL1
SQOR	1.01431626142857	10.0074237498333	2.55841396284698	0.0247528624197116	0.138168205486806	-3.57826154734631	SQOR
PDPN	-1.2639599508	7.1697177465	-2.55569541937332	0.0248778619770031	0.138678706562144	-3.58291715260132	PDPN
PTPN13	-1.39378023391429	7.39817420341667	-2.55109721818524	0.0250906879414789	0.139239285251975	-3.59078870329778	PTPN13
SPINT1	1.74346175265714	8.34555758491667	2.54478934109227	0.0253855284011827	0.140297344591073	-3.60158074872942	SPINT1
WASF3	-1.23357256985714	8.01638840491667	-2.54468474578807	0.0253904456362062	0.140297344591073	-3.60175963775413	WASF3
CFB	2.3590561328	8.59528992366667	2.53916969593141	0.0256510347148358	0.14128063481754	-3.61118915425294	CFB
SPA17	1.21265498414286	7.48271605508333	2.53609870649603	0.0257972652862149	0.141890679088658	-3.61643742573372	SPA17
MAPK10	-1.3188335288	7.81551782533333	-2.53024231114906	0.026078375944559	0.142803574763958	-3.62644103028164	MAPK10
STIL	1.05895336602857	7.33812000625	2.52652761640358	0.0262582232203422	0.143555254755908	-3.63278294548067	STIL
PLN	-2.65925210068572	9.12467950533333	-2.5262128733874	0.0262735167536815	0.143555254755908	-3.63332017083449	PLN
LTBP4	-1.81448414974286	9.23997084225	-2.52503886558721	0.0263306387522874	0.143673737855489	-3.6353238836256	LTBP4
MXRA5	1.21640870451428	9.3567481995	2.52481516457675	0.0263415367155834	0.143673737855489	-3.63570565088959	MXRA5
MYH11	-2.891043366	11.8544635325	-2.52237653909367	0.0264606227686299	0.144006627555646	-3.63986678220296	MYH11
ALOX5AP	1.43621227514286	8.23569333783333	2.52177109449921	0.0264902694858398	0.144104742295119	-3.6408997027371	ALOX5AP
TNC	1.72407927262857	10.7479151778333	2.51833334266506	0.0266592175484104	0.14464316502753	-3.64676336065119	TNC
NFATC1	-1.11681553362857	7.10885944125	-2.51741315448518	0.0267046172337079	0.144762835467517	-3.64833251035136	NFATC1
IQCG	1.13694552794286	7.14345400783333	2.51234820001371	0.0269558547321362	0.145552227358592	-3.65696659661822	IQCG
MYLK	-2.03099178	11.881181795	-2.51176914784272	0.0269847231463658	0.145644700254297	-3.65795337465117	MYLK
CAP2	-1.16611104828572	8.75097480616667	-2.50464620451238	0.0273422965493808	0.146681013884935	-3.67008642816049	CAP2
PLA2G4A	1.78789849091428	9.09591258916667	2.50432532160164	0.0273585126134654	0.146704553370001	-3.67063277895897	PLA2G4A
C1orf116	1.6199921078	6.32366348941667	2.49801574521168	0.0276792720839858	0.14765849963771	-3.68137164818868	C1orf116
SLC7A1	1.36182493822857	10.4747672848333	2.49680237602448	0.0277413724525545	0.147799073251303	-3.68343589377838	SLC7A1
SLC26A2	1.07726912982857	9.927244195	2.49599566921326	0.027782734479054	0.147821527414806	-3.68480814264308	SLC26A2
TMC5	2.15739154628571	7.838949535	2.49579057269204	0.0277932598509495	0.147821527414806	-3.68515700149674	TMC5
PSMB10	1.02839993005714	9.118210737	2.49418070157053	0.0278760112766837	0.148007777339344	-3.68789502009956	PSMB10
TGFBI	1.63945393974286	10.9413531299167	2.48803991306126	0.0281938599838698	0.149311889572987	-3.69833431976969	TGFBI
MYO6	1.33553175982857	9.42787889383333	2.48530695546816	0.0283364443514898	0.149811133542851	-3.70297788959661	MYO6
MET	1.36943759985714	9.34873204891667	2.48366983869595	0.028422190361465	0.150200437602578	-3.70575879185225	MET
LAMC2	1.64010375548571	7.5500139525	2.48220704560002	0.0284990183632621	0.150350201939404	-3.70824311755193	LAMC2
KCNMA1	-2.02954120142857	10.2842734138333	-2.4755085384378	0.0288534083039332	0.151767948767465	-3.71961390970157	KCNMA1
TMPRSS4	1.776423129	8.05707479625	2.47435039709865	0.028915111447519	0.151853787385959	-3.72157893510372	TMPRSS4
LRRC49	-1.08766443222857	7.964544356	-2.47382421461834	0.028943187404693	0.151853787385959	-3.72247162084991	LRRC49
KCND2	-1.01549354685715	5.52321611333333	-2.47335426512946	0.0289682851806958	0.151921201309163	-3.72326885724075	KCND2
ELOVL6	1.17093679888571	6.92903381341667	2.46629769905624	0.0293476829921989	0.153327427191341	-3.73523433008448	ELOVL6
HSPB7	-1.95685200234286	7.31052785883333	-2.46580892008346	0.0293741394566641	0.153336469562712	-3.73606274529007	HSPB7
ARNTL2	1.3251813816	6.21258469	2.46155075113492	0.0296056014687463	0.153897013837745	-3.74327766029127	ARNTL2
GSTM5	-1.15308509085714	7.42563626133333	-2.45426354823867	0.0300058078036564	0.155586134694293	-3.75561602759414	GSTM5
ETHE1	1.05767334745714	8.98948756575	2.45157125366964	0.030154983920943	0.15623936075212	-3.76017165294236	ETHE1
TGM2	-1.29104608885715	10.0098433135	-2.44594313007035	0.0304691465943712	0.157200010486683	-3.76968998436516	TGM2
HDGFL3	-1.18563614528572	8.48679877825	-2.43929747477124	0.0308441762001748	0.15858249685986	-3.78092039258262	HDGFL3
KCNK3	-1.29805279762857	5.98167359691667	-2.43915652952022	0.0308521780958511	0.15858249685986	-3.78115847053517	KCNK3
MAP2K6	2.041029853	8.07266487758333	2.43792669656973	0.0309220845189033	0.158810192251742	-3.78323566193961	MAP2K6
FKBP11	1.09379168028571	10.2346030078333	2.43585902362177	0.031039960124544	0.159217793806749	-3.78672722456031	FKBP11
EHF	1.12902831791428	6.15831313091667	2.43273617621225	0.0312188118654447	0.159870736402606	-3.79199882875632	EHF
ESR1	-1.49926206614286	12.0571152854167	-2.4298454946505	0.0313852522897975	0.160458072609381	-3.79687661127116	ESR1
BEX4	-1.37813008702857	9.14912334716667	-2.4240865220447	0.0317193970847985	0.161006145109442	-3.8065888941855	BEX4
FGFBP1	1.42300754822857	6.70719121166667	2.42170836428167	0.0318583794003242	0.161479149857875	-3.81059741618124	FGFBP1
IVNS1ABP	1.09052762848571	10.2932922644167	2.42085766650138	0.0319082374932519	0.161665796416995	-3.8120310100122	IVNS1ABP
GAREM1	1.04693180522857	8.01155552291667	2.41347628051681	0.032344015803992	0.162941847285505	-3.8244632917153	GAREM1
TUBA4A	1.36729678911428	8.74807477425	2.40883294257842	0.0326210767614152	0.163701374767853	-3.83227764903923	TUBA4A
FXYD1	-1.86336235657143	7.55983036733333	-2.40873796685202	0.0326267675905937	0.163701374767853	-3.83243743433014	FXYD1
RNASET2	1.58275627391429	11.4642588949167	2.40804705830079	0.0326681947496362	0.163838008255893	-3.83359974347582	RNASET2
AQP1	-1.45411378897143	9.06945960983333	-2.40706592907809	0.0327271106493119	0.163939561140313	-3.83525010136277	AQP1
ENTPD3	1.72069865334285	7.50302546591667	2.40415941873564	0.0329022445623012	0.164425243174348	-3.84013785381449	ENTPD3
CCDC69	-1.07755408582857	7.44499656066667	-2.39897646586739	0.0332167869173479	0.165544904720238	-3.84884899369695	CCDC69
PDGFRA	-1.53620432557143	10.9117215380833	-2.39786523141265	0.0332846008540971	0.165728183216928	-3.85071587226686	PDGFRA
DYNC1I1	1.84327969797143	7.62910206008333	2.39567351223441	0.033418742611576	0.165929809692305	-3.85439713253677	DYNC1I1
PTPRD	-1.82030900254286	7.35267157725	-2.39261147785289	0.0336070216155404	0.166695740522054	-3.85953832738231	PTPRD
KCNN2	-1.19172383237143	6.21477727125	-2.39103278229094	0.0337044906991096	0.166947603091476	-3.86218812469954	KCNN2
APOD	-2.54249875731429	7.6928881885	-2.39078645909345	0.0337197232397196	0.166956378180536	-3.86260151900309	APOD
PRAME	1.90577770625714	8.13689957558333	2.39037923449103	0.0337449203777456	0.167014464263838	-3.86328491657307	PRAME
ZBTB16	-1.9502829982	7.01652956891667	-2.37968327404578	0.0344132506240655	0.168773249304185	-3.88122075410558	ZBTB16
IRF6	1.19942532751428	8.11912095358333	2.37929246672446	0.0344379091178436	0.168827425608148	-3.88187557931038	IRF6
MAL	1.69261021711428	7.20486791658333	2.37830432998884	0.034500332579307	0.168999851888288	-3.88353111021724	MAL
ITPR1	-1.28417768085714	8.83278919283333	-2.37479590574867	0.0347228485908091	0.169426097367445	-3.88940726977019	ITPR1
CCL18	1.27731652068571	7.34987221733333	2.36968470723845	0.0350494844203204	0.170411115352894	-3.89796260174281	CCL18
IQGAP2	1.05910586594286	7.20623820433333	2.36210154886238	0.0355395292491177	0.171957656299992	-3.91064400050536	IQGAP2
RFTN1	-1.01695326011429	9.57770209733333	-2.36011063917338	0.0356692722467366	0.172410749678984	-3.91397110765943	RFTN1
CAND2	-1.20815820251429	7.43655808833333	-2.35341255541513	0.0361091121735479	0.173627652083506	-3.92515748883648	CAND2
SLC15A2	1.93286563668571	7.59931858233333	2.35329291745884	0.0361170154297707	0.173627652083506	-3.92535719446224	SLC15A2
WFDC2	2.1365682348	10.7076877115	2.35033042887784	0.0363132461495963	0.173896985325654	-3.93030120154044	WFDC2
SSBP2	-1.220716785	8.39187679175	-2.34611574519688	0.0365941810157204	0.174635485624463	-3.93733121531506	SSBP2
TCEAL1	-1.02205666037143	8.99898197425	-2.33980062093315	0.0370190215023563	0.175918361568477	-3.94785644359849	TCEAL1
ZBTB20	-1.16779478571429	10.537513795	-2.33815067193498	0.0371307947292977	0.176246937247409	-3.95060471825659	ZBTB20
DES	-2.65404540871429	9.15445734691667	-2.33384356244963	0.0374240968361115	0.177367624401334	-3.95777572051631	DES
BCL2A1	1.43695693914286	6.25633239316667	2.33147141646769	0.0375865783906639	0.177662474001298	-3.96172315587423	BCL2A1
FAM69A	-1.168275308	7.97927190033333	-2.33032822973753	0.0376651223387855	0.177965909473507	-3.96362499757407	FAM69A
IGFBP6	-1.25318321385714	8.48317582558333	-2.32907657738846	0.0377512985221023	0.178305162060028	-3.96570690495187	IGFBP6
HS3ST1	1.13135604831428	7.79302374025	2.32580112552564	0.0379777061804889	0.178681311029356	-3.97115316260673	HS3ST1
PADI2	1.33513873194286	6.81983311016667	2.32506160653794	0.0380290029433577	0.178681311029356	-3.97238241837107	PADI2
PIK3R1	-1.21575434557143	10.0125175460833	-2.32267345297747	0.0381951099064356	0.179133873120527	-3.97635113804151	PIK3R1
DLX5	2.295120519	8.62492556975	2.32213797120417	0.0382324501503187	0.179145099816548	-3.97724081996309	DLX5
GSDME	-1.14361438865714	8.70451487841667	-2.32058705007216	0.0383407959802759	0.179428814195476	-3.97981719819765	GSDME
IFI27	1.13871968011428	10.2184427743333	2.3175186784735	0.0385560142772298	0.179845898864416	-3.98491252581823	IFI27
FA2H	1.12105609817143	5.851711508	2.30503702568008	0.0394434384600251	0.182543644484959	-4.0056142954237	FA2H
CAPG	1.16874880311429	8.56692142175	2.30378972633972	0.039533182946509	0.182723678149506	-4.00768079406808	CAPG
HLA-DMB	1.27081986594285	9.43426319266667	2.30347302914541	0.0395560006314136	0.182723678149506	-4.00820542588758	HLA-DMB
GNG11	-1.08925410114286	9.81455957133333	-2.299404335511	0.0398502652591839	0.183368184627758	-4.01494315446945	GNG11
ZFPM2	-1.75971994031429	7.63539270208333	-2.28847338291903	0.0406512085333036	0.186050531158142	-4.03302293081877	ZFPM2
LARP6	-1.05588958331429	8.28268280633333	-2.28655427902607	0.0407934007511254	0.186385237927002	-4.03619382088678	LARP6
FCGR3B	1.46964908517143	6.81573331608333	2.28571690665157	0.0408555925606548	0.186563798967499	-4.03757708033743	FCGR3B
MEIS1	-1.51332092271429	10.81194438375	-2.27211126053573	0.0418788244256973	0.18957045961749	-4.06002563084352	MEIS1
SERPINB3	-1.44950747731429	6.45214928216667	-2.26960255466192	0.0420701387932859	0.190228192290603	-4.06415932442212	SERPINB3
CTSS	1.17279636208571	8.00504549141667	2.26179673483386	0.0426707424662054	0.192033823950779	-4.07701015276792	CTSS
PAX8	1.3170146296	9.49683098533333	2.26058744744641	0.0427645148019978	0.192124233161362	-4.07899950477616	PAX8
HSD17B6	-1.61511272951429	7.58215005758333	-2.2601399776319	0.0427992627771381	0.192124233161362	-4.07973551669249	HSD17B6
CD163	1.46832143197143	8.15951499191667	2.2585944055755	0.0429194896565508	0.19238541026751	-4.08227729021177	CD163
AGR2	1.8106904632	8.11261115133333	2.2563118830626	0.0430976294232951	0.192974692323874	-4.08602979433942	AGR2
GATA3	-1.03345228525714	6.543854935	-2.25583866291971	0.0431346497559713	0.193070754573552	-4.08680759312889	GATA3
MYO10	1.31787865774286	9.14692735075	2.25351687481627	0.043316722895905	0.19367603247221	-4.09062284179167	MYO10
CAPN6	-1.58192432631429	7.29862591425	-2.25166221852537	0.0434626880087621	0.194118732219185	-4.09366939161277	CAPN6
ADAMDEC1	1.8221798958	6.02454789675	2.24728766620353	0.0438088259881917	0.195045913380847	-4.10085139653592	ADAMDEC1
CST6	1.81392004325714	6.58568060383333	2.24694326987356	0.0438361872981402	0.195084402963342	-4.10141658551828	CST6
ADGRG2	1.55489547057143	6.71730613183333	2.24434253427986	0.0440433326548921	0.195725351099472	-4.10568356525559	ADGRG2
S100A3	1.37468507528571	6.23857962725	2.2414373182179	0.0442758277293397	0.196406685023963	-4.11044782129637	S100A3
COL6A1	-1.15496780542857	11.8074836061667	-2.23947822314239	0.0444332645644148	0.196823492997299	-4.11365917386056	COL6A1
EMX2	-1.19085379485714	10.6329217923333	-2.23405877495875	0.0448715527750437	0.198212436178989	-4.12253700318055	EMX2
IGF2BP3	1.40037282177143	5.55482332383333	2.23169680982032	0.0450638521950673	0.198734544440505	-4.12640358945126	IGF2BP3
FAM50B	-1.02835388268572	7.50870420616667	-2.2315848315947	0.0450729882698653	0.198734544440505	-4.12658686007568	FAM50B
CXCL9	2.33131095382857	7.59498206933333	2.22630906119687	0.0455054225357907	0.200072228185541	-4.13521739371002	CXCL9
DDAH1	1.16113665448571	10.2959066619167	2.22037685013114	0.0459963559804965	0.20109016680511	-4.14491209182181	DDAH1
KCNN4	1.17923190485714	7.20292271483333	2.21120503627376	0.0467652704112315	0.20310256808995	-4.15988072914266	KCNN4
PLA2G4C	-1.22909577897143	7.64206687066667	-2.20661639396012	0.04715450545923	0.203961847663047	-4.16736015019515	PLA2G4C
CXorf57	-1.35887717997143	6.07107717441667	-2.20651675684408	0.0471629911390484	0.203961847663047	-4.16752248760482	CXorf57
INSR	-1.30514056174286	9.20936609125	-2.20400103086258	0.0473777241123866	0.204391621622933	-4.17162034195594	INSR
KCNMB1	-1.74736982745714	8.81812661058333	-2.20344581478484	0.0474252396179611	0.204448604961096	-4.17252447549503	KCNMB1
TMPRSS3	1.08617107254286	5.55610378391667	2.20326896181922	0.0474403841875379	0.204448604961096	-4.17281244971698	TMPRSS3
NMU	1.3619096894	6.45872441341667	2.19075232201972	0.0485239125859783	0.206490955756875	-4.19316965929102	NMU
AHNAK2	-1.14183505045714	9.0850782895	-2.18795168287754	0.0487695345804318	0.206940998084535	-4.19771814210991	AHNAK2
TMEM47	-1.50246782685714	10.3733336863333	-2.18085322732348	0.0493973501837764	0.208251303307063	-4.20923589388547	TMEM47
CAV1	-1.21245661514286	10.1137423371667	-2.17896331433851	0.0495657821602851	0.208748521607476	-4.21229979900561	CAV1
SYNM	-1.18265446437143	7.63264515391667	-2.17719626723683	0.0497237538916899	0.209065782922969	-4.2151635167119	SYNM
