# Supplementary material for: Combining Bioinformatics and Experiments to Identify and Verify Key Genes with Prognostic Values in Endometrial Carcinoma
Source: J Cancer. 2020 Jan 1;11(3):716–32. doi: 10.7150/jca.35854 (PMC6959041; doi:10.7150/jca.35854)
Supplement: Supplementary file 2 — Table S2: DEGs of GSE17025. [file jcav11p0716s2.csv]

	logFC	AveExpr	t	P.Value	adj.P.Val	B	symbol
TRH	-4.97986943986592	5.81812683194071	-11.0271841160144	3.07052328978497e-19	4.29544013695928e-15	33.0587545932317	TRH
IKZF5	-1.81720733763207	8.81653014499092	-10.9638114928974	4.25543901026281e-19	4.29544013695928e-15	32.7444031526975	IKZF5
HK2	3.19903938377813	11.1885767614408	9.98197241372331	6.77327632790756e-17	4.5579634169266e-13	27.8556036578434	HK2
PCDH10	-5.50598141889971	4.30633109744714	-9.85906917735258	1.27852027409561e-16	6.45269182336054e-13	27.2424102040894	PCDH10
SDR39U1	-1.31851117858034	10.7478828531592	-9.80784457534495	1.66604318632701e-16	6.72681596911395e-13	26.98684439855	SDR39U1
PEG3	-4.37830328558275	8.79057502008579	-9.75678792857992	2.16907003468717e-16	7.29819764337745e-13	26.7321307753572	PEG3
HSPA4	1.35067533897357	11.8732832400384	9.59184784815415	5.08530196617794e-16	1.21083377582094e-12	25.9094572763719	HSPA4
HAND2-AS1	-4.35650731346887	6.89026974841026	-9.58216333662439	5.34608730889989e-16	1.21083377582094e-12	25.8611662586519	HAND2-AS1
COA5	-1.08264091985775	10.9011651532573	-9.58029155734592	5.39801069070164e-16	1.21083377582094e-12	25.8518329832093	COA5
SMIM11A	-1.62222920227576	8.33709261617625	-9.47245021473801	9.41914711770072e-16	1.90153742012142e-12	25.3142244822074	SMIM11A
KPNA2	1.50533246206533	13.0251560321261	9.37898853191515	1.52554172364406e-15	2.79978511972057e-12	24.8485338730901	KPNA2
TACC3	2.69863542457503	8.32325200451698	9.08505137384369	6.93455582127803e-15	1.16662344099967e-11	23.3859331376795	TACC3
USP30	-1.19298750080729	8.90293518058621	-9.06458467322043	7.70438496018497e-15	1.19643171981703e-11	23.284234170949	USP30
IDH2	2.38649472741413	10.4193386948758	9.0348624014473	8.97665413733749e-15	1.29443352660407e-11	23.1365827449013	IDH2
MGC70870	-2.21597854016683	9.64184492050105	-9.00067381593058	1.07013277791606e-14	1.44025603470463e-11	22.9668024075321	MGC70870
CFL1	1.3960512489807	15.4494534681139	8.98029168648601	1.18829581942193e-14	1.49933225015562e-11	22.8656156677047	CFL1
TOP2A	3.51953675954903	11.1052486761861	8.94492996205966	1.42500030541773e-14	1.69222977445724e-11	22.6901196294464	TOP2A
APH1B	-1.75935768345076	8.0201194166308	-8.9017621068594	1.77857912397643e-14	1.9947752974909e-11	22.4759840237029	APH1B
HCFC2	-1.61819694591272	8.76598074412533	-8.84722726921476	2.35288362560084e-14	2.50000077019104e-11	22.2056297355223	HCFC2
ZNF25	-1.45581689551649	9.10941518938171	-8.77632179135122	3.38432013729934e-14	3.41613274658995e-11	21.8544163443442	ZNF25
KLHDC1	-2.41480711149095	9.29789542774504	-8.733819598768	4.20750056265467e-14	4.04481054089869e-11	21.6440629718869	KLHDC1
DUSP1	-3.10681670092298	12.4820949936934	-8.71473282047271	4.63944252755211e-14	4.19174380957367e-11	21.549641641987	DUSP1
MINDY2	-1.58467859437169	9.39858731165475	-8.70385836522619	4.90501963399533e-14	4.19174380957367e-11	21.4958586457445	MINDY2
ADHFE1	-2.72428613336071	8.22891863747904	-8.70076687346014	4.98325002128829e-14	4.19174380957367e-11	21.4805703719293	ADHFE1
ZNF436-AS1	-1.87369294288033	9.55582541685834	-8.63805046596843	6.86828412772048e-14	5.54627679881684e-11	21.1705830864688	ZNF436-AS1
ANLN	3.24662291765896	9.71398709633377	8.50670602056309	1.34329667172634e-13	1.03118653462133e-10	20.522456450102	ANLN
VSIG2	-3.72386375017863	6.77135221392817	-8.50154383034148	1.37913792524152e-13	1.03118653462133e-10	20.4970146298628	VSIG2
ZNF302	-2.03944947428786	9.82165019320139	-8.47802439434155	1.55487728733503e-13	1.12106652416856e-10	20.3811306092305	ZNF302
VCP	2.0015483222108	10.9291147830457	8.42288582008341	2.05929823655678e-13	1.4335556137796e-10	20.1096604622775	VCP
SCRN2	-1.59464745780774	9.41024039520867	-8.40726682870708	2.22977199668844e-13	1.45767431270516e-10	20.0328156441562	SCRN2
MELK	3.4668295191234	11.435538413267	8.40651226203638	2.23835465097384e-13	1.45767431270516e-10	20.0291038212189	MELK
GSTM5	-1.90869952782085	8.37892059599414	-8.399043045719	2.32510678938504e-13	1.46685174575329e-10	19.992364740336	GSTM5
GPALPP1	-1.27898518838609	9.45494737107742	-8.34796168764707	3.01518010527296e-13	1.8421976932109e-10	19.7412614233585	GPALPP1
AMT	-1.94427235911292	10.1235325426238	-8.34048561268904	3.13200528912814e-13	1.8421976932109e-10	19.7045335624942	AMT
GOPC	-1.02350852448595	11.0490383558361	-8.33664120437429	3.19382401735592e-13	1.8421976932109e-10	19.6856493527178	GOPC
CELF5	-3.26259301781643	7.06878992199029	-8.28531697235357	4.14541926979701e-13	2.23499038975437e-10	19.4336898211961	CELF5
FAM110A	1.84562520695426	8.09337723827917	8.28326057648017	4.18893566421473e-13	2.23499038975437e-10	19.4236005755609	FAM110A
METAP1D	-2.02832603157781	9.02549086603062	-8.28241614552029	4.20693653708471e-13	2.23499038975437e-10	19.4194576990025	METAP1D
MIGA1	-1.64926156897795	9.28212653926479	-8.26757473430867	4.53618615592889e-13	2.34811605425365e-10	19.346656872496	MIGA1
SPSB3	-1.44784808987095	11.9194567332225	-8.25895737815543	4.73900260594413e-13	2.39177461522e-10	19.3043978278616	SPSB3
CDC20	2.45451095813092	9.44419542121673	8.25008768016538	4.9571887551124e-13	2.44087138020022e-10	19.2609100046	CDC20
CRBN	-1.05351079182396	11.7314197190587	-8.24201048195505	5.16456705188036e-13	2.48243522960383e-10	19.2213154997204	CRBN
ARID4A	-2.06631758674054	8.60727222849202	-8.22509241516438	5.62733849828411e-13	2.6419699907758e-10	19.1384070161411	ARID4A
ST3GAL5	-2.55953416944577	9.74752797618092	-8.21781528789403	5.83887952923062e-13	2.678984089457e-10	19.1027549009465	ST3GAL5
TSPAN4	-1.37057807249032	8.87253079248434	-8.21195600390176	6.01494287428264e-13	2.6984370388004e-10	19.0740535296863	TSPAN4
NEK2	2.9654462403104	9.39554387405319	8.15972901964092	7.83710704795044e-13	3.31176105681187e-10	18.8184005157044	NEK2
TPX2	2.9657060301868	8.85527553848279	8.15879628890093	7.87420897201157e-13	3.31176105681187e-10	18.813837713402	TPX2
CDCA2	2.63989485927689	8.3500959833013	8.09142216579691	1.10724865435015e-12	4.56186445592262e-10	18.4845334912325	CDCA2
MASP1	-2.66376965499364	6.624447371235	-8.07526346029773	1.20147049693961e-12	4.85105727844337e-10	18.4056388655118	MASP1
CDC25A	2.74654535171368	8.36583377943493	8.0701734882066	1.23277114362427e-12	4.87983997009544e-10	18.3807940420086	CDC25A
METTL3	-1.3660105427758	12.5154242879397	-8.04901527207942	1.37181672671651e-12	5.21382811417968e-10	18.2775537001991	METTL3
SRSF6	-1.38674778623888	12.8907370147667	-8.04702188679721	1.38569474933372e-12	5.21382811417968e-10	18.2678300723745	SRSF6
E2F2	2.25921381965648	7.4990285796692	8.04574977986187	1.39462412406233e-12	5.21382811417968e-10	18.2616250722857	E2F2
NTN4	-2.48303175462357	9.73937887127113	-8.02967421015111	1.51252067740416e-12	5.55177589735184e-10	18.1832309239433	NTN4
TBX3	-2.21345897506615	8.8807430964648	-8.02541257309846	1.54540413117927e-12	5.57118189290125e-10	18.1624543063028	TBX3
CENPF	2.32313452641338	10.3997438921365	8.01562002100302	1.62368444134387e-12	5.75069149155263e-10	18.1147220952294	CENPF
SEPSECS	-1.28879830166795	8.79894721311349	-7.99976616293579	1.7588639252301e-12	6.12205946940434e-10	18.0374720703544	SEPSECS
MORF4L2-AS1	-2.17863372884599	7.35422133029959	-7.9629455687553	2.11756680434281e-12	7.24566756713097e-10	17.8581896135091	MORF4L2-AS1
UNC13C	-3.70417116215906	4.20704909712671	-7.93105481560147	2.48647704842802e-12	8.36616644227748e-10	17.7030614274292	UNC13C
AGBL3	-1.9559011662204	8.02775635631667	-7.92723745544425	2.53471512669792e-12	8.38866048816026e-10	17.68450191061	AGBL3
FOSB	-4.82172311222558	8.4112324155634	-7.90963354694942	2.76948820124436e-12	9.01781093656792e-10	17.5989405594335	FOSB
MICAL2	2.83276938511996	11.6719126398736	7.89189284562575	3.0279551840961e-12	9.70291416770352e-10	17.5127589437369	MICAL2
GADD45B	-2.44799025129777	10.7399027070342	-7.88109204053836	3.19691702369913e-12	1.00177876270139e-09	17.4603124223377	GADD45B
KIAA1107	-1.39011308741858	8.25220079072331	-7.87932355771301	3.22546163936944e-12	1.00177876270139e-09	17.4517266345187	KIAA1107
CBX7	-1.87723251693677	8.30790554284704	-7.86953242777823	3.38814433012307e-12	1.03636148085643e-09	17.4042000035005	CBX7
SELENOI	1.98435635416314	9.58798118916316	7.84133647811474	3.90362492882527e-12	1.17621462780783e-09	17.2674138768767	SELENOI
SLC52A2	1.44735547497005	10.3879942861529	7.83389448748928	4.05222378403758e-12	1.20303373164927e-09	17.231330379999	SLC52A2
ASPM	3.69365821292216	8.44361463834921	7.81869783232632	4.37335439102831e-12	1.26241490534437e-09	17.1576730334121	ASPM
LOC101928963	-1.68828766072892	7.46020241243136	-7.81774130224873	4.39439341652104e-12	1.26241490534437e-09	17.1530379443436	LOC101928963
KAT2A	-1.87513169109584	9.59558177657084	-7.81569060722476	4.43983843270508e-12	1.26241490534437e-09	17.1431012888366	KAT2A
R3HDM4	1.1914683368538	11.7565223268391	7.80855489885832	4.60164296998418e-12	1.28164177275041e-09	17.1085301161877	R3HDM4
OSR2	-3.004438623225	9.40034998338159	-7.80713944187226	4.63442883944819e-12	1.28164177275041e-09	17.1016734071263	OSR2
CYR61	-2.38957483994961	12.0498850921911	-7.804354657474	4.69961137555823e-12	1.28210478986175e-09	17.0881843349218	CYR61
NR4A1	-2.57412832838662	9.21663849410043	-7.78503252143075	5.17767424662057e-12	1.39369183587701e-09	16.9946233771014	NR4A1
SCAI	-1.3778086745183	9.8996373240274	-7.77697629020931	5.39100039981223e-12	1.43201994830802e-09	16.9556306818163	SCAI
ZNF571	-1.37531284348571	8.45309604395667	-7.7598482538784	5.87400958199335e-12	1.54005851222444e-09	16.8727631927285	ZNF571
DNAJC5	1.02727120594099	10.0583913250095	7.75686698348003	5.96237042031028e-12	1.54318376981056e-09	16.8583441105184	DNAJC5
AFDN-DT	-2.04215640405402	9.21319660827591	-7.74651036845461	6.27971681904173e-12	1.60474586256727e-09	16.8082645624461	AFDN-DT
KIF14	2.81588660654317	8.81137157572263	7.74162110492044	6.43531100128343e-12	1.62395073117387e-09	16.7846283154372	KIF14
DUSP2	-2.95938383288293	9.12460956635091	-7.73769082250511	6.56315969568228e-12	1.63576627082017e-09	16.7656308177921	DUSP2
LOXL4	-1.9420262851146	8.10270510518978	-7.72621153520568	6.95120296551104e-12	1.71135226180167e-09	16.7101582810799	LOXL4
MKI67	3.29296583636937	8.30360096954451	7.7212383441993	7.12631462655887e-12	1.73271517749043e-09	16.6861323190072	MKI67
TRPC1	-2.73426040330564	8.55319921132056	-7.71891456834457	7.20963319344144e-12	1.73271517749043e-09	16.6749072870071	TRPC1
DLGAP5	3.12775701078115	9.08242744116887	7.68593747853276	8.50182799861833e-12	2.01923416042479e-09	16.5157045223577	DLGAP5
SFN	2.02784762198829	15.186333453208	7.6341861692265	1.1008270814727e-11	2.53134652083155e-09	16.2662241667827	SFN
DPY19L4	-1.40946351276582	10.5459206882694	-7.63371446137256	1.10342031817504e-11	2.53134652083155e-09	16.2639522250294	DPY19L4
TCEAL7	-3.77304297282777	7.14510735045346	-7.62490899290553	1.15295806019647e-11	2.61527160890408e-09	16.2215482803141	TCEAL7
ADAMTS9-AS2	-3.36879804993352	7.11536748091757	-7.61732219345562	1.19740731455309e-11	2.68591765179974e-09	16.1850234867082	ADAMTS9-AS2
LINC00899	-2.90104676185551	7.02073417962031	-7.5780713106337	1.45602242362451e-11	3.23012974594852e-09	15.9962162881342	LINC00899
TIGAR	1.74368384067431	9.19768249939123	7.56845130698888	1.52744371123883e-11	3.35174278722711e-09	15.9499819792321	TIGAR
CEP55	3.31932148600288	9.82413583820093	7.5470376690985	1.69915773277158e-11	3.64281055349193e-09	15.8471247193036	CEP55
FLJ37453	-1.65404463449027	9.80042924173824	-7.54526289785685	1.71422133238425e-11	3.64281055349193e-09	15.8386034775713	FLJ37453
GAS6	-2.51758505557641	10.0929077916421	-7.54224931074552	1.74010388140614e-11	3.65929345394032e-09	15.8241355586857	GAS6
FOS	-3.93420371154749	9.82418353510754	-7.52845131547233	1.86365337435356e-11	3.83989211408116e-09	15.7579133365613	FOS
ING5	-1.61471408211569	10.1763997512505	-7.52636839347516	1.88304596440477e-11	3.83989211408116e-09	15.7479194785002	ING5
C21orf2	-1.98551392080447	8.6160178322545	-7.50291333329668	2.11574512847982e-11	4.27126626537506e-09	15.6354356748681	C21orf2
RRM2	3.40057065945986	11.9880642239396	7.49238800177826	2.22924138737663e-11	4.44312504035624e-09	15.5849913637927	RRM2
TUB	-2.80435141954908	7.04983122126275	-7.49097853240913	2.24489178777658e-11	4.44312504035624e-09	15.5782377832042	TUB
TPST1	-1.37275318516315	8.98758435148235	-7.48878557685095	2.26945896367375e-11	4.44813956880055e-09	15.56773078581	TPST1
NDC80	2.52365102359078	9.6952877707704	7.48034213688439	2.36656637958641e-11	4.59386942991254e-09	15.5272843304059	NDC80
RNFT2	2.27438416783419	8.15035430404562	7.47613181650075	2.41651900908839e-11	4.6461605481406e-09	15.5071205712663	RNFT2
FAM169A	-2.57544473605988	10.0376494094028	-7.46855273020052	2.50909178944636e-11	4.77863632503236e-09	15.4708315469974	FAM169A
ANKRA2	-1.1450019922459	10.9390121465449	-7.45957992422249	2.62324757772337e-11	4.94935720552144e-09	15.4278829784194	ANKRA2
ZNF662	-3.14445189627107	7.31070534381849	-7.44782894330331	2.78057811780037e-11	5.19762139279202e-09	15.3716591013835	ZNF662
GPRASP1	-1.93900610730873	8.92612425396734	-7.44424751144134	2.83036540567467e-11	5.24214833117066e-09	15.3545284367591	GPRASP1
ACACA	1.2179679760443	10.5005532211234	7.44048006329818	2.88369367507255e-11	5.29236435566951e-09	15.3365105987755	ACACA
KIF20A	2.39967680056746	9.34122093319357	7.4336141565887	2.98345807344885e-11	5.42613077358426e-09	15.3036811827059	KIF20A
PTTG1	2.04790273392433	10.676303370187	7.4258411120346	3.10054285107304e-11	5.58872848905915e-09	15.2665249312397	PTTG1
N4BP2L1	-2.09326396357866	9.87609715263638	-7.41212918736096	3.31830763608547e-11	5.92831810241535e-09	15.2010077181845	N4BP2L1
FOXM1	2.85757903764023	8.44987184124565	7.39706688874914	3.57504165572985e-11	6.33095973209422e-09	15.129079307856	FOXM1
PNP	1.87852892932037	9.82648304066529	7.39527686075693	3.6068337213096e-11	6.33171818833027e-09	15.1205340914971	PNP
TUBE1	-1.44337969358208	9.85648477844384	-7.39028006567842	3.69707232239705e-11	6.43418069349583e-09	15.0966836865909	TUBE1
EIF3J-DT	-1.81581470410697	8.53887463625119	-7.38668160229612	3.76344218027996e-11	6.49370690046939e-09	15.0795106772213	EIF3J-DT
JPT1	1.47124389298813	10.1678499842773	7.38462357731488	3.80193030093478e-11	6.50452278942978e-09	15.0696902456762	JPT1
SLC6A2	-5.53261772235039	6.26209385115636	-7.37953106370376	3.89885495604182e-11	6.61429276072036e-09	15.0453934181741	SLC6A2
CYBRD1	-2.54951702287407	9.85280451071342	-7.35775953137011	4.34163584364455e-11	7.25470322177524e-09	14.9415760355198	CYBRD1
STAT5B	-1.11279583862039	9.8019659967921	-7.35745259357105	4.34822216086192e-11	7.25470322177524e-09	14.9401130627551	STAT5B
ZCCHC7	-1.19054137034164	10.3995135692231	-7.348464276218	4.54555272449968e-11	7.5217720001803e-09	14.8972797553697	ZCCHC7
ATG5	-1.31889147191202	10.3098374662907	-7.32593485727703	5.08007427087694e-11	8.337930030932e-09	14.7899867806551	ATG5
UBE2C	1.99322560543752	10.3351184240276	7.32308921374055	5.15187817518855e-11	8.38759004844407e-09	14.7764419573226	UBE2C
SMAD4	-1.41324774538532	10.9397329336538	-7.30630764051589	5.59626965615154e-11	9.03819934547099e-09	14.6965970059846	SMAD4
SUGT1P3	-2.71020900364104	7.21856341761131	-7.30465304779969	5.64209221524708e-11	9.03988552709588e-09	14.6887276721722	SUGT1P3
KLHDC2	-1.20467451928196	11.6083991010125	-7.28288209039605	6.28083814534322e-11	9.98405988017235e-09	14.585235033843	KLHDC2
C14orf28	-1.29485416228455	9.275002096131	-7.28007198749869	6.36834585616574e-11	1.00440754800214e-08	14.5718836124189	C14orf28
KIF15	2.73961824226856	9.39630432185885	7.27603755217744	6.49609789009894e-11	1.01661414112649e-08	14.5527179160865	KIF15
PNISR	-1.46900222989538	12.9859221781537	-7.27246539916306	6.61133111012246e-11	1.02668886500886e-08	14.5357510643143	PNISR
DGKE	-1.82671210564637	9.06615160748127	-7.26455559922965	6.87375556510156e-11	1.05929295685703e-08	14.49819070041	DGKE
LOC100270804	-1.94836390095449	7.02232004045764	-7.25817256213868	7.09303686889898e-11	1.08480475991919e-08	14.4678896188832	LOC100270804
ANKRD49	-1.0948027664767	10.7048083597509	-7.25452220529274	7.22154373827205e-11	1.09615432321982e-08	14.4505646668829	ANKRD49
HACE1	-1.19046414746991	9.95973585832344	-7.25250684780049	7.29347867131932e-11	1.09881154788503e-08	14.441000754438	HACE1
ADGRD1	-3.84576089328812	6.26360822389854	-7.25088631634211	7.35183595125561e-11	1.09939899395517e-08	14.4333111010441	ADGRD1
PEX3	-1.36406045816475	10.0548138851665	-7.24457688753412	7.58349018781794e-11	1.12570220523286e-08	14.4033771102166	PEX3
LINC00893	-2.71705371004317	7.2270368751752	-7.22325153296584	8.42135249183031e-11	1.23304086720855e-08	14.3022636273528	LINC00893
PTTG3P	2.18507653837502	6.94203582662124	7.22307273788738	8.42875171759363e-11	1.23304086720855e-08	14.3014162758169	PTTG3P
VDAC1	2.31201500338476	10.9827099365493	7.21008420934079	8.9838700528321e-11	1.30479401889622e-08	14.2398784882994	VDAC1
ARMCX4	-3.99408881846964	5.37610745860928	-7.20536884397145	9.19424414185602e-11	1.32581000525564e-08	14.2175465139272	ARMCX4
ZNF45	-1.1568487792215	10.323665776722	-7.19671853455121	9.5929509017435e-11	1.37349285676878e-08	14.1765908140446	ZNF45
LOC100996419	-1.85708206136091	7.87115043492813	-7.19458469419092	9.69391008786815e-11	1.37817363981607e-08	14.1664903760427	LOC100996419
SMAD5	-1.15025609044651	11.5515908610192	-7.17103749442939	1.08804226564769e-10	1.53604176635633e-08	14.0550949487692	SMAD5
ATF2	-1.10838362946864	10.8204354763974	-7.16202302621978	1.13718174535053e-10	1.59032281006383e-08	14.0124812750183	ATF2
SKA3	1.65840107677757	8.7743797276393	7.16111588669312	1.14224691628321e-10	1.59032281006383e-08	14.0081939628404	SKA3
SHPRH	-1.34974873920023	9.92708416109426	-7.12467060066816	1.36534275320697e-10	1.86753434091856e-08	13.8360939025454	SHPRH
BIVM	-1.1536621297489	9.89659855534558	-7.10991397169056	1.46750234823825e-10	1.98795583177751e-08	13.7664933085651	BIVM
ECM2	-2.65708142637244	8.86225834341478	-7.10858279013257	1.47708230021115e-10	1.98795583177751e-08	13.7602170601264	ECM2
AGO2	1.43003351125761	8.05495371879081	7.10686096791364	1.48956550076311e-10	1.99148002181495e-08	13.7520996007723	AGO2
FAM13C	-2.65042554898721	9.37779078430457	-7.09188992928913	1.60260635309594e-10	2.12851428001979e-08	13.6815469046692	FAM13C
SDC1	2.2122110640876	9.4957501082175	7.08601645026769	1.64924089411188e-10	2.17613563204776e-08	13.6538810684495	SDC1
TSTA3	1.15367324332115	10.821346705718	7.07755436217473	1.71880192926741e-10	2.23912653293436e-08	13.6140356420952	TSTA3
SORT1	1.77833959194542	11.0493994131472	7.07697680033169	1.72365426940173e-10	2.23912653293436e-08	13.6113166608665	SORT1
ANO4	-3.09524113130823	6.26257353388776	-7.07619379512584	1.73025430521973e-10	2.23912653293436e-08	13.6076306355736	ANO4
GLT8D2	-2.75027097484866	8.34677768668909	-7.07143682045113	1.77089292437426e-10	2.27712015014443e-08	13.5852399591346	GLT8D2
ABRACL	2.04644639630723	11.3417114041197	7.04958732737212	1.97003653583503e-10	2.51677233679886e-08	13.4824616867303	ABRACL
WNK1	1.40611786072834	10.216336401955	7.04832452871696	1.98220131539043e-10	2.51677233679886e-08	13.4765248824339	WNK1
PPM1M	-1.67303772262892	7.75043569764058	-7.04145048156618	2.04973704673365e-10	2.58625571871618e-08	13.4442142294569	PPM1M
LOC100505851	-3.59430480868363	5.75295514422436	-7.03711384628394	2.09351084405236e-10	2.62508055402044e-08	13.4238359170522	LOC100505851
DBNDD1	2.05253535089891	7.25194156826041	7.03405741649891	2.12491738272382e-10	2.64801432854497e-08	13.4094760046674	DBNDD1
ACAP2	-1.29378833078694	10.8143824399272	-7.02440101144272	2.22724110133385e-10	2.75849959225323e-08	13.3641217107034	ACAP2
BUB1	2.41075475343361	8.50763975069521	7.0175475492793	2.30281011702261e-10	2.83470308795442e-08	13.3319452867239	BUB1
TM2D1	-1.10457862667299	11.8947942997501	-7.00748397309374	2.41839997232767e-10	2.95894900856673e-08	13.2847172625923	TM2D1
C2orf68	-1.28881811992939	9.228590357635	-6.99346352508909	2.58907497114951e-10	3.12983506093211e-08	13.2189588608223	C2orf68
ZFPM2	-3.79350758300064	5.96207747466803	-6.98921998480959	2.64304626073644e-10	3.17606058998496e-08	13.1990649113982	ZFPM2
ENO1	2.2646715747793	12.8384181025744	6.96966654028921	2.90648652449802e-10	3.47196153589148e-08	13.1074517106032	ENO1
OXR1	-1.45718978919362	10.9810177557012	-6.95879252032803	3.06407364758674e-10	3.63867757632242e-08	13.0565428750017	OXR1
MFSD8	-1.31538644938279	9.42151409926977	-6.95376400968513	3.13977984409996e-10	3.70677634460175e-08	13.0330103796644	MFSD8
OGN	-5.24938515629051	6.25797005970666	-6.94993266519691	3.19870276024864e-10	3.75438437929648e-08	13.0150844245622	OGN
LOC101060391	-3.88813901188018	5.09602478627431	-6.94684081230452	3.24705010856117e-10	3.76722699462958e-08	13.0006209186535	LOC101060391
NTN5	-2.56661257665381	6.65759146573711	-6.9462779538005	3.25592905938482e-10	3.76722699462958e-08	12.997988144338	NTN5
NAALAD2	-3.60627986948396	5.15974348038212	-6.94566492849352	3.26562672904783e-10	3.76722699462958e-08	12.9951208002611	NAALAD2
CTGF	-2.5867726977915	9.4732538759781	-6.92195021307569	3.66355586299983e-10	4.2022651001273e-08	12.8842673025485	CTGF
ZNF582-AS1	-3.39630269486924	5.8013910407189	-6.92072090473823	3.68544405975277e-10	4.20348839990333e-08	12.8785246267982	ZNF582-AS1
ZNF658	-1.32887925891817	7.69062597086008	-6.90858669302511	3.90856419902567e-10	4.43292663201855e-08	12.8218595895472	ZNF658
SULF1	2.48363531483732	10.5393824468186	6.86437852446478	4.84052016976739e-10	5.45924140710973e-08	12.6157167687508	SULF1
ARHGAP20	-3.13401183783302	5.75422430476398	-6.85709675163679	5.01383968699819e-10	5.62329975561775e-08	12.5818078916684	ARHGAP20
CEP68	-1.62672658903479	9.97411991165194	-6.85473904932379	5.07126278991046e-10	5.6562791824703e-08	12.5708316432561	CEP68
CECR2	-4.76677844666904	7.9072892371211	-6.84676095127298	5.27044355949259e-10	5.8005804173276e-08	12.5336999618193	CECR2
PDIA3	1.63366225264894	13.3164192202228	6.84648006732573	5.27759540380939e-10	5.8005804173276e-08	12.5323929595736	PDIA3
FUT9	-4.04378885265092	5.95944827544895	-6.84610984593613	5.28703662406e-10	5.8005804173276e-08	12.5306702845578	FUT9
RAD54L	2.12361759276906	8.40023375910738	6.84387815262577	5.34430333674923e-10	5.8005804173276e-08	12.5202867284847	RAD54L
NCAPG	2.48546213735616	9.14548800246829	6.8404786598776	5.43271824144537e-10	5.86501154322456e-08	12.5044720564093	NCAPG
FLRT1	-2.1806226480082	6.99988500501847	-6.81741296762093	6.07205322074691e-10	6.50127903418733e-08	12.3972453049783	FLRT1
PHLDA2	2.9368904847329	10.4510055988826	6.8169201498333	6.08649562840007e-10	6.50127903418733e-08	12.3949557751289	PHLDA2
E2F7	2.91340187122313	10.2010807617003	6.81241700414275	6.22004792471462e-10	6.60896460548099e-08	12.3740379280348	E2F7
CCBE1	-3.39559634809798	6.03617902007631	-6.80665977398395	6.39502367872006e-10	6.75930565581155e-08	12.3473021211812	CCBE1
LOC101927391	-2.32960647241738	8.48476135253745	-6.80427963372032	6.46877655751235e-10	6.80164901786767e-08	12.3362515210644	LOC101927391
AKT1	1.29895532165047	9.77595960831505	6.80308423636251	6.50613489657409e-10	6.80548452290351e-08	12.3307020296325	AKT1
RTCA	1.00513307433224	11.1750128724716	6.79853521005397	6.65026212517585e-10	6.92038617438403e-08	12.3095870288212	RTCA
ACTR2	1.56168214922907	12.4555011623871	6.79306849649781	6.8276483459027e-10	7.06854178497866e-08	12.2842194060522	ACTR2
TRMT13	-1.0608956515842	10.5364653547007	-6.78550151288356	7.08093226582234e-10	7.25633810063053e-08	12.2491183100497	TRMT13
TCTE3	-1.15945831465633	8.58204508854221	-6.78209782026591	7.19787122293884e-10	7.33892041660047e-08	12.2333343158422	TCTE3
POLI	-1.48167561526402	9.9031866653249	-6.75123001935592	8.34948067757027e-10	8.42796579593943e-08	12.0903266500983	POLI
FLT1	2.02698063019326	9.00717327921437	6.74472900671738	8.61432019122246e-10	8.65203462788055e-08	12.060239487395	FLT1
GPSM2	1.71865500571789	9.85581336825347	6.74056373164428	8.78835532513437e-10	8.78313451999072e-08	12.0409680713619	GPSM2
HNRNPA3	-1.08363582696301	13.1956449757293	-6.73846321878359	8.87743415231769e-10	8.82845520527042e-08	12.0312513759097	HNRNPA3
CHD2	-1.30097676333666	11.3082653370588	-6.7250047580065	9.46975161451379e-10	9.32562661433192e-08	11.9690216921007	CHD2
TMEM147-AS1	-1.25229784307812	9.90518541131489	-6.72292186616557	9.56484888543339e-10	9.37355190772472e-08	11.9593949902497	TMEM147-AS1
LTBP4	-2.97375651068128	7.54542556962443	-6.71769785329395	9.80753284918309e-10	9.56495039416948e-08	11.9352556856483	LTBP4
EXOSC8	-1.06163884784457	11.0281735830853	-6.71644440754464	9.86666213242052e-10	9.5763545735243e-08	11.9294647877608	EXOSC8
ATP8B3	-3.52426547248376	6.67684337806985	-6.70920892521202	1.02149393125798e-09	9.81996165916002e-08	11.8960450850816	ATP8B3
E2F3	1.59662202939629	11.7839947427999	6.70670437155475	1.03383051285087e-09	9.88991362651596e-08	11.8844801172999	E2F3
YTHDF2	1.02741872834238	12.7137678654967	6.7057503587603	1.03856830236843e-09	9.88991362651596e-08	11.8800753269389	YTHDF2
CCNJ	1.24989603982313	9.85610626394673	6.69469167893778	1.09507929834769e-09	1.03790896126963e-07	11.829033702795	CCNJ
RFNG	-1.30364287419374	8.51048935024865	-6.68914746346142	1.12454439642882e-09	1.06085524650023e-07	11.8034564677079	RFNG
ABRAXAS1	-1.41241719485818	7.84765481146842	-6.68552750067949	1.14420450260888e-09	1.0743814185427e-07	11.7867608466215	ABRAXAS1
ZNF550	-1.11500629018974	10.1548253664644	-6.68040622529555	1.17259996509552e-09	1.09594667108094e-07	11.7631470053253	ZNF550
ZNF837	-2.87356209668017	5.94948241468164	-6.66301025432068	1.27435621726789e-09	1.18012400523873e-07	11.6829879230088	ZNF837
TTC17	-1.16487423507011	11.9037879670175	-6.66167138005322	1.28254021878878e-09	1.18227954049808e-07	11.6768218843316	TTC17
KIAA1210	-3.43198251219072	6.25717255500879	-6.65697684173775	1.31164863591238e-09	1.20361648462723e-07	11.6552055258206	KIAA1210
HSPH1	1.2298279570315	12.2155787635521	6.6503491294078	1.35385853602449e-09	1.23672833145984e-07	11.6246978675383	HSPH1
PAXIP1-AS1	-1.24711053178918	10.1132898584552	-6.64820528236049	1.36779733526019e-09	1.24383300019067e-07	11.6148321906661	PAXIP1-AS1
PSMC2	1.05627642396567	13.2074100692883	6.63967935836698	1.42464862814983e-09	1.28972226480219e-07	11.5756094646638	PSMC2
ZMAT1	-2.81269682903732	9.81013218199732	-6.63687293093687	1.44386814964877e-09	1.30128616987095e-07	11.5627030817761	ZMAT1
SIDT2	-1.23400917147849	12.1739059595314	-6.63364902835139	1.46626315178038e-09	1.31559646702855e-07	11.547879437405	SIDT2
FUBP1	-1.39482291769445	11.5057760591797	-6.62866356256107	1.5015726219549e-09	1.34131628725777e-07	11.5249616376441	FUBP1
KLF3-AS1	-3.10409891370934	8.62686009599867	-6.62633839427963	1.51832668281025e-09	1.35030744813098e-07	11.5142753439709	KLF3-AS1
CCNB2	2.45390695795399	9.63482281533982	6.60902254942096	1.64904463729335e-09	1.46012776919641e-07	11.4347397318433	CCNB2
LOC100272217	-1.86214402495487	8.1653587206125	-6.60550295034709	1.67694367728174e-09	1.47823022969024e-07	11.4185835092423	LOC100272217
FBXL18	1.95785345476939	8.03657178218433	6.60278850779672	1.69877854808864e-09	1.47823022969024e-07	11.4061255813967	FBXL18
STMN3	-2.09338717169126	8.37656209355036	-6.59507257167128	1.76239129986473e-09	1.52700238462099e-07	11.3707244485942	STMN3
PLSCR4	-2.03743898626858	9.26244733038328	-6.58735508110174	1.82837030489808e-09	1.57739913313173e-07	11.3353327098655	PLSCR4
GALT	-1.18407675350346	9.21103651226823	-6.58485998165654	1.85021923871423e-09	1.58945642515587e-07	11.3238939457291	GALT
CASTOR3	-1.48443431140645	8.89687503330337	-6.58280439295344	1.86841314730489e-09	1.59828494143183e-07	11.3144714185513	CASTOR3
ITM2A	-2.14567112779383	7.6927485569387	-6.5697995599393	1.98768499817652e-09	1.69313859675897e-07	11.2548864635823	ITM2A
PEG3-AS1	-3.21818886945762	6.05303885118541	-6.56442457832257	2.03915008179228e-09	1.72956082486813e-07	11.2302734535973	PEG3-AS1
SHC2	-1.87785807638813	8.30489800219331	-6.56355716722066	2.04757795295959e-09	1.72956082486813e-07	11.226302182202	SHC2
FAM76B	-1.01866127446806	10.8152132841106	-6.56177066874227	2.06504436006555e-09	1.73704648087514e-07	11.2181237163289	FAM76B
SMAD9	-2.87371210608246	10.3134690587928	-6.55610199821527	2.12144665482292e-09	1.77708568745084e-07	11.1921788851518	SMAD9
ARF3	1.42109626157812	12.238216227064	6.55434838281595	2.13920107015781e-09	1.78455335555148e-07	11.1841546303178	ARF3
CASP9	-1.14789686376176	10.4147454474545	-6.55254647784962	2.15759729105238e-09	1.78760864204347e-07	11.1759103144735	CASP9
L3MBTL1	-1.58970165510263	8.37971393509968	-6.55225641959126	2.16057315563011e-09	1.78760864204347e-07	11.1745832869301	L3MBTL1
MICU3	-3.34066058374035	8.61152196108449	-6.54809136137452	2.20375454714324e-09	1.81589374684603e-07	11.1555306096216	MICU3
EPPK1	2.72606397659424	11.0179340847641	6.54643826083976	2.22112848290687e-09	1.82276999239528e-07	11.1479700129196	EPPK1
CLDN8	-3.24095040801567	5.95873304961492	-6.54427450583748	2.24407394737475e-09	1.82887080535918e-07	11.1380750636471	CLDN8
ESM1	2.25784109000196	7.48520034650634	6.5356307521091	2.33809562882275e-09	1.89177443987365e-07	11.0985600369789	ESM1
WDR27	-2.0906029847963	10.1133976498539	-6.5327154697299	2.37067561898398e-09	1.90674101179476e-07	11.0852375759697	WDR27
NPHP3	-1.81756586314844	10.3904657151066	-6.52855585160407	2.41793951499542e-09	1.93272398757121e-07	11.0662328532868	NPHP3
SHCBP1	2.21889370810519	8.262902596739	6.52819112589741	2.42212784255754e-09	1.93272398757121e-07	11.064566706957	SHCBP1
MND1	2.5675220873963	7.04184289949437	6.52245959088814	2.48889483766864e-09	1.97042388168057e-07	11.0383887965422	MND1
ALOX12-AS1	-1.32632103297547	9.07817713994275	-6.51760537504846	2.54686117855696e-09	2.00065175444033e-07	11.0162252534923	ALOX12-AS1
LINC-PINT	-2.17685420427162	9.56109314924888	-6.51760243600765	2.5468966757042e-09	2.00065175444033e-07	11.0162118363641	LINC-PINT
SYAP1	1.39462808168082	10.1196841744165	6.51085000582736	2.62975486384015e-09	2.05773221671337e-07	10.9853925985087	SYAP1
SCD	2.17071510351095	11.320271768679	6.4990187613803	2.78140153583621e-09	2.1679897376626e-07	10.9314243977827	SCD
ZNF34	-1.21185473055463	7.65636155956013	-6.49774260691665	2.79826583858613e-09	2.17274579805295e-07	10.9256056325967	ZNF34
TPTE2P6	-3.44340373921075	6.15476211456025	-6.49125304910024	2.88559978735587e-09	2.23197273973718e-07	10.8960230711357	TPTE2P6
FAM83D	2.62646847219752	9.31572248075038	6.48764466487018	2.93531875715255e-09	2.2617639339464e-07	10.8795795749107	FAM83D
DIO3OS	-3.80774715186069	5.28834501622896	-6.48221132623705	3.01178327533151e-09	2.31185858412139e-07	10.8548268425909	DIO3OS
PCLAF	2.15876640434683	12.5841014725022	6.47883177911232	3.06033304128483e-09	2.34022740293402e-07	10.8394349229194	PCLAF
MYO15B	-1.60157501610484	8.67622914706598	-6.47491831706074	3.11751902297088e-09	2.3749612843674e-07	10.8216154779112	MYO15B
MTHFD2	1.80895853934173	11.519361545414	6.47350555879265	3.13842127692319e-09	2.38189656911749e-07	10.815183761769	MTHFD2
BRE-AS1	-1.97880330081231	7.54031363169322	-6.4685800883642	3.21238330186257e-09	2.41083992929374e-07	10.7927646456585	BRE-AS1
SRRM4	-2.4067562605778	5.7472342038954	-6.46583201955624	3.254394161855e-09	2.43332256813069e-07	10.7802594242179	SRRM4
RCC2	1.03334497231374	12.4943074970613	6.46247791250788	3.30640540815087e-09	2.46308901770295e-07	10.7649993909731	RCC2
KDM6A	-1.08873438777538	9.99184100794586	-6.45987869325826	3.34727444152806e-09	2.47648858744181e-07	10.7531761043757	KDM6A
C8orf46	-2.69090744401269	5.01188270428839	-6.45944798300794	3.35409475057251e-09	2.47648858744181e-07	10.7512170878785	C8orf46
CXorf57	-3.39004972503516	5.00795694879861	-6.45900056601678	3.3611941398804e-09	2.47648858744181e-07	10.7491821410822	CXorf57
NEDD4L	1.85497839441376	9.86028114123682	6.45777141374766	3.38077416499926e-09	2.48185704883655e-07	10.7435919998184	NEDD4L
CDC6	1.91887541211109	7.31532384044803	6.45657800073034	3.39989260370340e-09	2.48186191223457e-07	10.7381648237919	CDC6
ISG15	2.46403002089133	10.3362077840931	6.45623741749915	3.4053682865513e-09	2.48186191223457e-07	10.7366160610713	ISG15
CXCL12	-3.70325731267871	7.89128942832996	-6.45062278030393	3.49690189105247e-09	2.5394048696607e-07	10.7110890645382	CXCL12
IL11RA	-2.06493005938438	7.02150356480265	-6.44752304217335	3.54847216379766e-09	2.56761849615581e-07	10.6970000534933	IL11RA
BIRC5	2.33665047697894	8.50751849538635	6.43843587386143	3.70402116782576e-09	2.67059926200237e-07	10.6557131539906	BIRC5
KIF11	2.28717669288695	9.29672015518618	6.43614482375519	3.74428880359016e-09	2.69002499526257e-07	10.6453077844785	KIF11
FGD6	1.79032816807625	7.87614358744569	6.42909223739673	3.87097755312451e-09	2.77118066817297e-07	10.6132864864102	FGD6
POC1A	1.38317139458424	8.67510685443512	6.42529862051879	3.94086455155639e-09	2.8112428822198e-07	10.5960681980121	POC1A
ZNF564	-1.02585827374662	9.59125145897053	-6.42021855145642	4.03640481404014e-09	2.86925846429023e-07	10.5730177264776	ZNF564
TIMELESS	1.19499223101547	9.36294105336685	6.41750964642889	4.08828174785103e-09	2.89593796230234e-07	10.5607293953957	TIMELESS
SPP1	2.65037929185791	11.8460901928882	6.40899933426887	4.25557737642296e-09	3.00390196067226e-07	10.5221385556985	SPP1
ILVBL	-1.16716027870313	9.86230642793672	-6.39747017991068	4.49303854241598e-09	3.13864151507343e-07	10.4698930788062	ILVBL
ACADSB	-1.17928597057842	8.75293267280529	-6.39746718797952	4.49310183205974e-09	3.13864151507343e-07	10.4698795257616	ACADSB
APEX2	1.39862327007638	8.30924855408749	6.39130930871127	4.62524413567278e-09	3.21980788313662e-07	10.441990872683	APEX2
TMEM132B	-2.14978975134857	6.6841528119746	-6.38938249997572	4.66737398982129e-09	3.23797065658118e-07	10.4332668223778	TMEM132B
CDCA8	2.63841073697323	7.99347522257227	6.38445262538739	4.7768978286034e-09	3.30260319739197e-07	10.410950832358	CDCA8
ANGPTL1	-4.77922058533286	5.78448103527643	-6.38184537328137	4.83584280654279e-09	3.33194520745685e-07	10.3991515924138	ANGPTL1
FBXL16	-1.88984938200317	8.29615295036442	-6.37952974241655	4.88879621946345e-09	3.35697340403157e-07	10.3886738226633	FBXL16
CTSF	-2.31938672030148	9.35373050390496	-6.37548290653171	4.98271564705251e-09	3.39915787594169e-07	10.3703665943623	CTSF
FBXL3	-1.26464466518289	11.0950392574174	-6.3701031678747	5.11033064322019e-09	3.46199177937346e-07	10.3460372243038	FBXL3
ROBO3	-2.83749218123441	6.19960424592509	-6.36857061433089	5.14727151399438e-09	3.47535509446551e-07	10.3391080022947	ROBO3
PDS5A	1.0102747089873	11.7645102040392	6.36541424607195	5.22418511775922e-09	3.51552830524411e-07	10.3248391855389	PDS5A
PDGFD	-2.07934016804505	9.8688664003147	-6.36270547235544	5.29109519439715e-09	3.54872524200963e-07	10.3125962036974	PDGFD
C12orf29	-1.23073411015432	9.96605856620103	-6.36081942222312	5.33818156915186e-09	3.56845064629264e-07	10.3040730483874	C12orf29
SGPP2	2.07383102637752	9.65673205959579	6.35844667466916	5.39800621687346e-09	3.58848279531392e-07	10.2933520247981	SGPP2
KRBOX1	-1.36604024293825	7.32029327697867	-6.35822223959021	5.4036990775482e-09	3.58848279531392e-07	10.2923380262295	KRBOX1
CNRIP1	-1.96302887074162	8.61079960023293	-6.35619890982964	5.45528955998903e-09	3.61086510285438e-07	10.2831973091772	CNRIP1
ARPC1B	1.44856929678725	10.3571987804406	6.35437557165909	5.50219678103773e-09	3.61818725132214e-07	10.2749611582518	ARPC1B
SPC24	2.49547945195082	8.64552054572409	6.35221496612665	5.55829588038247e-09	3.64321029977796e-07	10.2652028628316	SPC24
MIRLET7D	-1.59681304215415	8.86609343795709	-6.34669820119782	5.70410871354164e-09	3.72668435951387e-07	10.2402930836728	MIRLET7D
CDCA3	2.13500641442915	10.0807099181717	6.32152274062569	6.41887596857448e-09	4.14804628607603e-07	10.1267374945138	CDCA3
RRN3P1	-2.06606859553358	9.43424157580714	-6.32142305414805	6.42187484473563e-09	4.14804628607603e-07	10.1262882411352	RRN3P1
ZNF300P1	-2.65357401087207	6.43850487613804	-6.32111207979668	6.43123879305427e-09	4.14804628607603e-07	10.1248868042624	ZNF300P1
P2RY14	-2.57462081119697	9.01256477559718	-6.31875361591815	6.50269575439558e-09	4.1720231234936e-07	10.1142591278726	P2RY14
LMOD1	-3.166591065113	6.11459619663916	-6.31852234573124	6.50974481821124e-09	4.1720231234936e-07	10.1132170743164	LMOD1
PSMF1	-1.26548945423597	10.607943331831	-6.31702538237568	6.55555455438845e-09	4.17650469104377e-07	10.1064724818433	PSMF1
PCNP	-1.31320300995104	11.9866874909951	-6.31560173319198	6.59941566618857e-09	4.18959130405707e-07	10.1000588528955	PCNP
PBK	2.66956766052795	8.95905501904542	6.31423885599485	6.64167558130052e-09	4.20320208888072e-07	10.093919595324	PBK
MAP3K1	-1.26150888339766	11.9987233482235	-6.31185202109848	6.71633022441495e-09	4.23716483032778e-07	10.0831691779468	MAP3K1
PLAGL1	-2.54430547139539	9.7527865928133	-6.29926108427837	7.12405652111713e-09	4.4803879454303e-07	10.0264883703836	PLAGL1
MTERF2	-1.09975795377931	9.85836727807618	-6.28807504811667	7.50670394661804e-09	4.70637699609705e-07	9.97617358479987	MTERF2
JAZF1	-1.80833263306756	9.32851964607918	-6.28662520543147	7.55776029991403e-09	4.72371718063977e-07	9.96965506504651	JAZF1
COPA	1.40732908672608	11.360547969402	6.28391295038479	7.65419379086987e-09	4.76922420524941e-07	9.95746248897583	COPA
ABCA8	-3.63321340180916	8.06358656714204	-6.28126845062606	7.7493861765002e-09	4.81368025019034e-07	9.94557672476086	ABCA8
LOC100128108	-2.25553473139765	5.94524694850126	-6.27490466369056	7.98327034702261e-09	4.94375036091081e-07	9.91698356619493	LOC100128108
LINC00667	-2.55973146862008	7.10836908634537	-6.27328320582714	8.04396693442425e-09	4.94850973861016e-07	9.90970022832565	LINC00667
ZNF311	-3.03245898617551	6.31721574011942	-6.27324759914178	8.04530490465602e-09	4.94850973861016e-07	9.90954029791618	ZNF311
VAV3	2.4023154337753	12.5753899152515	6.2727376167166	8.06449229246454e-09	4.94850973861016e-07	9.90724971306806	VAV3
SERP2	-3.31356582820698	6.62919421950858	-6.26754388617983	8.26248708214032e-09	5.0533313966013e-07	9.8839267650278	SERP2
SBK1	1.97930730825258	10.2471145064148	6.26695127678252	8.28538088109287e-09	5.0533313966013e-07	9.88126613755784	SBK1
ENTPD7	1.70844994788593	7.67472424589212	6.2644306439965	8.38345924542646e-09	5.09774925441775e-07	9.86995054122334	ENTPD7
RAD52	-1.79097841587839	9.21937379486937	-6.26213888782273	8.47362496681787e-09	5.12172277934489e-07	9.8596641621526	RAD52
LINC00909	-1.24769521725072	9.23650380130131	-6.25999809219073	8.55871475895243e-09	5.15771144936512e-07	9.85005686278987	LINC00909
PRDM5	-2.43386629042463	6.91749002213793	-6.24788737116447	9.05617970172474e-09	5.44125463745295e-07	9.79573471410486	PRDM5
HNRNPAB	1.68220769998791	12.526097200566	6.24402954045354	9.22055219959674e-09	5.52357589927178e-07	9.77844038082003	HNRNPAB
VILL	-2.58739084926178	6.26850862881022	-6.22536513605025	1.00582664424126e-08	5.98986085367037e-07	9.69483665033222	VILL
NR3C2	-2.83053212415001	7.45182981396753	-6.21982645939641	1.03209877002863e-08	6.09240057582984e-07	9.67004869637197	NR3C2
PSMD11	1.27487453407352	9.94665407079349	6.21026828523541	1.0790368320689e-08	6.35090249731979e-07	9.62729502966085	PSMD11
RORB	-3.54852437392143	8.7260740214105	-6.20837174242959	1.08859742165616e-08	6.3727609526631e-07	9.61881531269485	RORB
UHRF1	2.05420212265034	9.78394195654749	6.20827959521043	1.08906406215017e-08	6.3727609526631e-07	9.61840333881101	UHRF1
BAIAP2L1	1.44540961907306	11.4926678818001	6.20598942531746	1.10072520111969e-08	6.42238160699545e-07	9.6081652783826	BAIAP2L1
KIF23	2.70391365175962	8.02986497037719	6.18823091677463	1.19542338423166e-08	6.93482967841058e-07	9.52883476696725	KIF23
HJURP	2.09079476592593	7.81510480001553	6.18235673737883	1.22848088735932e-08	7.08587775828857e-07	9.50261633585319	HJURP
PITPNA-AS1	-1.38589755285316	8.41784413620235	-6.18078253353907	1.23749186200866e-08	7.11751729636205e-07	9.49559205189226	PITPNA-AS1
KIF4A	1.8545991524157	8.54948882601723	6.17785987484732	1.25439462654092e-08	7.19423827290005e-07	9.48255295234095	KIF4A
TK1	1.62162681425629	8.86872754037105	6.17608926283931	1.26474513993192e-08	7.23305237533872e-07	9.47465493444024	TK1
SFRP4	-5.20704604627679	7.78740053581304	-6.17133089889739	1.29298001763906e-08	7.37363858646819e-07	9.4534347978746	SFRP4
ITCH	1.17195127804008	8.77746659006862	6.17001755169494	1.30088183693785e-08	7.39780352791589e-07	9.44757917550282	ITCH
MTCH2	1.46692538419505	10.959939275456	6.1630032449931	1.34389625951583e-08	7.56504765355471e-07	9.41631514608598	MTCH2
ZSCAN26	-1.08911189680832	8.82061571000617	-6.15837457149589	1.37304537666418e-08	7.68528771049458e-07	9.39569318353304	ZSCAN26
ZNF334	-2.9092067308832	6.15188944985205	-6.15787468911036	1.37623041555259e-08	7.68528771049458e-07	9.39346649809858	ZNF334
CIRBP	-1.13797944204139	13.8639646493561	-6.15758444069781	1.37808309451111e-08	7.68528771049458e-07	9.39217364797625	CIRBP
ID3	-3.0508129633983	9.35388925966127	-6.15570790898168	1.39012058337017e-08	7.73106180084767e-07	9.38381570551158	ID3
SPICE1	-1.15101941157986	9.64523661516329	-6.15486728323124	1.39554652965434e-08	7.73991575292906e-07	9.38007199358515	SPICE1
WNT4	-3.10472183247403	4.94225905491796	-6.15329626019828	1.40574292671803e-08	7.75485829376543e-07	9.3730760959815	WNT4
TBC1D32	-1.45862645430977	7.73252667559275	-6.15326855662328	1.40592338791269e-08	7.75485829376543e-07	9.3729527369505	TBC1D32
SP4	-1.11191134346432	10.9537596797334	-6.15091524805628	1.42133645053319e-08	7.7982638615555e-07	9.36247480377092	SP4
GNG11	-1.82577162679749	9.15892756678796	-6.15088763633607	1.42151827870637e-08	7.7982638615555e-07	9.36235187548818	GNG11
LAYN	-1.37771328539149	8.36075052635671	-6.14739867024613	1.44467909213634e-08	7.897421706453e-07	9.34682091416937	LAYN
ERO1A	1.74120193289828	11.875105967304	6.14698983282752	1.44741729313831e-08	7.897421706453e-07	9.34500125825579	ERO1A
GLIS1	-2.22588791347124	6.55418338151755	-6.14632652311465	1.45187071015336e-08	7.90036816619301e-07	9.3420491133937	GLIS1
UCA1	-3.12685757887004	10.0010924730515	-6.14466310885337	1.46309821671445e-08	7.94006096748152e-07	9.33464651635581	UCA1
LOC101928307	-2.77663040251875	4.60172790356966	-6.14161668375218	1.48388278965648e-08	8.03126695913806e-07	9.32109156441176	LOC101928307
ATP7A	-1.01361447102393	9.59779787468675	-6.13758737744484	1.51182049158337e-08	8.16059681392646e-07	9.30316805219755	ATP7A
ARPC5L	1.40555866028353	11.8520765203545	6.12869531435918	1.57532104300857e-08	8.48068832433519e-07	9.26363270893288	ARPC5L
GAS7	-2.22871536187845	9.38122416475739	-6.12745872369689	1.58435742457145e-08	8.50665098065116e-07	9.25813674235936	GAS7
DEPDC1	2.53721732822798	8.32500916372378	6.12600705605382	1.59503064255371e-08	8.54124101110725e-07	9.25168552777707	DEPDC1
CELF6	-1.89383956035393	7.98930552202453	-6.1218225785716	1.62619439784967e-08	8.68508267296008e-07	9.23309363771605	CELF6
MAMDC2	-2.53130542776697	6.85489466291135	-6.12052530588078	1.63597700908164e-08	8.70821934076129e-07	9.22733096408929	MAMDC2
RAB27A	1.36682198179696	9.77535992011669	6.12010569672679	1.63915363061685e-08	8.70821934076129e-07	9.22546711979912	RAB27A
GGCT	1.50661767462553	13.1675047705904	6.11184957770374	1.70290622733344e-08	9.02132498850701e-07	9.18880660572853	GGCT
DICER1-AS1	-1.41449533545105	7.75693956924833	-6.11132644969824	1.70702701882786e-08	9.02132498850701e-07	9.18648447534493	DICER1-AS1
ATOH8	-1.98411394815544	7.0966658572422	-6.10293568821303	1.77448069664957e-08	9.35332018380194e-07	9.14925100952095	ATOH8
TTC33	-1.19715203084171	8.75597827065082	-6.09916911222086	1.80560755344027e-08	9.49260554397192e-07	9.1325447753849	TTC33
SPC25	2.42130536652604	7.01244630358324	6.09772105581134	1.81771679941001e-08	9.50675304313194e-07	9.12612335295217	SPC25
KNL1	1.77776673682267	9.29343467722605	6.09646474148696	1.82828738142423e-08	9.51380395289504e-07	9.1205527860646	KNL1
PCED1A	-1.46501308662342	9.84662333575494	-6.09644071130158	1.82849015936362e-08	9.51380395289504e-07	9.12044624009117	PCED1A
DEFB124	-2.61094332128715	7.52287799885313	-6.0830786214238	1.94474485092776e-08	1.00926758484652e-06	9.06123112138131	DEFB124
TSC22D1	-1.29463394151878	14.1672044460744	-6.07309385113014	2.0363380110674e-08	1.05409209660073e-06	9.017022371937	TSC22D1
KRT8	1.91728740679474	11.4064294349979	6.06678328534155	2.09640342664442e-08	1.0769005693918e-06	8.9890990939494	KRT8
ATF3	-2.4345449769734	10.6189510855106	-6.05755085421563	2.1874348223555e-08	1.12081051253078e-06	8.94827150678672	ATF3
C16orf89	-4.01052865495636	6.93176717147915	-6.04960493056424	2.26888890151146e-08	1.1596032694611e-06	8.91315646841942	C16orf89
NDST2	-1.07461428768379	9.55007031529064	-6.04850433985485	2.28040400225655e-08	1.16254535347362e-06	8.90829438893577	NDST2
CORO1C	1.6627084819762	10.2798411622415	6.04402174216562	2.32790111988751e-08	1.18376996998209e-06	8.88849591822209	CORO1C
E2F8	2.17716638038734	8.78338973046172	6.04022090631847	2.36893622571131e-08	1.19874746590519e-06	8.87171402909588	E2F8
SGO2	1.97332105724298	9.29391422510496	6.03980688390733	2.37344892560613e-08	1.19874746590519e-06	8.86988629009285	SGO2
SRPX	-2.18248069679429	7.5295419888114	-6.03936225518577	2.37830464651219e-08	1.19874746590519e-06	8.86792350258002	SRPX
CDC25B	1.50304222658401	9.80903846990195	6.03910612238642	2.38110627020002e-08	1.19874746590519e-06	8.86679285023577	CDC25B
SOCS2	-1.8751579227649	9.64004180885024	-6.03822983561785	2.39071583227744e-08	1.20059132393077e-06	8.86292481037666	SOCS2
MFAP4	-2.78985421274249	4.86589082274009	-6.0365143312285	2.40963909145127e-08	1.20709166199053e-06	8.85535312521696	MFAP4
DOCK9-DT	-1.17668996693828	7.67298063203778	-6.03554492988331	2.42039740389554e-08	1.20947977202582e-06	8.85107494816021	DOCK9-DT
MXRA8	-1.65075351745716	9.37173600756585	-6.0262723283857	2.52572211665634e-08	1.25899452076687e-06	8.81016936642289	MXRA8
CENPE	2.15067027225928	7.33498702405329	6.02550424123423	2.53464620205915e-08	1.26033097357562e-06	8.80678232548438	CENPE
AMOTL2	-1.30765698049154	10.7684328018784	-6.02439023483155	2.54764454789025e-08	1.26368177230487e-06	8.80187024445575	AMOTL2
UBE2F	1.03692141605792	11.138425690142	6.02334808436668	2.55986385248796e-08	1.26663067289282e-06	8.79727539316993	UBE2F
BRWD1	-1.07724406414256	10.1474129535302	-6.02198191112816	2.57596975482062e-08	1.26838237586143e-06	8.79125249279255	BRWD1
SMAP2	1.21754238134623	9.37189786189533	6.01712801196867	2.63400337968736e-08	1.29380195204692e-06	8.769858870571	SMAP2
VPS36	-1.06874634675407	11.1414503683096	-6.01556049828545	2.65301811719084e-08	1.29997887742351e-06	8.76295178227466	VPS36
LOC644656	-1.31416581928154	8.78088017052698	-5.99847909233984	2.86918423793967e-08	1.40249615969797e-06	8.68773980125475	LOC644656
FAM228B	-1.37938917410706	8.88771992805397	-5.99442623073826	2.92296488028067e-08	1.42141827390559e-06	8.66990940600897	FAM228B
IHH	-4.32998011985567	7.43163251413034	-5.99407929229185	2.92761450462761e-08	1.42141827390559e-06	8.6683833321011	IHH
NUF2	2.5803275063578	9.25817470491506	5.99397473104392	2.92901724759623e-08	1.42141827390559e-06	8.66792340808759	NUF2
TNFSF10	-2.17368140863151	11.0146932822059	-5.99242072428271	2.94994316527511e-08	1.42251359561361e-06	8.66108839211777	TNFSF10
SNX21	-1.1495876653682	9.09535543522075	-5.99241184103357	2.95006320700016e-08	1.42251359561361e-06	8.66104932319629	SNX21
EFEMP2	-1.54510707873469	9.963416798209	-5.99223800275224	2.95241329781109e-08	1.42251359561361e-06	8.66028478033714	EFEMP2
SYNCRIP	1.9473916366016	11.9243611534482	5.98791559543285	3.01144314776001e-08	1.44750033968998e-06	8.64127818976392	SYNCRIP
LOC100289230	-1.41635529713004	8.48811733028806	-5.98605958123739	3.03714513357645e-08	1.45638683982521e-06	8.6331188937086	LOC100289230
CEBPG	1.15817143867032	10.7751767703264	5.98422264939327	3.06279533663279e-08	1.46520645156262e-06	8.62504467828854	CEBPG
KIF2C	1.73043815593296	9.80964621102267	5.98016913248201	3.12015350904204e-08	1.48911723500096e-06	8.60723168489821	KIF2C
CAMSAP2	-1.20173459934936	10.9928889753543	-5.97128612445912	3.24957096297651e-08	1.54722496699457e-06	8.56821596180885	CAMSAP2
LAMP3	2.59431475459464	8.42601619632288	5.97065213533464	3.25900692229153e-08	1.54806662934639e-06	8.56543243560338	LAMP3
GARNL3	-1.66148803755106	8.09908405161501	-5.96932810889862	3.27880004201455e-08	1.5538125645115e-06	8.55961976199377	GARNL3
EIF2AK1	1.19861881264458	12.4060571413604	5.96780117823236	3.30177327140661e-08	1.5610351007765e-06	8.55291707808728	EIF2AK1
GALNT2	1.3814312279202	11.9122204165834	5.95577087152489	3.48839805211798e-08	1.6431561183835e-06	8.50013718306112	GALNT2
TUBB3	1.41162713178438	10.5028586674591	5.95556079412003	3.49174744792214e-08	1.6431561183835e-06	8.4992159782857	TUBB3
PAN2	-1.40522618385366	9.78614308141817	-5.950777771313	3.56886783901376e-08	1.67554195195371e-06	8.47824631859756	PAN2
NAV1	1.33807303530586	9.81245722856547	5.94988640038781	3.5834241808835e-08	1.67847256064214e-06	8.47433928269154	NAV1
HECTD2	-1.62332248366609	10.253805700828	-5.94412532305134	3.6789226402679e-08	1.71921505235483e-06	8.44909429130498	HECTD2
DOPEY2	1.65232851630688	6.51654063192534	5.94343947555818	3.69045700395689e-08	1.72062230937371e-06	8.44608970171514	DOPEY2
ARMCX1	-2.43387421982393	9.78348394226292	-5.94000550159761	3.74874547765025e-08	1.74377128347473e-06	8.43104852892343	ARMCX1
IL21R	2.19723063403534	6.83054154720006	5.93594838257282	3.81877881543645e-08	1.76819969555117e-06	8.41328334381198	IL21R
NEURL1B	1.32701368813727	9.87823501461711	5.92860098345829	3.94889846538285e-08	1.8200995940445e-06	8.38112578008313	NEURL1B
AMMECR1	1.5716377403226	10.2990339831552	5.92353727115564	4.04110280930858e-08	1.85835497754719e-06	8.35897456065675	AMMECR1
LRRN4CL	-1.97684043165105	8.02894457635931	-5.92100403250465	4.08802137753938e-08	1.87043663786854e-06	8.34789636026258	LRRN4CL
PRKD1	-2.14096563917554	8.50875641246814	-5.92090277674726	4.08990784515105e-08	1.87043663786854e-06	8.34745360289762	PRKD1
DYNC2LI1	-1.0790327124526	10.5339939119705	-5.92062055448061	4.09517036822812e-08	1.87043663786854e-06	8.34621955932991	DYNC2LI1
PMM1	-1.26641228822108	8.59917901871267	-5.91429259396624	4.21493010693687e-08	1.91257715224182e-06	8.31855748257115	PMM1
FXYD1	-2.0979433349915	5.17807675826121	-5.91424440840605	4.21585512555781e-08	1.91257715224182e-06	8.31834689933151	FXYD1
LINC00115	-1.21184699533885	8.17392686501563	-5.90879493195151	4.32176683942129e-08	1.95185299673908e-06	8.29453669609756	LINC00115
PFKP	1.64091194661388	11.1097750507647	5.90805748795271	4.33629871320356e-08	1.95404460763735e-06	8.29131543199526	PFKP
LRFN5	-3.42177269519677	6.2632548340839	-5.90016587504302	4.49484831372249e-08	2.02097990551068e-06	8.25685601755223	LRFN5
CPED1	-2.72146877043481	9.81967235388034	-5.89877655875445	4.52334497157575e-08	2.02927307302603e-06	8.2507917815205	CPED1
HIST1H2AM	2.18501675806259	6.585334809546	5.89765377951702	4.54650432359393e-08	2.03367494508512e-06	8.2458914661312	HIST1H2AM
TP53BP2	1.28839495371721	10.0371603151291	5.89732517958932	4.55330431532828e-08	2.03367494508512e-06	8.24445739420393	TP53BP2
NMT2	-1.49684477966392	8.75856473977487	-5.89311266473902	4.64136813438079e-08	2.06843134430197e-06	8.22607665764209	NMT2
TSPAN17	1.08723402920369	9.85030496563334	5.8874715162022	4.76192512875323e-08	2.11748335901476e-06	8.20147237012683	TSPAN17
KIF18B	1.95313528403445	9.68444338771454	5.88463574557402	4.82368578474491e-08	2.13975505755416e-06	8.18910831986879	KIF18B
TTK	2.12944092086701	9.24930799578266	5.88394977407021	4.83874353644232e-08	2.13975505755416e-06	8.18611790226753	TTK
YWHAH	1.21423322040272	8.28956488734509	5.88371950566708	4.8438085065497e-08	2.13975505755416e-06	8.18511411084109	YWHAH
PLEKHH2	-2.44867195961065	8.83779854634207	-5.88067742823226	4.91121310205347e-08	2.16479410707981e-06	8.17185483024454	PLEKHH2
PIK3R3	1.56050888642661	11.011217789812	5.87926951094439	4.9427202144054e-08	2.17393541804828e-06	8.16571938682988	PIK3R3
ATP8A2	-2.73535911142287	5.36599328019041	-5.87821880001542	4.96636296354124e-08	2.1795855545211e-06	8.16114105422913	ATP8A2
ECM1	-1.68092853236651	8.49963817609001	-5.87417542499417	5.05838713589461e-08	2.21515660519394e-06	8.14352634961087	ECM1
LIPG	2.84841459607732	7.79101113479979	5.86887981042807	5.18145028437873e-08	2.26413676062853e-06	8.12046538795066	LIPG
UBE2H	1.26528151515393	13.09065884844	5.86696457082798	5.22667867155586e-08	2.27896736547235e-06	8.11212756919855	UBE2H
TMEM132C	-3.5124896792938	6.0219848474146	-5.86531758991964	5.26588227928735e-08	2.2911127468589e-06	8.10495866535704	TMEM132C
ST8SIA1	-2.58882175081552	5.78422133706701	-5.85994954838174	5.39567629400098e-08	2.34253576394176e-06	8.0815998076055	ST8SIA1
SLC25A27	-2.01440341671176	9.30613773722627	-5.84936019920952	5.66100245604611e-08	2.44956647030033e-06	8.03555167163392	SLC25A27
RAMP1	-1.36973555021523	8.21471028900846	-5.84914704185987	5.66647286323684e-08	2.44956647030033e-06	8.03462517403934	RAMP1
SLC38A1	2.03492496480465	11.7871356867213	5.84828118571891	5.68874739929554e-08	2.45394086532005e-06	8.03086186540839	SLC38A1
RUFY2	-1.69814429481119	9.23073450719572	-5.84626713158373	5.74089323994556e-08	2.46772535146007e-06	8.02210916374253	RUFY2
TRIM52-AS1	-1.81733983834964	6.74026660923112	-5.84610350887911	5.74515016438593e-08	2.46772535146007e-06	8.0213981559248	TRIM52-AS1
RELT	1.62645626093073	7.0872614583027	5.84466536551223	5.78269962014937e-08	2.47858046563854e-06	8.0151492580869	RELT
MAN2C1	-1.19603781201176	9.24777119832535	-5.83709273836834	5.98443210777252e-08	2.55878423452797e-06	7.98225794046804	MAN2C1
RASGRP3	2.07527034329025	7.89678036040635	5.82536249208255	6.31065024198907e-08	2.6877512043307e-06	7.93135018142842	RASGRP3
ZBED8	-1.12956384320208	8.44445804702177	-5.81594465772484	6.58515034406201e-08	2.7987582135984e-06	7.89051502800781	ZBED8
MUTYH	-1.23177494777206	9.85497099908308	-5.81457283152416	6.62610137067174e-08	2.81024652250254e-06	7.88456963308752	MUTYH
GNG7	-1.37032830152133	7.79666405646288	-5.81220687181681	6.69731737264782e-08	2.83449566287242e-06	7.87431738714029	GNG7
LIN7B	-1.13393633657438	8.26019341138742	-5.81094513518719	6.73560285357397e-08	2.83879645945619e-06	7.86885084814232	LIN7B
SNED1	-1.71454151119189	8.11124497104993	-5.80887148359799	6.79899222515675e-08	2.85954281336384e-06	7.85986793875293	SNED1
RAB8B	-1.19258845328691	10.2498173096741	-5.80782431332302	6.83122546457835e-08	2.86712639665089e-06	7.85533228378324	RAB8B
PID1	-2.80839744914296	6.29362924440593	-5.80259389169607	6.99448558488753e-08	2.92955757235912e-06	7.83268367448782	PID1
KIFC1	1.64488914855826	8.68643467723156	5.79969971680132	7.08646401719082e-08	2.960797960196e-06	7.82015581531937	KIFC1
MAT2A	-1.05535191759074	12.3930481827901	-5.79932666078113	7.09840604683408e-08	2.960797960196e-06	7.81854121646126	MAT2A
EML4	1.00951847550467	11.7037580476786	5.79839758163866	7.12823312008226e-08	2.96100350263829e-06	7.81452035811887	EML4
PRNP	-2.23153210266302	11.2348442713169	-5.79209891270279	7.33371672624885e-08	3.04010417391195e-06	7.78726960147929	PRNP
KCNH8	-2.7370171514894	5.40207508617906	-5.78752511098895	7.48656484500384e-08	3.09710596497823e-06	7.76749071870837	KCNH8
CNN1	-2.79918892125424	6.72061641587463	-5.78596566064861	7.53939072412833e-08	3.11258118484055e-06	7.76074885576849	CNN1
CDC25C	2.345443165988	7.13921821293808	5.78532208972086	7.56129804817084e-08	3.11525479584639e-06	7.75796681774596	CDC25C
DFFB	-1.10979575422266	8.50418403386013	-5.78395750446121	7.60795592391458e-08	3.1223066227357e-06	7.75206848504692	DFFB
MOB3B	-1.50405561201306	10.2347289844526	-5.78384081515808	7.6119588617354e-08	3.1223066227357e-06	7.75156413559025	MOB3B
TRIP13	1.66838665601469	9.79572210161775	5.78216651013769	7.66962291303247e-08	3.13429852972266e-06	7.74432809280553	TRIP13
EZH1	-1.0338935457213	10.7794960218946	-5.78138137470369	7.69681099637925e-08	3.13905495747281e-06	7.74093524432216	EZH1
BEX1	-4.01441296333364	9.70702035582905	-5.77944945092784	7.76411433802648e-08	3.15376137336174e-06	7.73258770840148	BEX1
C11orf54	-1.06532746687757	10.770188925904	-5.77774549472365	7.82395535511097e-08	3.17168696202772e-06	7.72522635491958	C11orf54
RBM24	-2.78646802204896	9.34939366105587	-5.7766973078017	7.86099127701181e-08	3.18031446694017e-06	7.72069857126176	RBM24
TUBB4B	1.31192122129412	11.6400387916228	5.77313691745309	7.98808194679321e-08	3.22526796683723e-06	7.7053220933965	TUBB4B
PDZRN3	-2.7452494883723	9.60230320108871	-5.76549988003114	8.26753619698438e-08	3.33143753981479e-06	7.6723557509248	PDZRN3
STIL	1.50468758488986	10.6116111766233	5.76101254394417	8.43619119608096e-08	3.38588126971138e-06	7.65299586292573	STIL
NUMA1	-1.22066069110782	11.1369544621044	-5.75670998178231	8.60107217967212e-08	3.43390409802515e-06	7.63444034441082	NUMA1
LIMK1	1.64461730448081	6.66606970667031	5.75656009471835	8.60687276402183e-08	3.43390409802515e-06	7.63379405843768	LIMK1
LYRM9	-1.28934694265695	8.41114844077504	-5.75086737029584	8.83004573393301e-08	3.51599533090019e-06	7.60925439699094	LYRM9
FOXL2	-2.14351426096318	7.56913282611792	-5.74997521208686	8.86553238714624e-08	3.52317653212024e-06	7.60540968574558	FOXL2
C3orf38	-1.13371430048644	9.51381689503497	-5.74943955324363	8.88690609217934e-08	3.52473202728716e-06	7.60310143670904	C3orf38
ZNF674-AS1	-1.42735336387763	7.39943892409523	-5.74891467087393	8.90789887293011e-08	3.52613063621006e-06	7.60083973169369	ZNF674-AS1
LMNB1	1.58567039370639	8.8184060342224	5.74744088075014	8.96710405741819e-08	3.54062600965985e-06	7.5944897694526	LMNB1
SPAG5	1.35139099284324	9.26442928936138	5.74702674270089	8.98381025850529e-08	3.54062600965985e-06	7.59270556639822	SPAG5
CENPT	-2.41025247520379	5.77868753043582	-5.74669702865928	8.99713266770113e-08	3.54062600965985e-06	7.59128512847361	CENPT
ZNF540	-2.54118755570493	6.52329499144565	-5.74364438419992	9.12140243357958e-08	3.58254615426273e-06	7.57813603379028	ZNF540
NUP54	-1.00779257355525	11.3318607882107	-5.73977064106305	9.28152660174402e-08	3.63766408966364e-06	7.56145523617031	NUP54
LOC145474	1.69059843166678	7.64085587529645	5.73938124861748	9.29777427316444e-08	3.63766408966364e-06	7.55977878396829	LOC145474
MAPK13	1.31278779848214	9.46424604827214	5.73804161684376	9.35388491210363e-08	3.64548703871715e-06	7.55401170799196	MAPK13
BLM	1.15759083439909	9.2885184640481	5.73494754286222	9.48475427347891e-08	3.68936838676285e-06	7.54069443911733	BLM
JUNB	-1.56686181612821	9.1156286749809	-5.73376697530311	9.53516083268824e-08	3.69999485907735e-06	7.53561410157033	JUNB
TSPOAP1	-1.59811829807721	8.70815065946727	-5.73311835791138	9.56296661612718e-08	3.69999485907735e-06	7.53282313343605	TSPOAP1
GOT1	1.31520599078762	9.22003879943348	5.73302311635211	9.56705625340983e-08	3.69999485907735e-06	7.53241332738059	GOT1
FGF7P3	-2.26140115174044	6.26953202044944	-5.73133459813731	9.63984630410389e-08	3.7210175370411e-06	7.52514853765663	FGF7P3
DTL	1.88026021604931	9.45787461340177	5.72653516347103	9.8497262205577e-08	3.79323056931648e-06	7.50450512452606	DTL
ZNF709	-1.15780988121885	9.3378178515159	-5.71458092948494	1.03921826560719e-07	3.98076101815229e-06	7.45312593257043	ZNF709
PEX1	-1.14035706783489	9.56033676143057	-5.71450735804233	1.03956103155176e-07	3.98076101815229e-06	7.45280989390445	PEX1
NAP1L3	-2.55689114674536	7.12963215172525	-5.71416998752135	1.04113424687161e-07	3.98076101815229e-06	7.45136068814255	NAP1L3
LPCAT2	-2.01049678048642	10.0348262695803	-5.71362433238751	1.04368367597497e-07	3.98296522695323e-06	7.44901686998913	LPCAT2
TSPYL5	-2.14372027602142	7.63858469110484	-5.70666025954816	1.07676459169315e-07	4.0783721533023e-06	7.41911336518955	TSPYL5
TMEM136	-1.33354014337018	7.96553241161844	-5.6969698161995	1.12451447138982e-07	4.24330806512481e-06	7.37753418883243	TMEM136
C8orf82	-1.24319323181414	9.05459956239763	-5.69532290898895	1.13283369033129e-07	4.26672510082239e-06	7.37047136343781	C8orf82
IL1RN	2.33978561188331	8.39089393089659	5.69267210783295	1.14635101162107e-07	4.30959668949834e-06	7.35910551573048	IL1RN
ATG16L2	-1.73673446793253	8.41281199481408	-5.69192415741698	1.15019360816714e-07	4.31600530886214e-06	7.35589902129995	ATG16L2
RAB33B	-1.16405038252254	9.10896285556155	-5.6913810556935	1.15299171281492e-07	4.31847805163406e-06	7.35357085821729	RAB33B
S100A11	1.66336887159326	11.029565640005	5.68581016960028	1.1820818374042e-07	4.41923483953999e-06	7.32969627538994	S100A11
TBC1D24	1.11743511406202	9.51494891172039	5.68172768335446	1.20385590898088e-07	4.48403009049926e-06	7.31220806472161	TBC1D24
ENAH	1.10713478624449	11.5854551983159	5.67921335106661	1.21746150811588e-07	4.52635597161021e-06	7.30144061979465	ENAH
PRKAG2-AS1	-2.25924496027166	8.72664229543352	-5.67575435965402	1.23642570494862e-07	4.58841215652624e-06	7.28663178143094	PRKAG2-AS1
ABI3BP	-2.64520953656998	8.2038345451457	-5.67389304594152	1.24675014572569e-07	4.61823705356151e-06	7.27866495343995	ABI3BP
HMMR	2.21365331193933	9.82730691372772	5.67275860513398	1.25308416584339e-07	4.63319837729788e-06	7.27380996541576	HMMR
PAPPA	-3.10268757110399	7.71672875975893	-5.67228468494806	1.25573958526646e-07	4.63452847300902e-06	7.27178191126139	PAPPA
PLCD1	-1.09044219746337	8.78443366161077	-5.66904353011623	1.27404866035493e-07	4.67510783022738e-06	7.25791434674249	PLCD1
MCOLN3	-2.25908822353339	8.72825969156855	-5.66873802242672	1.27578790074626e-07	4.67510783022738e-06	7.25660741788612	MCOLN3
PCCB	1.62383522974362	9.92358618620243	5.66870117518657	1.27599782764775e-07	4.67510783022738e-06	7.25644979185283	PCCB
WDR17	-2.72936880712419	4.99298608955518	-5.66826605011673	1.27847939631416e-07	4.67571413999822e-06	7.25458844339085	WDR17
ADAM1A	-1.2665622994042	9.54247641129902	-5.6632697617973	1.30731535475417e-07	4.76423748609039e-06	7.23322098910104	ADAM1A
MATN2	-2.55314196731761	10.1908637980118	-5.66325453833721	1.30740418431448e-07	4.76423748609039e-06	7.23315589844273	MATN2
SCARNA2	-2.29787025062886	7.53078410345177	-5.6625105171718	1.31175280499586e-07	4.77147128419033e-06	7.22997481237695	SCARNA2
NUSAP1	1.9014297691172	12.0778493817893	5.65507992401806	1.3559687859738e-07	4.91459566449534e-06	7.19821702878388	NUSAP1
PAX2	-4.45901341593853	7.51994204085259	-5.65306905564801	1.36818379097765e-07	4.94998107029691e-06	7.18962647226802	PAX2
KIF26A	-2.29370009000765	6.6698989032304	-5.65220324675868	1.37347632489084e-07	4.96023972216393e-06	7.18592817331329	KIF26A
MALL	2.81928192234552	8.24420179538134	5.65000820014546	1.38698441682813e-07	5.00007882266542e-06	7.17655336701259	MALL
ADM	2.05402536431392	11.9015819248303	5.64905168172959	1.39291142146914e-07	5.01249479084118e-06	7.17246877563596	ADM
MRGPRF-AS1	-1.60883525839207	6.09703420756908	-5.64451945775048	1.42133452179294e-07	5.09660769555166e-06	7.15311987353271	MRGPRF-AS1
PSMD1	1.50369675195478	10.3829451274503	5.64390717318923	1.42521772399048e-07	5.10076122022419e-06	7.15050654038146	PSMD1
NUDT6	-1.04777251979074	9.05313831910487	-5.64284031206794	1.43200879885989e-07	5.1076667193257e-06	7.14595335273471	NUDT6
DCN	-2.35020337226469	10.5666665555126	-5.64060896151003	1.44631517682396e-07	5.14053006861303e-06	7.13643177271761	DCN
KIAA1217	-1.26322635436911	11.4024903596603	-5.63828298350001	1.46137749024914e-07	5.18493651549202e-06	7.12650849979646	KIAA1217
LETMD1	-1.01289620095592	11.0214606049125	-5.63663858083071	1.47211886113009e-07	5.21388343306918e-06	7.1194943121012	LETMD1
RBP7	-2.40759681973839	6.8913316167399	-5.63427907716506	1.48766672124279e-07	5.25564096111142e-06	7.10943174019729	RBP7
C12orf66	-1.28359490328678	8.63658866273341	-5.63406042816968	1.4891156279749e-07	5.25564096111142e-06	7.10849938000791	C12orf66
MAN2B1	1.0572886157351	10.1743192239407	5.62632522664419	1.54127416718449e-07	5.42678537481303e-06	7.07552725825228	MAN2B1
ASPA	-2.64207574686242	4.88815886324819	-5.62482635474883	1.55158632850005e-07	5.42866980931699e-06	7.06914090959774	ASPA
ZFP36	-1.56243611473455	10.7246022592003	-5.62397169677015	1.55749659095243e-07	5.43702743567434e-06	7.06549980887809	ZFP36
CFAP298	1.18166485955172	11.2878396176254	5.62181668981037	1.57249742530514e-07	5.47337552104487e-06	7.05632012139462	CFAP298
ZFP36L2	-1.73233823398479	13.1169807468798	-5.6180561205453	1.59901452724938e-07	5.54654729830078e-06	7.04030565180488	ZFP36L2
ADGRB2	2.06502566951545	5.46709771353703	5.61130663561712	1.64771168599224e-07	5.69014269378689e-06	7.01157697870018	ADGRB2
THBS1	-2.29480239725278	8.67333707795353	-5.61114884164201	1.64886738451819e-07	5.69014269378689e-06	7.01090555840216	THBS1
AASS	-1.96787397269614	8.0378124386031	-5.6063054968027	1.68472973104389e-07	5.80398017240854e-06	6.99030176091371	AASS
TSPAN31	-1.54823529024021	10.3707739779278	-5.60260650848119	1.71263278788535e-07	5.88003923840637e-06	6.97457243515471	TSPAN31
MITF	-1.46829385854336	11.2975245975471	-5.60074540906047	1.7268427056602e-07	5.91688086921863e-06	6.96666049816488	MITF
YIPF5	-1.42582386002589	9.68012314162513	-5.60013353716182	1.73153968876142e-07	5.91688086921863e-06	6.96405960178679	YIPF5
NR3C1	-1.84939227008073	10.3436815181604	-5.60005336771447	1.7321560301705e-07	5.91688086921863e-06	6.96371883501689	NR3C1
PLAA	1.00530828691064	9.28844580778621	5.59869041732087	1.74266734484656e-07	5.94273114151392e-06	6.95792589822466	PLAA
MICA	-1.86260432080271	9.89794027238707	-5.59773968698872	1.75003654765991e-07	5.95779727220208e-06	6.95388545874878	MICA
EGR3	-1.90878499581264	9.44758798192172	-5.59511135240478	1.77056837731579e-07	6.01754787899851e-06	6.94271738173197	EGR3
ADIRF	-2.3229009528743	5.39113579647228	-5.59445410029654	1.77573945228288e-07	6.02497950633392e-06	6.93992508081899	ADIRF
CARMN	-1.36457106844496	8.17015540407851	-5.58866226888307	1.82195276371675e-07	6.17115800827072e-06	6.91532630762883	CARMN
EXO1	2.09228316371185	7.17277507489312	5.58716796722077	1.83406595422245e-07	6.19165944545866e-06	6.908981978304	EXO1
ZC3H6	-1.19759305668562	8.60989839681712	-5.58649114643914	1.83957838139536e-07	6.19990122931713e-06	6.90610870889608	ZC3H6
PPM1G	1.10015479368652	9.38053913515005	5.58431193358626	1.8574377453469e-07	6.23926010034329e-06	6.89685867380869	PPM1G
WASIR2	-2.57680276468785	8.25645535398598	-5.58106334832266	1.88437694237513e-07	6.30875650293022e-06	6.88307306671177	WASIR2
MAGI2	-1.519538655479	7.89689542405708	-5.57140773027177	1.96672816370263e-07	6.5735609551041e-06	6.84212394112247	MAGI2
NDN	-2.00788206546893	9.12518200618003	-5.5688238052345	1.98935787465335e-07	6.63358453360396e-06	6.83117201347524	NDN
TMEM106B	-1.40856000765353	11.5744948348286	-5.56786382875952	1.9978300953196e-07	6.63358453360396e-06	6.82710385748618	TMEM106B
CENPW	1.52838565279304	9.66259473852624	5.56724971230378	2.00326848515845e-07	6.64071989792754e-06	6.82450157157846	CENPW
COL6A6	-2.77539009789149	4.45664117807415	-5.56523659259446	2.02119787702141e-07	6.68917094119806e-06	6.81597215711466	COL6A6
BTG2	-1.45530893360855	11.2753442264512	-5.56308414804541	2.04054212598428e-07	6.7421382061163e-06	6.80685425619031	BTG2
SLC36A1	1.20616432325641	9.12645504172713	5.55337627973852	2.13006643721233e-07	7.00354743231964e-06	6.76575448637306	SLC36A1
DIAPH3	1.60706365686059	9.09185161112304	5.55177253331584	2.14522182615518e-07	7.04190865470256e-06	6.75896847166389	DIAPH3
EFS	-2.31388179576046	7.62440930096767	-5.54959172988967	2.16600006542133e-07	7.09200450861409e-06	6.74974240957553	EFS
ANXA2	1.38331492227886	13.942752689389	5.54943417743458	2.1675088081112e-07	7.09200450861409e-06	6.74907594658648	ANXA2
TAGLN2	1.58334985865228	11.2355748395493	5.54590915174947	2.20153548639686e-07	7.1916825888964e-06	6.73416737848104	TAGLN2
TDO2	1.98813962822816	6.90858471504928	5.54476304643736	2.21271106478298e-07	7.21651227396425e-06	6.72932119156322	TDO2
ASMTL	-1.00700609403583	10.3398526092674	-5.54038650709178	2.25590009350659e-07	7.3455017883405e-06	6.7108203940224	ASMTL
GPI	1.70778524060031	10.6678740492607	5.53953535661065	2.26439493919725e-07	7.36128905515526e-06	6.70722326486213	GPI
PTCH1	-1.73483980852612	11.4136461782633	-5.53348129017371	2.32572810084713e-07	7.5485207234569e-06	6.68164615678362	PTCH1
IGF2R	1.50037657887197	11.0457273332204	5.53298583134921	2.3308190015754e-07	7.55290112420612e-06	6.67955361695964	IGF2R
TAF9B	-1.40508639904172	9.99543404983391	-5.53090156510261	2.35235493953732e-07	7.61047139733645e-06	6.67075195054287	TAF9B
RCBTB2	-1.61931473498348	11.1165374995166	-5.53024010098523	2.35923026564929e-07	7.62050249646845e-06	6.66795902079097	RCBTB2
MTFR2	1.68178124804523	8.7659509142172	5.52540101057071	2.41013067029285e-07	7.76589523570151e-06	6.64753218138165	MTFR2
GULP1	-1.94155244737872	10.483683827199	-5.52523122664554	2.41193595838362e-07	7.76589523570151e-06	6.64681566186347	GULP1
ARPC3	1.20281178416367	11.8207541307756	5.52462570412096	2.41838518712831e-07	7.77426117161565e-06	6.64426034158466	ARPC3
KCNIP4	-2.46911635771035	6.72731118777792	-5.52095825655898	2.45780860294581e-07	7.88843244455803e-06	6.62878684663449	KCNIP4
GRK3	-1.80898588582309	10.0011697153448	-5.51989013323546	2.46940836811018e-07	7.9130819262553e-06	6.62428132076622	GRK3
BCHE	-3.2849756238616	5.32816744157474	-5.51896396833116	2.47950987506888e-07	7.93285980315224e-06	6.62037498033825	BCHE
UBAP1L	-1.45322761116799	7.75730238252365	-5.51822902309602	2.4875545830488e-07	7.9460050510426e-06	6.61727541009496	UBAP1L
TRIM23	-1.08362751058418	8.18483292616664	-5.51682530467708	2.50299080209433e-07	7.98268219789579e-06	6.61135596384342	TRIM23
TPTE2P5	-2.08475848134367	8.03216963455162	-5.51635425029289	2.50819182746643e-07	7.9866524626013e-06	6.60936972120203	TPTE2P5
MINDY3	-1.2551536011035	9.72904876677256	-5.51213186796537	2.55528745224401e-07	8.123802060772e-06	6.59156976202095	MINDY3
STAM2	-1.15845749710115	10.3232678991663	-5.51162026356699	2.56105229870057e-07	8.1293276424791e-06	6.58941353254418	STAM2
BHLHE22	2.60519585524231	7.34590867439927	5.50793128687018	2.60299914289095e-07	8.24950497593134e-06	6.57386901922803	BHLHE22
RBM34	1.80958839622099	6.61036759129768	5.5069092791512	2.61473881996655e-07	8.27372214694116e-06	6.56956350579002	RBM34
NCAPH	2.21620756319756	7.18602015893328	5.50348832424624	2.6544135104951e-07	8.37301561716799e-06	6.55515485591716	NCAPH
HLF	-1.75020177015851	7.1795635330326	-5.5007469491302	2.68663181022892e-07	8.45325681364919e-06	6.54361201434273	HLF
TTYH2	-1.87606557209656	7.37480671728657	-5.50028219315969	2.69213174688942e-07	8.45325681364919e-06	6.5416554205275	TTYH2
TRIM45	-1.2341726933563	10.1871993103386	-5.50025841963543	2.69241337981793e-07	8.45325681364919e-06	6.54155533787349	TRIM45
UBE2QL1	-2.02522254478642	7.15707918324932	-5.49902007252212	2.70712342319216e-07	8.45997022715222e-06	6.53634242302635	UBE2QL1
LOC101927263	-2.32429215773303	7.20842582307775	-5.49764267507201	2.72357769735954e-07	8.48512138183554e-06	6.53054491301367	LOC101927263
ZBTB38	-1.14227882390825	10.7948610440626	-5.49412972585467	2.76598788643983e-07	8.57753662848654e-06	6.51576236440789	ZBTB38
ID4	-2.08249002838174	12.8735314239005	-5.49276123536688	2.78268351165889e-07	8.61607587935117e-06	6.51000512176785	ID4
INTS6-AS1	-1.58544678662242	7.57705563229239	-5.49075020789984	2.80739734388308e-07	8.67928599974143e-06	6.50154613778826	INTS6-AS1
PSMA3-AS1	-1.07004455323311	10.8538427921466	-5.48954680533191	2.82228882049027e-07	8.71198267707302e-06	6.49648507083478	PSMA3-AS1
HEATR3	1.05278469881786	8.96674170709811	5.48718141724526	2.85178508022203e-07	8.78959346557593e-06	6.48653887899729	HEATR3
MGST2	1.08595304636112	11.9352622806687	5.48635027997699	2.86222082671166e-07	8.80831006854496e-06	6.48304459322923	MGST2
PTGR2	-1.01986881075858	7.51693613013621	-5.48469918080628	2.88306306848666e-07	8.85894630541989e-06	6.47610385941452	PTGR2
NCAPG2	1.46644384223328	8.33621194131179	5.48275704148866	2.90776947790159e-07	8.92128422794487e-06	6.46794113352083	NCAPG2
FHL1	-2.22560721679666	10.115281912336	-5.47892591582713	2.95711555907792e-07	9.05891485685358e-06	6.45184369602291	FHL1
GARS	1.20378553054919	12.0180005209059	5.4760442900782	2.99477127537259e-07	9.16037007685178e-06	6.4397398606586	GARS
PER3	-1.80776917625382	9.1476487011077	-5.47229284452912	3.04449761682645e-07	9.29838394682183e-06	6.42398768043652	PER3
MTMR10	-1.07086612381891	9.50795936653543	-5.47057964897749	3.0674745144845e-07	9.34029796356155e-06	6.41679599511766	MTMR10
PTPRN2	-2.54018368106912	6.34460897980371	-5.46331141588185	3.16685680023919e-07	9.6139105388314e-06	6.38629894462102	PTPRN2
AURKA	1.7953460573832	10.7585534368885	5.45522186553923	3.28117834764082e-07	9.94601028260853e-06	6.35238177864284	AURKA
MBLAC2	-1.039328758544	9.4747451448504	-5.45398856532916	3.29895863638347e-07	9.97759382915067e-06	6.347213322286	MBLAC2
LEF1-AS1	-2.88595898716331	7.82755236047302	-5.44624805192253	3.41272573490058e-07	1.02983717692336e-05	6.31478937781802	LEF1-AS1
SIX4	1.20050578008121	11.0638142646812	5.44562511354377	3.42204665278325e-07	1.03110862427445e-05	6.31218107348928	SIX4
NAT6	-1.79829488091163	5.98020140114047	-5.44355397090652	3.45321632462261e-07	1.03894979376276e-05	6.30351017338978	NAT6
RASGRF2	-1.51859872234787	7.71432002620863	-5.43714694643959	3.55140893794239e-07	1.06531714174117e-05	6.27669845489577	RASGRF2
CLUHP3	-1.31965662415749	8.39178182427507	-5.43589472717885	3.57091696802135e-07	1.06957969956105e-05	6.27146027441819	CLUHP3
AKIRIN1	1.56010180877283	9.65808194826653	5.43456849294511	3.59169243350956e-07	1.07420869403987e-05	6.26591320471929	AKIRIN1
C4orf3	-1.65158959899286	11.410549140076	-5.43328516684166	3.61190835534632e-07	1.07865689168242e-05	6.26054631078379	C4orf3
LINC01355	-1.66391042364764	9.31566537482738	-5.429621662356	3.67023339985677e-07	1.09445600998979e-05	6.24522930770159	LINC01355
EGR1	-1.72118714793911	12.6667515338734	-5.42876107792917	3.68406752791972e-07	1.09696099194164e-05	6.24163205568601	EGR1
ITGA2B	-2.00049067929785	7.14995421330995	-5.4234250691287	3.77099167991601e-07	1.11954088285507e-05	6.21933450323661	ITGA2B
SMOC2	-2.55694419385265	9.48141122938837	-5.42078905946069	3.81467013664313e-07	1.13084523815788e-05	6.20832388946268	SMOC2
UBR5-AS1	-1.05062669777647	8.68216305028257	-5.41388600350482	3.93141273571236e-07	1.16374428604928e-05	6.17950383815617	UBR5-AS1
ATP1A1-AS1	-1.74932392585147	6.67821751051715	-5.41039606104658	3.99175713996471e-07	1.17815194651473e-05	6.16494116476888	ATP1A1-AS1
IRGQ	1.15282336478656	9.82814539171514	5.40924367041207	4.01188141537646e-07	1.18236294910394e-05	6.16013366322618	IRGQ
ANKRD46	-1.05710018518216	10.7663636778472	-5.40781051375515	4.03704727736688e-07	1.18804534162511e-05	6.15415566349263	ANKRD46
PABPC4L	-2.72515241419024	9.49456543993824	-5.40612286832159	4.06687999785887e-07	1.19334554355777e-05	6.14711726249072	PABPC4L
DHFR	1.05166462945716	10.6482144375824	5.40293965496888	4.12373838036232e-07	1.20827330076567e-05	6.13384484330092	DHFR
LOC101928487	-1.04560642329976	8.45192719906843	-5.40009250816554	4.17525245018913e-07	1.21963864250307e-05	6.1219773285051	LOC101928487
KRTDAP	-2.35182181638809	5.4553454261904	-5.39995871201393	4.17768868194584e-07	1.21963864250307e-05	6.12141972301976	KRTDAP
PAGE4	-2.39777890935047	5.77015238500718	-5.39967743372599	4.18281488379165e-07	1.21963864250307e-05	6.12024749968866	PAGE4
C1QTNF7	-2.24025237923258	7.35593083202661	-5.39946486376466	4.18669298224009e-07	1.21963864250307e-05	6.11936163983374	C1QTNF7
FMOD	-2.05411546569973	9.74489777675605	-5.39672186347635	4.23705263250698e-07	1.22898877219901e-05	6.10793225177954	FMOD
MAGED2	-1.06980756749259	10.7075953580981	-5.39120646727264	4.34011207145775e-07	1.25527482089669e-05	6.08496075994559	MAGED2
RGS7BP	-3.06845507357196	6.91093102288716	-5.38614063888726	4.43692934346566e-07	1.27956635394594e-05	6.06387321910526	RGS7BP
LOC102724851	-1.89272120578875	8.78548190808555	-5.38582067971058	4.44311479154004e-07	1.27956635394594e-05	6.06254169447741	LOC102724851
FAM208A	-1.06292675918963	11.0509917196529	-5.38338367084339	4.49050466074711e-07	1.29137191013052e-05	6.05240141731477	FAM208A
GNB5	-1.47495188970101	10.7264410048206	-5.38258462623306	4.50615019164578e-07	1.29299802751463e-05	6.0490771875928	GNB5
CKS2	1.60970435816571	12.0983430424829	5.38244096606772	4.50896875059588e-07	1.29299802751463e-05	6.04847955376595	CKS2
RASD1	-2.52930842904422	12.2884730589119	-5.38068634589074	4.54353322745475e-07	1.30106168504761e-05	6.04118095921056	RASD1
THRA	-1.10013862611354	8.50629803711739	-5.3783223951927	4.59051111339968e-07	1.31265210137837e-05	6.03134986500224	THRA
MSX2	-3.45595675900334	9.26020145192888	-5.37677437601322	4.62153141365279e-07	1.31965312841333e-05	6.02491333671974	MSX2
LOC100506691	-2.01799515640406	5.86691916672876	-5.37528141374974	4.65164264662132e-07	1.32637516596033e-05	6.01870670980193	LOC100506691
PSENEN	1.55961498263405	10.341451702766	5.37349300041205	4.68796547482299e-07	1.33415292423139e-05	6.01127308378427	PSENEN
CDC16	-1.01785019082027	12.2376375420562	-5.37285949133913	4.70089852715394e-07	1.33415292423139e-05	6.008640204199	CDC16
RPS6KA6	-2.61247547250642	5.94629844317522	-5.37217440250091	4.71492385714473e-07	1.33499134401175e-05	6.00579315295889	RPS6KA6
MAGEH1	-1.87536879919711	8.53409303435369	-5.37035802547971	4.75230765762156e-07	1.34355658468213e-05	5.99824574374423	MAGEH1
ATP2B1-AS1	-1.17756517965562	8.77504152953024	-5.37003544058115	4.75897719582256e-07	1.34355658468213e-05	5.99690548822321	ATP2B1-AS1
KAT2B	-1.36150506062837	9.46133259344773	-5.36973774539186	4.76514025476721e-07	1.34355658468213e-05	5.99566868283047	KAT2B
PDCD5	-1.12420572498783	8.11237893676771	-5.36836684974313	4.79362223546438e-07	1.34970217140244e-05	5.98997365002504	PDCD5
UBASH3B	1.98645123077947	7.36759433069194	5.36760296208357	4.80956508143013e-07	1.35230501203219e-05	5.98680062827796	UBASH3B
DTWD1	-1.46163088581052	10.0937734716509	-5.36644123328585	4.83391059981001e-07	1.35559767450037e-05	5.9819755457871	DTWD1
PDIA4	1.06374542950237	11.5459062929556	5.36640340336512	4.83470539746515e-07	1.35559767450037e-05	5.98181843418005	PDIA4
F10	-1.89916527348408	5.59423814232317	-5.36411977753994	4.88292131920807e-07	1.36721796937826e-05	5.97233544568804	F10
AZGP1	-2.3988870647251	6.05065150674946	-5.36133897981792	4.942269759617e-07	1.38191886297989e-05	5.96079095106288	AZGP1
FYB2	-2.84444749429695	10.2130508689928	-5.35952502788818	4.98136315013099e-07	1.38900219992879e-05	5.95326212800055	FYB2
CENPN	1.21683524513757	8.92882945100154	5.35814453731465	5.01131730819421e-07	1.39542722507344e-05	5.94753334658936	CENPN
THAP2	-1.01038640486944	7.84856626034552	-5.3549834712693	5.0805718206893e-07	1.41276286385779e-05	5.93441862131106	THAP2
MYBL2	2.37283456819595	7.26983215325106	5.35357576014845	5.11171319992959e-07	1.41946720880576e-05	5.92857966422452	MYBL2
ELOF1	1.38925096259011	10.9370841174138	5.3531176871323	5.12188688706441e-07	1.42033863291286e-05	5.92667983747928	ELOF1
SH2B1	-1.18975491984277	8.57981484801731	-5.35254583574727	5.13461535760511e-07	1.42191515554639e-05	5.92430825068978	SH2B1
LIFR	-1.51387426976516	9.72188600861517	-5.35090174056618	5.17138277627837e-07	1.43013528065079e-05	5.91749063768985	LIFR
RARA-AS1	-1.13902733025956	7.81654285734915	-5.35000368151365	5.19157495684543e-07	1.43375533828722e-05	5.91376712898754	RARA-AS1
COL27A1	-2.43884260515938	12.0610615553242	-5.34710047712096	5.25738025389081e-07	1.44990277787323e-05	5.90173234127221	COL27A1
USP53	-1.31002557629746	11.3400939963546	-5.34679251855422	5.26440824341727e-07	1.44990277787323e-05	5.90045596164819	USP53
PTGFR	-2.18365339330089	4.42702108948322	-5.34383690963064	5.33232774709765e-07	1.46461268786949e-05	5.88820810662267	PTGFR
NUDT11	-2.13199539730636	6.55825958939356	-5.33554311999285	5.52752650336969e-07	1.51410725983755e-05	5.85385952082339	NUDT11
PRC1	1.71195066814082	10.7198162551427	5.33465046068354	5.5489475987484e-07	1.51791536752754e-05	5.85016437865311	PRC1
ESPL1	1.83567782612836	9.85611878392257	5.33347228583568	5.57734449630279e-07	1.52155987420758e-05	5.84528788503896	ESPL1
HIPK2	1.36848344066221	12.7660024414715	5.33176002853265	5.61886755203253e-07	1.52968942988847e-05	5.83820189391454	HIPK2
SLC1A1	-1.87318187064427	9.33787074585235	-5.33161911582089	5.62229818197566e-07	1.52968942988847e-05	5.83761879907204	SLC1A1
COMMD6	-1.34959970528817	10.9031063528089	-5.32990974626248	5.66407757273906e-07	1.53898247696442e-05	5.83054614381109	COMMD6
NDNF	-2.2181894977608	8.50957925736504	-5.32945725792403	5.67518773744139e-07	1.53992862961649e-05	5.82867415073436	NDNF
OTUD1	-1.65531740031614	9.42311970658387	-5.32748074121303	5.72396842988577e-07	1.54771521185728e-05	5.82049813928543	OTUD1
NQO1	2.58741993563688	11.618222693492	5.32736314478222	5.72688361034966e-07	1.54771521185728e-05	5.82001174666705	NQO1
TTC39A	1.57257222520177	7.63852342086012	5.31973715721124	5.91906102438613e-07	1.59538056021772e-05	5.78848271768862	TTC39A
TLE2	-1.73548847268595	9.99995330768689	-5.31696677994877	5.99042501465195e-07	1.6103155818348e-05	5.77703513958095	TLE2
DACT2	-2.12942823978369	8.0545504550923	-5.31274528324042	6.10078952551894e-07	1.63780237953692e-05	5.75959782656157	DACT2
IMPACT	-1.17988491269263	9.51654086625352	-5.30695954519707	6.25528315519028e-07	1.67260471969512e-05	5.73571200505956	IMPACT
TUBB	1.56744157695035	12.1878207716814	5.30605332907901	6.27982526612083e-07	1.67572924312014e-05	5.73197212203358	TUBB
SYNDIG1	-2.01825227277771	7.17751162552679	-5.30591537307155	6.28356963068131e-07	1.67572924312014e-05	5.73140282015324	SYNDIG1
GPR137B	-1.54068580903113	8.87682681336087	-5.30416855848943	6.33117036910544e-07	1.68619613999341e-05	5.72419498164003	GPR137B
ATAD2	1.83351332372083	10.0777789502231	5.30019046434913	6.44089265860993e-07	1.71315864284608e-05	5.70778529591396	ATAD2
MSANTD2	-1.49840233872319	10.1606819772049	-5.2998705390447	6.44979702542125e-07	1.71326976775269e-05	5.70646590394801	MSANTD2
TRO	-3.11629421428638	7.27270095899624	-5.29627060287727	6.55082588384268e-07	1.73781961817367e-05	5.6916226615263	TRO
NDFIP1	-1.0687019382524	11.9523015920689	-5.29450720240029	6.60087682204471e-07	1.74879922944145e-05	5.68435390771598	NDFIP1
BBS10	-1.46689662649362	9.04630849707989	-5.29376483422854	6.62205921503142e-07	1.75211181432575e-05	5.68129427066155	BBS10
GDAP1	-1.80089590484736	8.27894696123046	-5.29196982830847	6.67355198334016e-07	1.76342496648784e-05	5.67389724296927	GDAP1
NIPAL2	-1.36695954650245	9.53680731847528	-5.29015407996997	6.72603784949069e-07	1.77497061575841e-05	5.66641619038924	NIPAL2
TTL	1.12796810566079	9.50509962574905	5.2880523641962	6.78729368882138e-07	1.78413912747299e-05	5.6577587503137	TTL
ERCC1	-1.33416652811072	9.89231060669007	-5.28767937433034	6.79822153079301e-07	1.78468785778478e-05	5.65622252584027	ERCC1
SELENOP	-2.05222702917109	12.4737728843025	-5.28487409917471	6.88096314876348e-07	1.80016154408763e-05	5.64467048414988	SELENOP
SCML1	-2.23736441169053	10.4964189890102	-5.28477463760543	6.88391476142091e-07	1.80016154408763e-05	5.64426096841825	SCML1
PPP5D1	-1.13137744299089	7.01642107389194	-5.28278120905066	6.94333314111029e-07	1.81335070443382e-05	5.63605429913393	PPP5D1
TIPARP	-1.09711136171919	10.1442145521469	-5.27600138270862	7.14919518421888e-07	1.85989629354395e-05	5.60815591379184	TIPARP
NDE1	1.32563426926508	10.1808639543933	5.27520038501913	7.17390704749157e-07	1.86392323648339e-05	5.60486123017964	NDE1
CENPI	1.201669445738	7.76277098074153	5.27380226665634	7.21724102520053e-07	1.87277200278597e-05	5.5991111396596	CENPI
MCM10	1.87304099827436	7.82947325628844	5.27041208455694	7.32338277661361e-07	1.89787485871984e-05	5.58517183567658	MCM10
PCDHB15	-2.27836644861467	6.07147929238673	-5.2625342329086	7.57595124970664e-07	1.955796724157e-05	5.55280052829452	PCDHB15
PAN3-AS1	-1.58828860411766	6.33969659110391	-5.25656241997628	7.77306230323482e-07	1.99647050607766e-05	5.52827991327718	PAN3-AS1
MIF	1.26586282442777	12.153746370012	5.25573894289744	7.80063279244569e-07	1.9984666854555e-05	5.52489992051638	MIF
CDKN3	1.66707310466852	7.96710752251206	5.25211864008595	7.92298007408547e-07	2.02467242703338e-05	5.51004385583034	CDKN3
ST14	1.46645003710501	10.3795009726656	5.24960790697031	8.00892842792292e-07	2.0438894973923e-05	5.4997444087398	ST14
KLF4	-1.83451850556709	10.8214850927761	-5.24933198726373	8.01842917542452e-07	2.0438894973923e-05	5.49861271248852	KLF4
LOC100507468	-1.86573453449627	5.55152697565913	-5.24329230038179	8.22917348584153e-07	2.09232436186611e-05	5.47384924994285	LOC100507468
ECT2	1.52773903334222	11.1438780032196	5.24188690887224	8.27898271044994e-07	2.10234091771778e-05	5.46808932280649	ECT2
BEX2	-2.61828764213994	9.7286828461076	-5.23908130055142	8.37930001963046e-07	2.12247564361731e-05	5.45659333495528	BEX2
GHR	-2.39983680332727	5.98317542832675	-5.23862000138922	8.39590748537592e-07	2.12401729717756e-05	5.45470349959557	GHR
TEDC2	1.53465276233832	7.90130653651633	5.23687035604665	8.45919006473052e-07	2.13734829820751e-05	5.44753648085086	TEDC2
UBE2D2	1.16328428995324	12.4815204411032	5.23657480885201	8.46992554637027e-07	2.13738571162654e-05	5.44632597607678	UBE2D2
ELF5	3.67571230470752	6.83422723988517	5.23443291984793	8.54812635421995e-07	2.15442665217219e-05	5.43755438502862	ELF5
DEPDC1B	2.32160545518727	8.13440999276489	5.23336924752518	8.58722285020069e-07	2.16158173191835e-05	5.43319913967374	DEPDC1B
MMP9	2.11839925825131	9.38061995798158	5.23279641732532	8.60835017457768e-07	2.16420141126244e-05	5.43085387682788	MMP9
CDCP1	1.01801248406279	9.78910795216536	5.22647833309452	8.84477005262345e-07	2.21536250399953e-05	5.40499640825823	CDCP1
NECTIN4	1.78869157561255	8.48202985677479	5.22483908937065	8.90713855632755e-07	2.22821949411574e-05	5.39829056622729	NECTIN4
ZNF230	-1.07003492503802	8.09330867202626	-5.22438901725565	8.92433751619558e-07	2.22975898238807e-05	5.39644961730114	ZNF230
MUM1L1	-2.6321355659421	7.25513055278292	-5.22373264111232	8.94947828371543e-07	2.23327648444558e-05	5.3937649785746	MUM1L1
MRGPRF	-2.06340899159942	7.73449370638566	-5.21781939956556	9.17910981742418e-07	2.28211661322856e-05	5.36958806984256	MRGPRF
ROR1	-2.02961580160285	7.68488597088458	-5.21700329039306	9.21125056445065e-07	2.28610482234294e-05	5.36625256574233	ROR1
CMKLR1	1.33177157573008	6.61615303074359	5.21683734736493	9.21779931338991e-07	2.28610482234294e-05	5.36557438012144	CMKLR1
LOC100507557	-1.64788368258631	7.46597004700759	-5.20536847788491	9.68159040686467e-07	2.39363890652194e-05	5.31873302011664	LOC100507557
WBP2NL	-2.67555192391686	5.38812575430636	-5.20523892165247	9.68695753233813e-07	2.39363890652194e-05	5.31820422567847	WBP2NL
TTC14	-1.7309207758312	10.8406516715486	-5.20422026848008	9.7292586043151e-07	2.40115247804295e-05	5.31404677491226	TTC14
CENPO	1.11341690523324	8.42484052509949	5.1999464683826	9.90870850636764e-07	2.43947569910427e-05	5.29660917275466	CENPO
TLCD1	1.09694805586481	8.79004190429511	5.1993658200909	9.93333695002768e-07	2.44256036963653e-05	5.29424070209935	TLCD1
CDK1	1.99635575882013	11.0867178967997	5.19090614853144	1.029900790663e-06	2.52632286292887e-05	5.25975105268783	CDK1
GRAMD1C	-1.66029136648994	9.74773869610802	-5.19017604979302	1.03311755493674e-06	2.53113800959502e-05	5.25677600909496	GRAMD1C
ZEB1-AS1	-1.00834031593213	8.60938939559859	-5.18457146971875	1.05813969372315e-06	2.58929989537975e-05	5.23394629745493	ZEB1-AS1
LOXL2	1.3088501409203	9.31814970190907	5.17823896601212	1.08712377130198e-06	2.65058631582661e-05	5.20816876451636	LOXL2
RHOJ	-1.9514261553813	8.11801154474247	-5.176018043135	1.09747140214544e-06	2.67258777641883e-05	5.19913247531824	RHOJ
CCL20	4.11594837964673	8.65605753509886	5.17247781398099	1.11416493812153e-06	2.70671020105867e-05	5.18473299404162	CCL20
HEXDC	-1.01277456240766	9.01479521206607	-5.16768370795324	1.13716651941803e-06	2.75926895360712e-05	5.16524269122613	HEXDC
TMEM243	-1.2101842813705	9.79775799744656	-5.16725758736624	1.1392332800294e-06	2.76096536101242e-05	5.16351082156392	TMEM243
LOC100507283	-1.94657476845765	6.04100925486617	-5.16624794795047	1.14414485345575e-06	2.76954392105093e-05	5.15940770666386	LOC100507283
COBLL1	1.94088620965395	9.49536641042367	5.16288503834525	1.16065383306624e-06	2.79943603129526e-05	5.14574442620568	COBLL1
LZTFL1	-1.1945224372905	10.7077672756109	-5.15983130285977	1.17584625581023e-06	2.83269501340059e-05	5.13334181445161	LZTFL1
WDFY3-AS2	-1.65571167645713	6.58806141620352	-5.15872486827547	1.1813985493555e-06	2.84267865487353e-05	5.12884914058411	WDFY3-AS2
PARD3-AS1	-1.9208402794876	5.85687589019184	-5.15806041233675	1.18474519816346e-06	2.84733762625285e-05	5.12615139094397	PARD3-AS1
CEP290	-1.1459481470328	10.2185777730475	-5.15396463029971	1.20557950860125e-06	2.89052721135892e-05	5.10952665533431	CEP290
DSP	1.45090482497286	12.8635884526352	5.15069086379099	1.22248908067873e-06	2.92701906005704e-05	5.09624404521895	DSP
NAP1L2	-2.00139032593969	6.78236077812329	-5.15027842537769	1.22463574078111e-06	2.92701906005704e-05	5.09457101570409	NAP1L2
ME3	-1.61292936628927	8.5129078919427	-5.15017988828134	1.22514915085605e-06	2.92701906005704e-05	5.09417131804603	ME3
ZNF273	-1.04538575283922	8.12977784125987	-5.14708548474096	1.24137926907155e-06	2.95530243915289e-05	5.08162172347612	ZNF273
TGFBR3	-1.95010038861916	10.4463617766141	-5.1419754890105	1.26864147204372e-06	3.01462191209277e-05	5.06090744518016	TGFBR3
A2M-AS1	-1.09986344468622	7.73316032228314	-5.14126243199174	1.27249182286691e-06	3.01869152996912e-05	5.05801790375503	A2M-AS1
ARGLU1	-1.08748200283794	12.9809560118288	-5.13847290362712	1.28766449517983e-06	3.04813939821369e-05	5.04671608416554	ARGLU1
ZXDA	-1.00454317893596	8.91205161653857	-5.13842529732345	1.28792495872611e-06	3.04813939821369e-05	5.04652323779049	ZXDA
RUVBL1	1.96163223188105	8.34401760383783	5.13731814722252	1.29399691407415e-06	3.05892385261463e-05	5.04203862673637	RUVBL1
DHCR24	1.69750251460159	9.81053945923368	5.13586915044581	1.30198586720045e-06	3.07420943708102e-05	5.03617019494674	DHCR24
SOX7	-1.79640243201439	8.39877932083586	-5.13532988088076	1.3049713646469e-06	3.07765910157614e-05	5.0339864041524	SOX7
HES6	2.43747056164246	9.7594798095965	5.12899784190604	1.3405301606526e-06	3.15415185119518e-05	5.00835470644294	HES6
ZWINT	1.63362327525356	11.8380547157067	5.12721207478254	1.35072818037415e-06	3.17444709026697e-05	5.00112940537762	ZWINT
JUN	-1.08722842854211	12.1649452572134	-5.12453155052305	1.36617809626405e-06	3.20530898405865e-05	4.99028666142976	JUN
JAZF1-AS1	-2.17941109585996	3.40692134666703	-5.12438368007661	1.36703538501808e-06	3.20530898405865e-05	4.98968862163732	JAZF1-AS1
PRDX1	1.41981590869982	12.9333117430054	5.12406394517823	1.36889086359973e-06	3.20593605038879e-05	4.98839553675102	PRDX1
RSBN1	-1.04521467956057	10.4297546647618	-5.12217575672948	1.37989854672999e-06	3.22797124697394e-05	4.98076022010395	RSBN1
SLC16A10	3.16067336724801	6.94451689161867	5.11992928309667	1.39310743648786e-06	3.25509871849733e-05	4.97167826271149	SLC16A10
F5	2.18555928206489	6.871362735221	5.11764316675356	1.4066759958419e-06	3.28300289064234e-05	4.96243845758561	F5
TLE4	-2.03144957395264	9.9060442599428	-5.11391230188645	1.42909670020439e-06	3.33147854315544e-05	4.94736465018966	TLE4
USP51	-1.96323637543703	7.76836385229338	-5.11337840795991	1.43233351705722e-06	3.33517289992516e-05	4.94520809157679	USP51
KIF2A	1.14048065363907	10.0403980026381	5.1102823433795	1.45124532222344e-06	3.37531573330033e-05	4.93270478146866	KIF2A
CHRDL1	-2.81083916309197	6.86391182139905	-5.10813096474107	1.46452982973226e-06	3.39838255202699e-05	4.92401918275999	CHRDL1
ANXA3	-1.40545537959706	10.7337355128276	-5.10522491383011	1.4826627714217e-06	3.43650930303803e-05	4.91229024490591	ANXA3
HNMT	-1.77753192097543	10.2794341217924	-5.10439578036676	1.48787634921893e-06	3.44463850206785e-05	4.90894455482303	HNMT
POLQ	1.77765673397636	9.11093253147073	5.10093558800921	1.50982761778672e-06	3.47949771094502e-05	4.89498558945992	POLQ
SLC25A21-AS1	-1.99836276882984	6.63438017921175	-5.09897280501612	1.5224194386125e-06	3.50451580692236e-05	4.88706990900504	SLC25A21-AS1
PRCC	1.113202440189	7.71732770579275	5.09310336503843	1.56068758595625e-06	3.58443242153411e-05	4.86340992513988	PRCC
ZDHHC12	1.82721551710555	7.49325182984426	5.09120627760292	1.57325576097413e-06	3.60919173892565e-05	4.85576614263665	ZDHHC12
FAM98A	1.05102112889361	11.7751191888998	5.09004997848463	1.58096456832844e-06	3.62275967144319e-05	4.85110799013993	FAM98A
CLDN7	1.77282383494444	8.75810164753433	5.08548357546949	1.61176931071463e-06	3.68916086674682e-05	4.83271838465479	CLDN7
KIAA1328	-1.21397251513578	7.14931807829023	-5.08485841413204	1.6160318963988e-06	3.69472841727056e-05	4.8302015289555	KIAA1328
RFXAP	-1.0446723559682	8.43272513292795	-5.08417350139569	1.62071450533723e-06	3.70124258300318e-05	4.82744432990936	RFXAP
PAPLN	-2.00237850265474	8.54263728743312	-5.08274982398609	1.63049025900403e-06	3.71516222898119e-05	4.82171385243116	PAPLN
ZEB2	-1.28639785832073	7.96881881146393	-5.08189562803234	1.63638320462703e-06	3.72019190709577e-05	4.81827606727175	ZEB2
RASSF5	1.009880938809	9.64544234339551	5.08122275951655	1.64103981872027e-06	3.72658176156634e-05	4.81556829250815	RASSF5
MED30	-1.23320573729417	8.38760049358931	-5.07870844929332	1.65855479664907e-06	3.76013455669549e-05	4.80545203280998	MED30
SGPL1	1.04180585300498	11.8779714461693	5.07856775332574	1.65954026650272e-06	3.76013455669549e-05	4.80488603458815	SGPL1
GLI1	-1.97340621501957	6.59441331289909	-5.07526705645377	1.68282362671339e-06	3.80434976216011e-05	4.79161052352929	GLI1
DCHS1	-1.74100038039785	8.86748125894516	-5.07452926344798	1.68807145111425e-06	3.81194479363473e-05	4.78864380030191	DCHS1
ANGPT2	2.13718716657952	8.09990839597135	5.06893893521371	1.72835639200908e-06	3.89855406054516e-05	4.76617302603784	ANGPT2
CD200	-1.94070156719955	9.93796551593092	-5.06615152932039	1.74879152108236e-06	3.93147029260699e-05	4.75497435482872	CD200
NSF	1.17579591982455	10.9314123538406	5.06094361846927	1.78760479676167e-06	4.00223723120849e-05	4.7340609477868	NSF
AURKB	1.32894740226124	7.4058650804078	5.06073631478843	1.78916702881118e-06	4.00223723120849e-05	4.7332287448798	AURKB
GAPDH	1.1614752583653	14.4148657073211	5.05930895700459	1.79995971640322e-06	4.01964455251639e-05	4.72749929325896	GAPDH
PDK1	1.52077563701745	10.4905095463735	5.05678231213684	1.8192202123563e-06	4.05816769580651e-05	4.71735964830979	PDK1
LPAR1	-1.51878745131098	9.73107481975486	-5.05521640042108	1.8312577382578e-06	4.08051117217975e-05	4.71107703242405	LPAR1
GOLGA8N	-1.57302202135398	12.7873270805845	-5.05290759862396	1.84914773772966e-06	4.1158318113877e-05	4.70181598524098	GOLGA8N
ORC6	1.26241874502193	11.3261525396202	5.05038123490545	1.86891868515492e-06	4.15068541429126e-05	4.69168516322299	ORC6
TCP11L1	1.61661673163517	7.01874594289646	5.04905068856482	1.87941399936631e-06	4.16483093514896e-05	4.68635084020945	TCP11L1
CKMT2-AS1	-1.1230893870382	9.51724562366935	-5.04718349959085	1.89423923867149e-06	4.19232361922474e-05	4.6788664741974	CKMT2-AS1
LOC100506125	-2.06837607706656	5.10017459877711	-5.04696599610703	1.89597358051921e-06	4.19232361922474e-05	4.67799474998121	LOC100506125
TPST2	-1.7764908701955	10.1410039294165	-5.04382254999227	1.92121241339731e-06	4.23884548652075e-05	4.66539876782882	TPST2
CDC7	1.34497956892402	9.24815705431181	5.04264602527895	1.93074271110321e-06	4.2541119745679e-05	4.66068557368194	CDC7
OMD	-2.44265014612287	4.89630525284329	-5.04232495053751	1.9333515290348e-06	4.2541119745679e-05	4.65939945319673	OMD
TMEM170B	-1.615564063348	7.70456460658147	-5.04218945051953	1.93445353311538e-06	4.2541119745679e-05	4.65885669917871	TMEM170B
ULBP2	2.21563357572261	6.40054189558438	5.03804501550885	1.96845689374255e-06	4.32417930042162e-05	4.64226013597393	ULBP2
GPAT4	1.05954294058295	11.1863352291096	5.0376021522573	1.97212465532678e-06	4.32598398230795e-05	4.64048715709098	GPAT4
ZNF83	-1.50616017445691	11.3860308417776	-5.03742856343522	1.97356412111433e-06	4.32598398230795e-05	4.63979222929154	ZNF83
LRRCC1	-1.06060062953758	7.87690063502543	-5.03392026445672	2.00287666669979e-06	4.38547441945068e-05	4.62575055242271	LRRCC1
RRAGD	2.20118322101027	9.10108627350125	5.0297583662658	2.03820046805281e-06	4.45315920444266e-05	4.60910054024187	RRAGD
WNT2	-1.5842109975594	9.1524009185207	-5.02814246595685	2.05207823714694e-06	4.47767380661786e-05	4.60263823656989	WNT2
PLA2G4C	-1.68856806492307	8.39177233225835	-5.02793615297594	2.05385671930262e-06	4.47767380661786e-05	4.60181324044168	PLA2G4C
GBAT2	1.13366723961846	7.45535864032927	5.02669237985255	2.06461028541374e-06	4.49626239934548e-05	4.59684012253499	GBAT2
ACSL5	-2.66156701245638	11.2635998182624	-5.02512122463737	2.07827279720468e-06	4.52113914116035e-05	4.59055905689541	ACSL5
SSBP2	-1.24363436911413	9.66363427829733	-5.02201600445834	2.10553481224106e-06	4.5705953537121e-05	4.57814868795097	SSBP2
ACOX2	-1.91683599740978	7.27963914864872	-5.01820661771802	2.13945506765173e-06	4.63426168516664e-05	4.56293036372101	ACOX2
HFM1	-2.72306693313043	4.35416621650973	-5.01677541836937	2.15233608275456e-06	4.64720436776994e-05	4.55721459147756	HFM1
LOC101928068	-1.48910708474033	7.36340057630552	-5.01530846925003	2.16561723342811e-06	4.67088469107337e-05	4.5513570683152	LOC101928068
CAPN3	-1.74889721380599	9.43483363161187	-5.01480510876977	2.17019281835671e-06	4.67575801675403e-05	4.54934739018057	CAPN3
ENPP2	-2.29437507243096	10.3058156087335	-5.01123233672374	2.20294127259283e-06	4.73116791607489e-05	4.53508652308052	ENPP2
SSPN	-2.22436493094672	9.08988403180426	-5.01043916504201	2.21027659920499e-06	4.74187715034542e-05	4.53192137973162	SSPN
RNF180	-2.08913223091845	8.32941415278282	-5.00791623485706	2.23376741621495e-06	4.78540726532944e-05	4.52185566969054	RNF180
CTSK	-1.3570092842255	10.20138575059	-5.00775171826955	2.23530763384469e-06	4.78540726532944e-05	4.52119940606785	CTSK
LETM2	-1.26646866284837	7.363859850412	-5.00581839469775	2.25348523887245e-06	4.81921186465647e-05	4.51348827499174	LETM2
KIF18A	1.18731240174052	7.24383899812522	5.00215530837178	2.28832211521405e-06	4.88853405946468e-05	4.49888287054945	KIF18A
MAD1L1	1.86056803414872	6.64069229879577	4.99804862045067	2.32800142740069e-06	4.96279755188649e-05	4.48251645299176	MAD1L1
STAT3	1.14920593101794	11.772698215044	4.99627127118933	2.34538138732824e-06	4.99304099937663e-05	4.47543569707125	STAT3
FAM69B	-1.62860030795877	9.12476501195802	-4.99609266366015	2.34713488627324e-06	4.99304099937663e-05	4.47472422965525	FAM69B
MAP3K20	-1.0833318632348	11.7534990431417	-4.99401200623015	2.36765625657536e-06	5.02610352342202e-05	4.46643725121828	MAP3K20
FANCB	1.82052408160969	6.40576047938768	4.99026283501566	2.4050759528412e-06	5.08948357819268e-05	4.45151010053887	FANCB
KLHL31	-1.96819548092314	8.61148916270314	-4.98900632424022	2.41774527926605e-06	5.11093630343697e-05	4.44650888570896	KLHL31
BUD23	1.11478538716441	10.7000922435256	4.98478280525659	2.46080887429334e-06	5.19109817703595e-05	4.42970387951128	BUD23
CBFA2T3	-1.39346773803932	7.52546726322862	-4.98133652540396	2.49650007978291e-06	5.26089181739639e-05	4.41599785583004	CBFA2T3
ZNF22	-1.04164169905365	11.1632168679291	-4.97911803063787	2.51974189566944e-06	5.29880722810152e-05	4.40717784750132	ZNF22
FAM13A-AS1	-1.18606211827732	8.47438343816844	-4.97361544376857	2.57830204109421e-06	5.4163123418949e-05	4.3853117004915	FAM13A-AS1
ABHD17C	1.1030277562637	9.33960130591966	4.96815615849511	2.63770970959586e-06	5.52386759515781e-05	4.3636322017401	ABHD17C
MMP12	3.011251324879	8.70178692727273	4.96375935602948	2.68652220439283e-06	5.60284196924407e-05	4.34618252499188	MMP12
SLC22A23	1.20787346416859	10.4928201402746	4.96307425395136	2.69420682878176e-06	5.61306991325554e-05	4.34346439699928	SLC22A23
ZNF213-AS1	-1.78330894314586	7.41278103188707	-4.96140469277802	2.71302359915611e-06	5.63381804988882e-05	4.33684140894783	ZNF213-AS1
KLF10	-1.02987621386951	10.9815552502071	-4.96109876665785	2.7164853747999e-06	5.63381804988882e-05	4.33562797725809	KLF10
MEIS3P1	-1.08507170174869	9.45302512011193	-4.96095452443592	2.71811907102819e-06	5.63381804988882e-05	4.33505586779906	MEIS3P1
HLX	1.91580695522101	7.57024671373356	4.95779844595027	2.75410531828631e-06	5.70255160672451e-05	4.32254042723596	HLX
COL4A1	1.43321428117638	13.0871021273027	4.95281098507803	2.8119206473427e-06	5.8162965193191e-05	4.30277257307989	COL4A1
SETD6	-1.19176509039784	10.0292529856075	-4.95124497796612	2.8303164391096e-06	5.8311077528142e-05	4.29656820118836	SETD6
COL28A1	-1.97628068894577	8.5050158760479	-4.95099622264409	2.83324931174771e-06	5.8311077528142e-05	4.29558276681017	COL28A1
GPM6A	-2.9833478426618	5.2162167211783	-4.95097300234657	2.83352323435245e-06	5.8311077528142e-05	4.29549078206743	GPM6A
SRGAP1	1.46530541699994	9.73186817451058	4.94774205829083	2.87189000749102e-06	5.89803819646274e-05	4.28269431876161	SRGAP1
LINC00472	-1.87906954280654	8.46284652988833	-4.94294050870821	2.92984284220097e-06	6.00483931962976e-05	4.26368678767843	LINC00472
LRRK2	-2.38041839593453	6.47645257430697	-4.93694198744045	3.00384308971821e-06	6.13781217563068e-05	4.23995681657667	LRRK2
LOC100288911	-1.8294035085034	7.86526347415324	-4.93288948501311	3.05486239129725e-06	6.21063060981963e-05	4.22393526220849	LOC100288911
WT1-AS	-2.34759954766872	6.72693067689198	-4.93086417414023	3.08067517552956e-06	6.25051964257194e-05	4.21593123555248	WT1-AS
MROH7	-2.29715857273471	5.91925778781013	-4.92815675150989	3.11551318946886e-06	6.30852359769281e-05	4.20523466359578	MROH7
HERPUD1	-1.14027905644587	12.4521202451863	-4.92732992125926	3.12622869078583e-06	6.3238782374333e-05	4.2019687171665	HERPUD1
CDCA5	1.65663292019367	7.82499215905145	4.92236814723917	3.191289127481e-06	6.43124936984867e-05	4.18237700021381	CDCA5
ZNF485	-1.09643719775821	7.19480174228112	-4.92231065441094	3.19205065810797e-06	6.43124936984867e-05	4.1821500593118	ZNF485
TOX2	1.74203400446207	6.44882385495426	4.92046077843627	3.21664806050888e-06	6.46789751449734e-05	4.17484893350538	TOX2
SPATA20	-1.31443644627644	10.7725353409867	-4.91984286607938	3.22490531278779e-06	6.47804860244378e-05	4.17241052229075	SPATA20
DHRS4-AS1	-1.10916947837743	9.60292230053393	-4.91926947365853	3.23258608014524e-06	6.48702264274077e-05	4.17014796500319	DHRS4-AS1
QSOX1	1.34790643713118	10.0790721365853	4.91728457328016	3.25931208917255e-06	6.52764362620958e-05	4.16231697485374	QSOX1
PGGHG	-2.38686875760042	9.95055948120572	-4.91704676769219	3.2625284420673e-06	6.52764362620958e-05	4.16137889575427	PGGHG
PLA2G6	-1.00445568561128	8.88810314641403	-4.91246513071209	3.32510183838726e-06	6.63311817325712e-05	4.14331103818708	PLA2G6
CCNB1	1.89444291597475	10.9182575071915	4.90826695660197	3.38346188341936e-06	6.7427026406395e-05	4.12676451680225	CCNB1
ABCA17P	-2.35916493149792	5.86312887271636	-4.90779710575524	3.39005507244358e-06	6.7427026406395e-05	4.12491320891425	ABCA17P
CTLA4	2.8124730785309	6.64552108446751	4.90703973736157	3.40070916852726e-06	6.75668200511033e-05	4.12192925411561	CTLA4
ZCWPW1	-1.97019151790293	6.76431907719808	-4.90682206133875	3.40377729304399e-06	6.75668200511033e-05	4.12107168530934	ZCWPW1
METTL7A	-1.66806666175348	11.2280354644063	-4.90636401239763	3.41024224801614e-06	6.76151028750974e-05	4.11926720656398	METTL7A
TMEM131L	1.01621500031636	8.46924529163351	4.90617537593819	3.4129081548308e-06	6.76151028750974e-05	4.11852410560396	TMEM131L
LMNB2	1.31755801245409	9.46302092180082	4.90267620740111	3.4627292779354e-06	6.84677557913417e-05	4.10474293692914	LMNB2
FMO5	-1.84128502047763	7.9253531888272	-4.89982578575127	3.5038356376228e-06	6.92127532801655e-05	4.0935212994085	FMO5
SGSM1	-2.37813686056421	7.36037024125422	-4.89826789290823	3.5265023962038e-06	6.95924050582231e-05	4.08738984172606	SGSM1
CDK10	-1.36392669187991	10.2295133348932	-4.89535887002118	3.56920991578049e-06	7.03664158005629e-05	4.07594392481454	CDK10
APLN	-2.07839202346379	7.28345285792156	-4.89058289099988	3.64041926760247e-06	7.15606467131049e-05	4.05716137731175	APLN
ANXA2P2	1.22687065140662	12.1305220020093	4.88952788023376	3.65633464362864e-06	7.1803583449003e-05	4.05301385813418	ANXA2P2
BCAP31	1.20257894081293	11.6426764851371	4.88925678725754	3.66043513264173e-06	7.18121286694191e-05	4.05194821147131	BCAP31
SLC1A5	1.2150982948767	8.25133793139368	4.88802595870021	3.67910866141006e-06	7.20405874457287e-05	4.04711037570482	SLC1A5
PHF21B	-2.88174743869498	6.87845031061551	-4.88514681223142	3.72315212649558e-06	7.26914846515405e-05	4.03579669441996	PHF21B
CACNA2D1	-1.98615929569925	7.20774045070222	-4.88388861168075	3.74255989475276e-06	7.29998059471195e-05	4.03085386260076	CACNA2D1
SRC	1.70684443418723	8.77210440285922	4.87948921395711	3.81119696900236e-06	7.42668382338027e-05	4.01357708164086	SRC
EMILIN3	-1.71066842968788	7.25107222081152	-4.87382854658683	3.90131404654108e-06	7.58764238647123e-05	3.99136144476863	EMILIN3
HAPLN1	1.51097013122525	7.56920262484161	4.87259504811687	3.92122428691354e-06	7.61902559232055e-05	3.9865226343544	HAPLN1
MTMR9LP	-1.42202236349052	8.71543218530632	-4.86947306272501	3.97205950799508e-06	7.71037859109661e-05	3.97427901143717	MTMR9LP
NT5E	-2.44923188766196	9.45213129926447	-4.86833875305005	3.99068764060427e-06	7.73213370675714e-05	3.9698317520241	NT5E
RBM4	-1.01167704903763	10.1962687084712	-4.86832421458899	3.99092694791012e-06	7.73213370675714e-05	3.96977475563696	RBM4
WDR86	-2.37358224900063	7.26354610813449	-4.86777457525849	3.99998441068127e-06	7.74225170496965e-05	3.9676200348316	WDR86
FGF14-AS2	-2.05841523956777	6.4248015828756	-4.86601764557304	4.02907092913069e-06	7.79108083498951e-05	3.96073345747138	FGF14-AS2
KISS1R	2.16737789268894	7.27527347270938	4.86116628291083	4.11045840264107e-06	7.88052556814035e-05	3.94172579040559	KISS1R
C8orf88	-2.24703640185827	5.89019817920744	-4.86021215764788	4.12665198446358e-06	7.88963431638083e-05	3.93798891458056	C8orf88
UBE2T	1.78620635477937	7.74518555259787	4.86019558874006	4.12693374187545e-06	7.88963431638083e-05	3.93792402573037	UBE2T
LDB2	-1.44158724622228	8.86346302718541	-4.85352669342865	4.24187095022265e-06	8.09403504188042e-05	3.91181783859422	LDB2
RBFOX3	-2.12590968276577	5.01559552154227	-4.85319527279007	4.24766333880173e-06	8.09743413444091e-05	3.91052103727934	RBFOX3
ALPPL2	2.94801292932612	6.80456704194452	4.8469880070615	4.35758147924545e-06	8.29082125990281e-05	3.88624313423838	ALPPL2
SLC7A6	1.2829326446227	10.1601364789667	4.84664040047764	4.36381793774389e-06	8.29082125990281e-05	3.88488414780038	SLC7A6
LRRC14	-1.24677585999052	8.74114521938819	-4.84645815704629	4.36709105736911e-06	8.29082125990281e-05	3.88417168178928	LRRC14
SNHG19	-1.230904120819	10.7186418870669	-4.84628118466463	4.37027179117136e-06	8.29082125990281e-05	3.88347983857523	SNHG19
FAM198B	-2.24585237957879	11.0540936912084	-4.84608785547613	4.37374907955047e-06	8.29082125990281e-05	3.8827240693053	FAM198B
COX10-AS1	-1.10652376322728	8.10180533904406	-4.84347445742809	4.42101922613983e-06	8.36471753864207e-05	3.87250953451439	COX10-AS1
CXCL9	2.91981302084142	8.87336265434188	4.84124980417866	4.46164872906432e-06	8.42579649601033e-05	3.86381713899452	CXCL9
LINC00663	-1.41807192187646	8.84789873759577	-4.84078570054687	4.47017041403271e-06	8.43400002976563e-05	3.86200406074712	LINC00663
RAD51-AS1	-1.19863138926018	8.85512263378614	-4.84046078704084	4.47614575485013e-06	8.43738846861947e-05	3.86073481078215	RAD51-AS1
KPNA1	1.20560833308721	10.5078948504739	4.83914373378096	4.50044668702121e-06	8.47528150350599e-05	3.85559038918181	KPNA1
HPN	-1.50311275555162	8.01971178934539	-4.83761933524934	4.52873340518015e-06	8.51266945845223e-05	3.8496371711764	HPN
ENO1-AS1	-1.58110259896639	6.06186859381556	-4.83696553607009	4.5409181556301e-06	8.52763309077771e-05	3.84708425639736	ENO1-AS1
LOC102724156	-1.57009082887088	8.66958480424051	-4.83588978136418	4.56103617685831e-06	8.54950773801444e-05	3.84288418675576	LOC102724156
HCG4	-2.37183458382533	4.69860180903468	-4.83064314898551	4.6604027008836e-06	8.72766323983655e-05	3.82240816170245	HCG4
GABRB3	-2.09243783738598	6.04145210675916	-4.82575709296577	4.75482942341026e-06	8.87978690099966e-05	3.80335191433899	GABRB3
DDIT4	1.94305716583188	11.368523475594	4.82257028417355	4.81741554809942e-06	8.98835351987348e-05	3.79092948293982	DDIT4
ZNF780B	-1.01817708859579	7.89168838614122	-4.82212716669641	4.82618110884399e-06	8.99639374195222e-05	3.78920258493408	ZNF780B
RGS7	-2.61735836947741	5.01572492454478	-4.82085746037808	4.8513837820939e-06	9.02887890467935e-05	3.78425489408828	RGS7
BEND7	-2.4788174914057	9.47893354997286	-4.82079872059008	4.85255280938037e-06	9.02887890467935e-05	3.78402602138631	BEND7
TCEAL1	-1.17432141045119	9.74563300908961	-4.81913118443473	4.88585415277826e-06	9.08246994809277e-05	3.77752939436103	TCEAL1
MBIP	-1.12249574175355	9.18924514362184	-4.8180027715968	4.90851481446156e-06	9.10782142227481e-05	3.77313396418702	MBIP
RARRES2	-2.31794346904357	8.48091985683592	-4.81676007406933	4.93358864780418e-06	9.14594009383569e-05	3.7682941185919	RARRES2
EFEMP1	-2.37191701495114	8.57497821681792	-4.80347498763034	5.20953551102312e-06	9.63096180371197e-05	3.71660283477696	EFEMP1
LOC101927365	-1.06726182879319	8.28604551854889	-4.80302170198465	5.21921044684831e-06	9.64002017392257e-05	3.71484072359388	LOC101927365
UBE2I	-1.04639213411745	10.4464120672237	-4.80201505059947	5.2407588725251e-06	9.67097258853169e-05	3.71092782362448	UBE2I
CD82	1.99575826714253	7.78280817701121	4.79768053037282	5.33453481115916e-06	9.83503093768777e-05	3.69408526598219	CD82
SMARCA2	-1.15803550356416	11.5310107937935	-4.79710350528455	5.34714079749464e-06	9.84029885321986e-05	3.69184385643783	SMARCA2
OAZ3	1.78843816070971	6.65361535579734	4.7949353876027	5.39476564836523e-06	9.91890062925293e-05	3.6834234940977	OAZ3
PYGB	1.75832896019505	8.25378633054071	4.7934508588606	5.42761207299544e-06	9.97021224109481e-05	3.67765938883349	PYGB
KLF2	-1.38603239542828	8.71211718236875	-4.79316004625513	5.4340692486771e-06	9.97222060052862e-05	3.67653035843521	KLF2
FANCA	1.47367140329537	8.1613500410572	4.7929491385913	5.43875688822712e-06	9.97222060052862e-05	3.67571157247949	FANCA
TMEM132A	1.08866535158058	9.95131491711444	4.79273481729331	5.44352442133076e-06	9.97222060052862e-05	3.67487955746781	TMEM132A
CA3	-2.09595677297182	5.70798266326594	-4.79102326274585	5.4817434684514e-06	0.000100331312004621	3.6682359901259	CA3
SLC24A3	-2.68404612303357	7.91994271242938	-4.78898686539981	5.52755573170743e-06	0.000101009687743565	3.66033347077713	SLC24A3
LENG8	-1.07007993258395	8.40567064658013	-4.78873344106283	5.53328289103218e-06	0.000101009687743565	3.65935017172994	LENG8
CRYBG2	2.56118228229244	6.13504468509185	4.78806738056522	5.54836273488596e-06	0.000101183691862581	3.65676598098744	CRYBG2
FAM162B	-1.52494710126695	7.80818189141562	-4.78223508361789	5.68212352654666e-06	0.000103249963774909	3.63414748614014	FAM162B
ARL10	-1.57291970988633	8.53384764816878	-4.7778059817222	5.78578890164893e-06	0.000104944749637456	3.61698246708865	ARL10
NAV3	-2.88383024567873	6.1359624302866	-4.77342161417499	5.89021438568348e-06	0.000106456265011798	3.60000076159567	NAV3
MS4A4A	1.97125828825433	6.59549306044643	4.77079534967249	5.95363963256702e-06	0.000107506329966246	3.58983335388036	MS4A4A
SIX1	3.23132067843192	7.64518193641557	4.76695811686136	6.04750353358609e-06	0.000108618328590779	3.57498415957101	SIX1
PPP1R14C	2.52219150598869	8.81907724996401	4.76565912690488	6.07960278625846e-06	0.000109097796487987	3.56995909387762	PPP1R14C
GNL3L	1.03419161670395	8.83934297025757	4.76396396113243	6.12174070047746e-06	0.000109756395436269	3.56340275624546	GNL3L
CCDC88C	1.23167253017262	10.0060519345223	4.76252203170375	6.1578067234607e-06	0.000110305059568079	3.55782702122818	CCDC88C
LOC101927752	-1.62364614776671	6.86838975141909	-4.75920588863935	6.24153541024271e-06	0.000111705777359911	3.54500804868019	LOC101927752
VDR	1.8126762646335	8.98115727591932	4.75399585623114	6.37531856623763e-06	0.000113868376265598	3.52487949959844	VDR
LINC01354	-2.4218734939952	5.25719002884287	-4.75384276840425	6.37929133923077e-06	0.000113868376265598	3.52428826945725	LINC01354
IDNK	-1.20495042750661	9.05699761025418	-4.75301717344468	6.40075775086036e-06	0.000114020275824873	3.52110000434936	IDNK
CCT5	1.6023109757174	10.6488482682623	4.75286411898756	6.40474503593256e-06	0.000114020275824873	3.52050898070422	CCT5
ATP1A2	-3.10067459589025	7.18924471250595	-4.75248873021712	6.41453465206159e-06	0.000114093943220986	3.51905945890961	ATP1A2
NR4A2	-1.78027201471807	10.4352539881113	-4.75168911091875	6.43543603852981e-06	0.000114364949600211	3.51597206184324	NR4A2
ALDH6A1	-1.37067635582473	11.3916725416255	-4.75043332460386	6.46839470923658e-06	0.000114849562348345	3.51112403485286	ALDH6A1
ZBTB47	-1.18712188615082	8.16650539126942	-4.74983218559254	6.48422978098338e-06	0.00011502955256458	3.50880359654665	ZBTB47
CACNA1G	-1.77755824554017	6.19204013086654	-4.74812926224674	6.52929229039251e-06	0.00011572726317686	3.50223121195929	CACNA1G
RAD51	1.4280622869336	8.68642559176812	4.7452654639142	6.60575975155875e-06	0.000116979892863569	3.49118185696053	RAD51
NCF2	1.56278788726783	7.65279728600228	4.7442563253179	6.63291165477777e-06	0.000117357774309074	3.4872893256841	NCF2
AIFM1	1.41539267243668	10.2722343413309	4.74333926394131	6.65768001645296e-06	0.000117692858294354	3.48375242096235	AIFM1
ARRDC4	-1.45021431006314	10.2646584655225	-4.74077587031925	6.72739010067837e-06	0.000118613581967245	3.47386829199163	ARRDC4
GLYCTK-AS1	-1.60535719562287	7.306515917506	-4.74035461077781	6.73891356711653e-06	0.000118713077742538	3.47224429410272	GLYCTK-AS1
CPQ	-1.52299382862952	8.32433505853082	-4.73745053922781	6.81887650889779e-06	0.000120016982529755	3.46105131793454	CPQ
ENO2	1.77195636370222	9.68064864717635	4.73701193726877	6.83103304358075e-06	0.000120126215229798	3.45936122406131	ENO2
PGM5	-2.09105689606417	7.39810011700006	-4.73254342022463	6.95608928702631e-06	0.000122218912555689	3.44214810150611	PGM5
IQGAP3	1.89276373703652	9.19908088102959	4.73025002612799	7.0211319411535e-06	0.000123130258342448	3.43331778500528	IQGAP3
IL4R	1.11676336912901	8.94294132528664	4.73007022673798	7.02625607343472e-06	0.000123130258342448	3.43262561454046	IL4R
XYLT1	-1.73245650579248	7.40452324677153	-4.72966267481604	7.03788439646774e-06	0.000123151161612741	3.43105673168677	XYLT1
LOC283177	-1.98528177226156	9.19245573371919	-4.72659822458671	7.12591956264369e-06	0.000124337134080079	3.41926281770602	LOC283177
EPHX2	-1.97708717784019	6.45128036961244	-4.72582767469781	7.14822333661369e-06	0.000124618594749186	3.41629803271561	EPHX2
TOLLIP-AS1	-1.14399508117736	6.98016932736616	-4.72550562027107	7.15756534000329e-06	0.000124673795585838	3.4150589807557	TOLLIP-AS1
SYTL3	1.22443084238323	9.36146139983175	4.72361214637964	7.21273029476903e-06	0.000125360350209953	3.4077752437176	SYTL3
SGTB	-1.11166815353658	9.01537442573921	-4.72122852350079	7.28276192892033e-06	0.000126309620121172	3.39860868504144	SGTB
ATP8A1	-1.30097511669133	9.8186496899856	-4.7205512978269	7.30277905444662e-06	0.000126548071717741	3.39600485973271	ATP8A1
CLEC11A	-1.23535826460185	9.37019236185538	-4.72007023993773	7.31703034654926e-06	0.00012660208990535	3.39415541411254	CLEC11A
NEBL-AS1	-1.96113082918338	4.72643768378382	-4.71913685085371	7.34475888617388e-06	0.000126948623625067	3.39056730896829	NEBL-AS1
DPH7	-1.13859582564044	9.23242869176936	-4.71637128093803	7.42751635377806e-06	0.000128269204576622	3.37993866739689	DPH7
STRIP2	2.42671458241947	6.37186655193841	4.71389189411543	7.5024782820042e-06	0.000129121936536318	3.37041328854912	STRIP2
MELTF-AS1	-1.44872500982717	8.33022689718691	-4.71328388817543	7.52097248978145e-06	0.000129329976681182	3.36807792558237	MELTF-AS1
DNM3OS	-1.88794014589526	8.28886624900152	-4.71250132218472	7.54484151466563e-06	0.000129630008934527	3.36507235903364	DNM3OS
RUSC2	-1.67257823881088	6.32030633396542	-4.71157386098468	7.57322511590264e-06	0.000129923718021894	3.36151071541136	RUSC2
WDR20	1.00048888127808	9.86459647186005	4.71128520334517	7.58208017276255e-06	0.000129938059870739	3.36040230212008	WDR20
KCNJ15	2.89030348672872	6.56139441836788	4.70770200476873	7.69284014675882e-06	0.000131515638287452	3.34664685460383	KCNJ15
UNKL	-1.00490176883193	10.6448686455689	-4.70735851384776	7.70353980448583e-06	0.000131572810129408	3.34532859001415	UNKL
EEF2KMT	-1.35064051203434	8.00531592958023	-4.7012925393383	7.8948882063894e-06	0.000134257455275466	3.32205853192566	EEF2KMT
MAGEL2	-2.4337824225912	5.24613371393085	-4.70016616216198	7.93092302580456e-06	0.000134632542810414	3.31773969521134	MAGEL2
ETAA1	-1.01713236561137	9.5071243163764	-4.69990302871959	7.93936408515581e-06	0.000134632542810414	3.31673086607246	ETAA1
HGF	-2.13308507377013	6.18866260609527	-4.69873851606738	7.97682518504733e-06	0.000134871144753547	3.31226667000803	HGF
RDH10	1.88016054699845	10.4956431009296	4.69785348842744	8.00541011519246e-06	0.000135241187787034	3.30887436558547	RDH10
OAS3	1.98088984220676	7.56689540955167	4.69367966419862	8.14156175956147e-06	0.000137196868782994	3.29288168386118	OAS3
YBX1	1.15995473966952	13.5600549207471	4.69336834871081	8.15180646395718e-06	0.000137254936525744	3.29168919585865	YBX1
TMEM120B	-1.45445905227637	8.45771078879839	-4.69290919298021	8.16693907639903e-06	0.000137284633528736	3.28993050181357	TMEM120B
PRDM11	-1.31893297273442	8.64434518654113	-4.692902167268	8.16717083752785e-06	0.000137284633528736	3.28990359224606	PRDM11
ROCK2	1.01348183717646	10.5568150671896	4.69103810280417	8.22888757661305e-06	0.000138206973707707	3.282764855057	ROCK2
ARHGEF28	-1.6259034335065	9.3819678512914	-4.68969603400687	8.27360140660765e-06	0.000138842448209971	3.27762631881074	ARHGEF28
RMND5A	1.23505017954543	9.67914281234279	4.68836700350472	8.31811290724544e-06	0.000139473474561022	3.27253863967684	RMND5A
BLCAP	1.03518024117645	11.6083427846061	4.6870356947722	8.36293340857549e-06	0.000139992454106403	3.2674431732452	BLCAP
SOD3	-1.38438047651643	8.24547917617162	-4.68643794159077	8.38313373640763e-06	0.000140214336263958	3.26515562999447	SOD3
ADH1B	-2.49674087984569	5.39791031105532	-4.6849635130117	8.43316264965271e-06	0.000140934344015885	3.25951394153882	ADH1B
RBM11	-1.92690957962229	5.42495181859777	-4.68039176615067	8.59013359789903e-06	0.000143320344689575	3.24202810943521	RBM11
CCDC6	1.23621351172897	12.5044103802903	4.67783840578957	8.67903194239911e-06	0.000144564601363988	3.23226692750836	CCDC6
GSTM2	-1.33450833139972	9.52926770038702	-4.66517177958551	9.13338466632436e-06	0.000151142165963345	3.18389500891792	GSTM2
TBRG1	-1.08788874726282	10.5212602138095	-4.66496167883368	9.14111197940424e-06	0.000151142165963345	3.1830933832429	TBRG1
AVPR1A	-2.15833970696359	7.7555162179766	-4.66495654156838	9.14130100263744e-06	0.000151142165963345	3.18307378263662	AVPR1A
PRR5L	1.2970306859747	9.09869027623853	4.66445000352824	9.15995743916889e-06	0.00015132669458424	3.18114121759909	PRR5L
TSHZ3	-1.37834408398325	8.47738998111832	-4.66411028035136	9.17249053855122e-06	0.000151331869025315	3.17984516788487	TSHZ3
GFPT1	1.08447130491295	11.4907562865816	4.66403519290939	9.1752629129674e-06	0.000151331869025315	3.17955871628069	GFPT1
RAD23B	1.30130724760273	10.9584828611435	4.66377074388501	9.1850333524465e-06	0.000151369349648318	3.17854989169508	RAD23B
RGS5	1.76879014603744	11.2702112767175	4.66253106266853	9.23096967699963e-06	0.000151949986704455	3.17382122999091	RGS5
KCNJ2	1.93323924530583	9.74574874045165	4.66241397939054	9.23531967933261e-06	0.000151949986704455	3.17337466766932	KCNJ2
RIMS1	-1.42793470785566	6.06831978709872	-4.65972892064371	9.33562468243144e-06	0.000153475237043099	3.16313569852958	RIMS1
LOC257396	-1.20702954258479	6.70030685309444	-4.65930164505606	9.35168334448144e-06	0.000153550592598506	3.16150671636132	LOC257396
ASF1B	1.14699666160104	8.05165052173283	4.6588930693789	9.36706422381393e-06	0.000153550592598506	3.15994911810738	ASF1B
WARS	1.21369200633418	11.4127027568289	4.65857614939255	9.37901159125113e-06	0.000153550592598506	3.15874099664063	WARS
EIF4G1	1.10795191741095	10.1086665219243	4.6583395186791	9.38794181040132e-06	0.000153550592598506	3.15783897839829	EIF4G1
TCEA3	-2.31165183406862	9.05206602436956	-4.65819365538886	9.39345065678398e-06	0.000153550592598506	3.15728297348688	TCEA3
OTUD7A	-2.03224986327988	4.91035074557662	-4.65759064418385	9.41625795243864e-06	0.000153798879889831	3.15498452212183	OTUD7A
EVC2	-1.70305428356746	6.68925213537793	-4.6571063374279	9.43461441033816e-06	0.000153974127498712	3.15313866738767	EVC2
UCKL1	-1.18329492301769	10.3181928985957	-4.6567138450371	9.4495163013684e-06	0.000154092758555755	3.15164283937198	UCKL1
TYMP	1.19077549895731	8.143946255517	4.65209772711277	9.62649835933042e-06	0.000156599314164514	3.13405650091011	TYMP
SLC7A5	1.49507722748102	10.2502627777241	4.64596060240364	9.86677543150258e-06	0.000160249768633286	3.1106930560548	SLC7A5
PIF1	1.55888052533757	7.64076514478392	4.64416594100831	9.93813001200207e-06	0.000161149372435581	3.1038647478441	PIF1
ADAMDEC1	2.04897581912959	7.0272898930323	4.64151465460669	1.0044458938304e-05	0.000162612299155157	3.09378030801136	ADAMDEC1
SLC13A5	-1.82673140283373	6.32788823235707	-4.64099666153931	1.00653611657693e-05	0.000162716488550276	3.09181050656732	SLC13A5
HTR2B	-2.31539387968456	7.6144258479039	-4.64008002655509	1.01024528170584e-05	0.000163028231391507	3.08832511827432	HTR2B
PCDH18	-1.45201273699926	11.277271388487	-4.6356816064128	1.02822846926081e-05	0.00016540140507918	3.07160693090171	PCDH18
LOC101927811	-1.60993941669918	7.93962912910576	-4.63410837487126	1.03473569083887e-05	0.000165924201226645	3.06562966425465	LOC101927811
ACD	-1.04032441086408	8.91468924754431	-4.63390303895811	1.0355879410817e-05	0.000165924201226645	3.0648496177375	ACD
ETV7	1.49290649364669	6.46459308553281	4.63144421029789	1.04584631354101e-05	0.000167302261313517	3.05551057573792	ETV7
PRRT2	-1.15719087965736	7.65700573028939	-4.63101414885495	1.04765063771643e-05	0.000167435249073365	3.05387746315544	PRRT2
B4GALT5	1.13093699752396	11.9886626917686	4.63085088239819	1.04833641187207e-05	0.000167435249073365	3.05325750209464	B4GALT5
LINC00323	-2.45971461183838	4.45388069112964	-4.62889442565468	1.05658808426875e-05	0.000168619764784329	3.04582948742934	LINC00323
GSPT2	-2.61142441742578	6.60496915375934	-4.62324856128225	1.08075464364117e-05	0.000172068412821987	3.02440552550637	GSPT2
ALG13	-1.39681681661082	10.8881797897412	-4.62050567983689	1.09268762308102e-05	0.000173615638657588	3.01400348052482	ALG13
OR51E1	1.2768087939284	7.57765032145361	4.61623604664707	1.11151704355342e-05	0.000176271061078212	2.99781945659416	OR51E1
TIMP3	-1.86202540958625	8.76748823270011	-4.61568361072841	1.11397616591746e-05	0.000176522377060767	2.9957261668844	TIMP3
ITPR2	-1.79011491320862	8.99791309818309	-4.61435801076081	1.11989846861433e-05	0.000177321649289303	2.99070387408904	ITPR2
IGF1R	-1.31059568068986	11.1265995519943	-4.612937653386	1.12627794294503e-05	0.000178052459766439	2.98532362359519	IGF1R
LEMD2	1.06908142210731	7.83827727092509	4.61244776371935	1.12848641109001e-05	0.000178122624449454	2.9834681951476	LEMD2
EGFR	-1.33034459630193	10.3531715651269	-4.61132422592785	1.13356727014411e-05	0.000178645246289378	2.97921334938777	EGFR
CA2	2.26741706224741	7.30804471978914	4.60997060891501	1.13971801257126e-05	0.000179334584861953	2.97408809464639	CA2
C9orf3	-1.38560372668627	10.3429845295782	-4.60932662143367	1.14265557814437e-05	0.000179656782021639	2.97165008526543	C9orf3
PCDH17	1.47796652821923	9.32931625711175	4.60911459818117	1.14362433068544e-05	0.000179669167220837	2.9708474560011	PCDH17
COX7A1	-1.80002822458745	6.92392253072325	-4.60784490609914	1.14944232345325e-05	0.000180181281598022	2.96604145215534	COX7A1
LOC101928403	-1.15220472377095	7.75336182711461	-4.60766663574645	1.15026148580335e-05	0.000180181281598022	2.96536673762469	LOC101928403
TMEM100	-2.23972763135291	8.04014637215383	-4.60502960671042	1.16244499757545e-05	0.000181636529497315	2.95538815694929	TMEM100
DENND5B	-1.29739401736632	8.69793868801545	-4.60454320280302	1.16470587006203e-05	0.000181849049534511	2.95354800257473	DENND5B
TSC22D1-AS1	-1.28100810023887	8.17562076237117	-4.60199991794815	1.1765969017473e-05	0.000183563665011395	2.94392837221523	TSC22D1-AS1
CD163	1.78863095081769	8.1164105270222	4.59999698156204	1.18604419211514e-05	0.000184752007333491	2.93635499399386	CD163
LINC00865	-2.00427476501254	9.27429414458074	-4.59565877928463	1.20675869809744e-05	0.000187833805683817	2.91995908331036	LINC00865
GPC6	-2.67297608435129	7.16706327478894	-4.59331140476073	1.21811275090857e-05	0.000189455009363191	2.9110915986441	GPC6
MMP26	-2.78548370715256	7.03657163266983	-4.59047619362268	1.23196433234972e-05	0.000191461862520987	2.90038522820175	MMP26
STON1	-1.57327747930666	8.24322087070887	-4.58919148919752	1.23829090132602e-05	0.000192215917579567	2.89553533899088	STON1
ABCG1	1.40227387526692	10.4062407756289	4.58910446896671	1.23872057049246e-05	0.000192215917579567	2.89520686113307	ABCG1
CUX2	-2.85724108971912	5.88588746670165	-4.58822982467269	1.2430472161101e-05	0.000192739148992556	2.89190554304036	CUX2
CACNA1D	-1.31641267245301	8.17680085013993	-4.58584575832321	1.25491499014341e-05	0.000194280857523123	2.88290906217317	CACNA1D
AKT3	-1.44361935180184	8.59110790752018	-4.58367166017145	1.26583309064169e-05	0.000195552706706135	2.8747076002498	AKT3
NIM1K	-1.73340972245898	7.1734517411094	-4.5836313879956	1.2660361980628e-05	0.000195552706706135	2.87455570363456	NIM1K
TNFRSF21	1.2399833208907	11.5428188991169	4.58170389129849	1.2757942373729e-05	0.00019686091280203	2.86728669497166	TNFRSF21
SFRP5	-1.65276265899337	5.28685368861685	-4.57974895708794	1.28576550726662e-05	0.000197994157594955	2.85991627277384	SFRP5
PDGFRA	-1.97668827144662	11.3978994003479	-4.57861385024823	1.29158975642224e-05	0.000198588073135204	2.8556376861334	PDGFRA
PRPF38A	-1.070286069862	10.405262290601	-4.57678930999797	1.30100503263785e-05	0.000199731479839489	2.84876186727141	PRPF38A
ZNF214	-1.91310533398298	6.743755184772	-4.57076230298011	1.33258091032132e-05	0.000204268363079474	2.82606182323262	ZNF214
LINC00665	-1.81433912024004	9.24675005358542	-4.56784018691099	1.34815572379319e-05	0.00020587418874385	2.81506311530969	LINC00665
FABP5	1.9109142734753	10.4410788254143	4.56420790365079	1.36776135101509e-05	0.000207924551918444	2.80139785473646	FABP5
GCH1	1.14217319006142	10.4338576126909	4.56169751597582	1.38147232231681e-05	0.000209535411291748	2.79195755677536	GCH1
TWIST2	-1.77834926896503	7.65204794577726	-4.55773885712868	1.40336384942738e-05	0.000212536454555438	2.77707802925963	TWIST2
MUM1	-1.15716407525295	10.045437420453	-4.5558995418174	1.41364915029728e-05	0.000213775726531308	2.77016745180231	MUM1
CAVIN2	-2.50121091823598	6.28056413907249	-4.55500603186843	1.41867186177598e-05	0.000214372361867765	2.76681107079565	CAVIN2
C3orf52	1.57470164446803	8.33583843939462	4.55218467549981	1.4346451902238e-05	0.000216462011212541	2.75621579113605	C3orf52
BOK	-1.56889698723062	8.69643551428561	-4.5514562653525	1.43879731061511e-05	0.000216926363754278	2.75348103739115	BOK
EAF1	1.0638924757366	10.0191115439575	4.55016492424511	1.44618686305535e-05	0.000217877764114638	2.74863352070875	EAF1
RAB11FIP1	1.59255304601825	11.2228981379493	4.54863647466797	1.45498068286817e-05	0.000218712956260183	2.74289711057389	RAB11FIP1
LOC101929340	-1.97060179314247	5.80374104149284	-4.54377920501225	1.48327128033899e-05	0.000222303493745238	2.72467582747485	LOC101929340
MAGI2-AS3	-1.01202477470464	8.22338671109684	-4.54316706144971	1.48687416354365e-05	0.000222513088314449	2.72238038430859	MAGI2-AS3
ANKRD22	1.5943479916616	9.33372617575109	4.54268453974092	1.48972009695835e-05	0.00022277384679552	2.72057114769922	ANKRD22
LINC01122	-1.96470879240306	4.38789918662346	-4.53988137629602	1.50635775754186e-05	0.00022492862728739	2.71006308678542	LINC01122
NUDT7	-1.23180285815329	8.12271489212997	-4.53883205949211	1.51263188791675e-05	0.000225698540674526	2.70613068069129	NUDT7
DNAJC12	-1.9057996001369	8.65166084130631	-4.53669737949916	1.52547376721025e-05	0.000227446561391732	2.69813264662658	DNAJC12
FZD10-DT	-1.14255800136698	8.89445166655575	-4.53425654498169	1.54028661934674e-05	0.000229147430150125	2.68899060540181	FZD10-DT
PRTG	-2.48777574135311	7.7288023260359	-4.53325390128633	1.54641164419776e-05	0.000229889236178678	2.68523619468358	PRTG
BUB1B	1.45069283891068	10.5118447687991	4.53267345251726	1.54996828934083e-05	0.000230248416668232	2.68306295015425	BUB1B
LPCAT1	1.65608063205145	9.8743025742586	4.53038389046472	1.56407464915003e-05	0.000232050964991957	2.67449246107413	LPCAT1
RPS21	-1.00150362864469	14.3976903024983	-4.529333806052	1.57058583239843e-05	0.000232797259797794	2.67056265742934	RPS21
TCIRG1	-1.41804965680004	11.0558273642031	-4.52549456417322	1.59461534360733e-05	0.000235666870840005	2.65619996104925	TCIRG1
SDS	1.54196433697812	6.45598713750187	4.52263391304788	1.61275061869132e-05	0.000238065843747604	2.64550347287913	SDS
CCDC18-AS1	-1.33820029114393	11.0121327452911	-4.52240909983168	1.61418425595031e-05	0.000238065843747604	2.64466304698452	CCDC18-AS1
CXCL6	2.48625839718698	5.58361864946689	4.52237756117251	1.61438547696884e-05	0.000238065843747604	2.64454514731008	CXCL6
YPEL4	-1.87210096805431	4.859294375954	-4.52184030019522	1.617817003752e-05	0.000238397734830259	2.64253681087316	YPEL4
ZDHHC15	-1.91340115375669	6.11361310054713	-4.5208972535795	1.62385737251453e-05	0.00023893901338428	2.63901199099601	ZDHHC15
CHEK2	1.21771579642019	8.58329212817633	4.52002728267135	1.62944900810324e-05	0.000239412784392927	2.63576074056057	CHEK2
MTMR11	-2.03033904408678	7.78609053177574	-4.51918512936452	1.63487957630395e-05	0.000240035991901266	2.63261384746875	MTMR11
FSTL3	-1.40525631609015	7.16801537712522	-4.51881088158629	1.6372984987514e-05	0.000240216439627858	2.63121551296992	FSTL3
FOXRED2	1.31024598149464	8.80308179539493	4.51703109327465	1.64884945447859e-05	0.00024173545960068	2.62456659274	FOXRED2
EZH2	1.16929491915313	10.8269948849311	4.51654018995125	1.65204928741719e-05	0.000242028817230611	2.62273298722723	EZH2
ERG	-1.47136640183054	8.501812229072	-4.51588536841634	1.65632692581643e-05	0.000242479535738812	2.62028732699873	ERG
RNASE1	1.59397320915678	8.81503997508838	4.51310384664849	1.67461691556151e-05	0.000244802073072815	2.60990139911074	RNASE1
PKD1L2	-2.59942350553056	6.42811150374489	-4.51052915866069	1.69172073401078e-05	0.000246944744600215	2.60029157731643	PKD1L2
SLC7A11	1.75245907944375	10.391466743812	4.50826210523747	1.70692060221387e-05	0.000248983476282469	2.59183301136927	SLC7A11
LDHA	1.19041918331488	14.1693968584981	4.50602808762112	1.72202805157372e-05	0.000250999905507453	2.58350048577705	LDHA
UBQLNL	-1.92891149373154	4.90108322188097	-4.50521422957031	1.72756378038165e-05	0.000251449586145239	2.58046561278443	UBQLNL
SLC31A1	1.21372746957654	11.351388377029	4.50493921881171	1.72943824297915e-05	0.000251541060873654	2.57944018178813	SLC31A1
GMDS	1.34621622651585	10.4443300574626	4.50216479916562	1.74845884922061e-05	0.00025394163487817	2.56909756196555	GMDS
COX20	-1.05473446635392	11.6393011842889	-4.50195589311787	1.74989920312925e-05	0.000253968117273711	2.56831896418908	COX20
PIGL	-1.40610253478135	8.49118031868757	-4.50047408467801	1.76014885683558e-05	0.000255147200664628	2.56279692321	PIGL
LOC400622	-1.8603768739845	5.41745943001446	-4.49829275946388	1.77534268979568e-05	0.000256921994420037	2.55467030882626	LOC400622
IVNS1ABP	1.17763681927684	12.4699183132575	4.49504958451313	1.79816727545318e-05	0.000260038688802642	2.54259260926375	IVNS1ABP
LOC728392	-1.50188158565456	8.75030367987062	-4.48947135775376	1.83809018119869e-05	0.000265052604128852	2.52183275167276	LOC728392
SPARCL1	-1.66871607952567	11.532295490667	-4.48874721621069	1.8433351852241e-05	0.000265429748354523	2.51913906353955	SPARCL1
NME3	-1.27310769854018	9.91274266699718	-4.48696249475576	1.8563238479044e-05	0.000267109521322124	2.51250143627671	NME3
SEC61A2	1.03111074849533	9.04450740712352	4.4865841183766	1.85908889466351e-05	0.000267316856164294	2.51109442948755	SEC61A2
RERGL	-2.14931860595464	3.70574950510718	-4.48614737461858	1.86228541767605e-05	0.000267585893324158	2.50947048041581	RERGL
TCEAL2	-2.7062702193733	6.76303694587768	-4.48556513390068	1.86655509021216e-05	0.000267999675044934	2.50730569343957	TCEAL2
CDK7	1.02271524040449	10.5890837983763	4.48539286173007	1.86782020402329e-05	0.000267999675044934	2.5066652169373	CDK7
TOP1	1.39373692894484	12.2117125189131	4.48516766561657	1.86947522425567e-05	0.000268046632295977	2.50582800377196	TOP1
ACE	-1.74826415870613	6.5905948723189	-4.48427426562626	1.8760550049156e-05	0.000268799137255046	2.50250688243745	ACE
STK24-AS1	-1.70846332781338	4.97021413351163	-4.47941080015524	1.91226807597829e-05	0.000273793389488296	2.48443525061425	STK24-AS1
PSMG3-AS1	-1.58776867613922	6.63353588130735	-4.47790222060088	1.9236374275116e-05	0.000275031107553854	2.47883235862795	PSMG3-AS1
KIF12	-1.90997946415745	7.08570611897298	-4.47714030405239	1.9294043712531e-05	0.000275465455776927	2.47600306883374	KIF12
BCL2	-1.85641087923915	9.87817527280676	-4.47644402136857	1.93468913407083e-05	0.000276024764937258	2.47341778593709	BCL2
GLIDR	-1.15104550183652	10.1409337752179	-4.47593336322555	1.93857389757155e-05	0.000276243539224188	2.47152189489685	GLIDR
RNF157-AS1	-1.61718405070148	9.15974415613447	-4.47570315831372	1.94032761353229e-05	0.000276243539224188	2.47066727395742	RNF157-AS1
AQP9	1.69308294799766	5.96696463543302	4.47530590527143	1.94335751749453e-05	0.000276479926449469	2.46919256708857	AQP9
GPR84	1.65698005171036	6.42917521460914	4.47217820374736	1.96737308989918e-05	0.000279502659668436	2.45758479940461	GPR84
LINC00957	-1.23806678927509	8.73668357284043	-4.47196277273651	1.9690377537208e-05	0.000279542434403062	2.45678547617964	LINC00957
MSN	1.35653010291145	11.052130557147	4.46997402615244	1.98446944517763e-05	0.000281535271674252	2.44940776552343	MSN
THY1	1.2976609843207	8.99706055013239	4.46843099565155	1.99652300757407e-05	0.000282847764750213	2.4436850627559	THY1
MATN1-AS1	-1.32965420465758	7.94885055328341	-4.46645404419263	2.01206955757127e-05	0.000284451402158605	2.43635500338197	MATN1-AS1
CA11	-1.38305558994	7.23873688560364	-4.46589881374323	2.01645682139812e-05	0.000284872150527538	2.43429673573478	CA11
IQCA1	-3.66721176701084	6.56091584672376	-4.46557256873377	2.01903901881449e-05	0.000285037480502286	2.43308740921847	IQCA1
ZNF506	-1.17152419435139	8.11226369439602	-4.46325421163889	2.03748078362689e-05	0.000287283344057079	2.42449542705607	ZNF506
COLCA2	-1.37473908594754	8.70201169059909	-4.46303705204504	2.03921652483551e-05	0.000287283344057079	2.42369077350518	COLCA2
TMED4	-1.00483789828365	11.2448698552607	-4.45955416895853	2.06725083907629e-05	0.000290826898531514	2.41078905938354	TMED4
HCG27	-1.55770922935221	7.21421977620625	-4.45768922883799	2.08241467592629e-05	0.000292756180206127	2.40388351672582	HCG27
PLA2G7	-1.55761237715625	8.08570546521904	-4.45576455912935	2.09817677434035e-05	0.0002947668247765	2.39675884960387	PLA2G7
C1GALT1C1L	-2.1489476624187	6.38569085811979	-4.45230701421256	2.12678218570537e-05	0.000297760991476483	2.38396506221806	C1GALT1C1L
KYAT1	-1.22410469190807	8.01634077104052	-4.45229716283944	2.12686422483202e-05	0.000297760991476483	2.38392861923636	KYAT1
ECHDC2	-1.07002321479379	11.0629360359572	-4.45196749806777	2.12961133162222e-05	0.000297938971329101	2.3827091285405	ECHDC2
TRMT9B	-2.19386941615835	9.05492195853263	-4.45049193934974	2.14194924819574e-05	0.000299250321263499	2.37725151262664	TRMT9B
CYP4V2	-1.45993435708562	9.37255868690506	-4.44858522881844	2.15799448915757e-05	0.000301283490643935	2.37020101548561	CYP4V2
EFR3B	1.46095186900383	7.06173818268629	4.44624269224408	2.17786616974255e-05	0.000303847700309348	2.36154174769448	EFR3B
HAVCR2	1.99604747776541	7.53972721602773	4.44513173798677	2.18735201223111e-05	0.000304960375848907	2.35743614471586	HAVCR2
CHRD	-1.2735211843594	7.58218186313135	-4.43929267588146	2.23786803004372e-05	0.000311143800210211	2.33586892623974	CHRD
RPS6KA5	-1.52776745429283	10.0926679129319	-4.43137701040094	2.30815076807592e-05	0.00032003398149668	2.30666219948648	RPS6KA5
ANAPC10	-1.12107509751542	8.50602398914493	-4.42937855879309	2.32622895484629e-05	0.000322183937475019	2.29929402372023	ANAPC10
BBIP1	-1.1022432130194	11.3004693367609	-4.42931033409552	2.32684852802941e-05	0.000322183937475019	2.29904252298197	BBIP1
CXCL17	2.07646207587956	8.11242302139731	4.42876175550673	2.33183616082202e-05	0.000322653244788724	2.29702036077743	CXCL17
CKAP2	1.1296044656756	10.2253625385466	4.4261171037106	2.35602625080248e-05	0.000325331449734613	2.28727406888761	CKAP2
ZSCAN12	-1.27231270531377	8.85619829113698	-4.42531307136783	2.36342845170886e-05	0.000325685280430706	2.28431176474317	ZSCAN12
PCAT6	1.25231889736031	9.25904453346653	4.4240381054812	2.37521226223528e-05	0.000327085846862249	2.27961514443437	PCAT6
ADAM33	-1.22736530801538	10.3485278357674	-4.42330949755513	2.38197182313411e-05	0.000327531529190137	2.27693156766577	ADAM33
RAPGEF4	-1.11707145331865	7.47579731570016	-4.42316485705129	2.38331591232569e-05	0.000327531529190137	2.27639886980223	RAPGEF4
IQCN	-2.23047317068202	5.57313047079937	-4.42205051391604	2.3936956474346e-05	0.000328730192379055	2.27229524163877	IQCN
LHX2	2.63635009821201	5.73178225059218	4.42173478397969	2.39664448853681e-05	0.000328730192379055	2.27113267692304	LHX2
TMEM98	-1.60743788483139	9.09273991803508	-4.42170496856011	2.3969231384088e-05	0.000328730192379055	2.27102289501435	TMEM98
FLJ46875	-1.09848797899424	8.87526775017892	-4.42115063748528	2.40210952037726e-05	0.00032921783433385	2.26898191104633	FLJ46875
LCAT	-2.29696067861044	6.86991931564239	-4.42015543394082	2.41144793807162e-05	0.000330049565923999	2.26531812091665	LCAT
FREM1	-1.68361425224777	6.74659441880238	-4.41685782080083	2.44264185167654e-05	0.0003340925047537	2.25318213466889	FREM1
HOXA11	-1.11453109184434	8.70919596984069	-4.41653387439968	2.44572715482253e-05	0.0003342880149056	2.25199026834003	HOXA11
GINS1	1.38701959123399	10.677112933034	4.41501872266155	2.4602076273825e-05	0.000335812519145354	2.24641649833176	GINS1
EVC	-2.06702826988573	7.75007653984226	-4.41410749639456	2.46895611486407e-05	0.000336474944981561	2.24306500771444	EVC
FUT3	1.61569669075236	7.50113989544333	4.41211068284728	2.48823217118869e-05	0.000338328777326522	2.23572237185793	FUT3
BRCA2	1.43430588709697	6.63425510331024	4.4120626726606	2.48869741593959e-05	0.000338328777326522	2.23554585774997	BRCA2
HEY1	1.9664328597989	12.1848620587554	4.41041359442671	2.50472892779896e-05	0.000339906616453724	2.22948365506553	HEY1
PARP8	-1.2090592768984	9.87307903287127	-4.41034941166728	2.50535489044552e-05	0.000339906616453724	2.22924774298224	PARP8
NUDT16P1	-2.1212731798751	6.01780761218986	-4.40905369033266	2.51802414812995e-05	0.000341396047699446	2.22448565035655	NUDT16P1
RADIL	-1.31433181863691	6.29026644467088	-4.40737838886178	2.53449649643897e-05	0.00034339876020208	2.21832991991681	RADIL
CHKB	-1.03653788406672	10.0358197771431	-4.40418492894252	2.566184496174e-05	0.00034722608987105	2.20660027859202	CHKB
ZNF337	-1.01013416483799	10.1775698674782	-4.40054392185349	2.60277972963426e-05	0.000351146395860145	2.19323385555437	ZNF337
KLF15	-1.24717462030788	8.96200254824485	-4.40043773269791	2.60385454033405e-05	0.000351146395860145	2.19284413990713	KLF15
NBL1	-1.86457074652947	8.36222151046789	-4.4001588813138	2.6066790183259e-05	0.000351166213267933	2.1918207820537	NBL1
ERCC6L	1.88316211765974	6.59964415133265	4.40007981147555	2.60748045219255e-05	0.000351166213267933	2.19153061137171	ERCC6L
GGTA1P	-1.71225964496357	9.46468179964231	-4.39961235907439	2.61222330146114e-05	0.00035157042673265	2.18981522606552	GGTA1P
PRKCA	-1.57246022554749	9.7704150904477	-4.39804493411614	2.62818746153174e-05	0.000353012963894895	2.18406423676493	PRKCA
DPY19L2P2	-1.61731533559534	7.78222735358494	-4.39761756520925	2.63255649763255e-05	0.000353208597805733	2.18249643351746	DPY19L2P2
LOC101928725	-1.03641121606042	7.11808069934211	-4.38952107358012	2.71666344173248e-05	0.000362712669861583	2.15281409235581	LOC101928725
RORC	-2.28295890665376	8.50639961896119	-4.389284745542	2.71915694945798e-05	0.000362712669861583	2.15194825718295	RORC
PRORSD1P	-1.21037037059556	9.32245703053459	-4.38901913702829	2.72196203110906e-05	0.000362712669861583	2.15097518512176	PRORSD1P
ZNF578	-2.50129970106976	5.06227721350684	-4.38571377054745	2.7571041779972e-05	0.000367153160589759	2.1388691510426	ZNF578
SPAG1	1.24585844625468	9.01869848290304	4.3833020869502	2.78302047390436e-05	0.000370321318504499	2.13004019942108	SPAG1
TTC12	-1.2606705994733	8.82302740378717	-4.38308411973512	2.78537432126744e-05	0.000370321318504499	2.12924240513445	TTC12
DLX6	-2.19484140495799	9.42257473926761	-4.38298935707491	2.78639827030084e-05	0.000370321318504499	2.12889556735651	DLX6
ARSJ	-2.14434835199077	7.81625872357954	-4.38138592235652	2.80377916321478e-05	0.000372190422654039	2.12302766489538	ARSJ
LXN	-1.28553224924483	9.18460134461973	-4.3813518932364	2.80414916215967e-05	0.000372190422654039	2.12290314842026	LXN
ZNF404	-2.33623368041245	5.59760083609371	-4.37969927659834	2.82217485187287e-05	0.000374091043398618	2.11685682988133	ZNF404
RPL34	-1.17071967454393	13.6643326806705	-4.37699890795899	2.85186943014019e-05	0.000376790183610407	2.10698053027345	RPL34
DPP6	-2.82545180263369	6.33275996356677	-4.375351523977	2.87013257692856e-05	0.000378955110942014	2.10095745361462	DPP6
F3	-1.93883904372838	10.744669629696	-4.3728260301255	2.89834969869895e-05	0.000382430612531598	2.09172689406115	F3
HIST1H4H	1.67718216287164	7.64473218228473	4.36953199965824	2.93555575216063e-05	0.000386834200552342	2.07969285782932	HIST1H4H
FAT4	-1.27149346613647	7.48091519681809	-4.3689118068853	2.94261214304753e-05	0.000387511115093566	2.07742781144693	FAT4
MEOX2	-2.25713684992336	3.23669647675111	-4.36494223338139	2.98816569219609e-05	0.000392997322436838	2.06293549592927	MEOX2
GSAP	-1.45242874053787	10.7919839015388	-4.36268625341753	3.01435674529535e-05	0.000395926050579197	2.05470328046041	GSAP
BICDL1	1.35499368162552	8.99097213818026	4.35887071375293	3.05915805916324e-05	0.00040102781102849	2.04078678108572	BICDL1
WDR92	1.26396051049772	9.36193217205992	4.35842943223607	3.06438071562722e-05	0.000401451770844142	2.03917782504434	WDR92
HMOX1	1.11337590935616	7.67518288640267	4.35823524744191	3.06668165401811e-05	0.000401492666869764	2.03846984353649	HMOX1
DUSP10	1.16387411154285	8.92368425289878	4.35754475442069	3.07487695340519e-05	0.000402304704700868	2.03595253928585	DUSP10
ATP10D	-1.37241381054218	8.98188146486822	-4.35698450507512	3.08154192865849e-05	0.00040291559880672	2.03391026083021	ATP10D
GSTM1	-1.22515006844406	8.96889282644342	-4.35665900954865	3.08542056044373e-05	0.000403161619897981	2.03272381396483	GSTM1
EPB41L4A-AS1	-1.30248311940365	10.7130007247337	-4.34885722878087	3.17980771026259e-05	0.000413887543873509	2.00430418364312	EPB41L4A-AS1
GTSE1	1.13455840938972	11.285912095454	4.34670233015862	3.20636457477512e-05	0.000417075309507475	1.99646068737406	GTSE1
FBXL22	-1.90837336122592	4.31279185403684	-4.34392881373532	3.24085995071373e-05	0.000420478667641445	1.98636945719505	FBXL22
ITIH4	-1.59188126960942	7.36306625795568	-4.33868122721552	3.30710719067155e-05	0.000428248107538661	1.96728864877841	ITIH4
LYPLAL1	-2.44290788587118	8.12731698244225	-4.33681945084486	3.33092292411299e-05	0.000430779449019814	1.96052284313427	LYPLAL1
RFFL	1.05722880365131	7.40506576280595	4.336652358905	3.33306841611948e-05	0.000430780955087197	1.95991571903249	RFFL
FBXL19	1.48841498955086	6.38436307322588	4.33582356173001	3.34373002279477e-05	0.000431606276855376	1.95690454506374	FBXL19
DDX19B	-1.52571104532984	6.49979669040629	-4.33545093838508	3.34853413083135e-05	0.000431950204685133	1.95555086462756	DDX19B
FGF2	-1.77769785536335	6.00248098536416	-4.33373909812985	3.37068988969065e-05	0.000434253270536533	1.9493330565844	FGF2
PALMD	-1.58765312569959	9.63846605913199	-4.33083313956375	3.40862444090099e-05	0.000438858148094531	1.93878180830282	PALMD
GSTT2	-2.23913351010717	6.0161051594576	-4.33066888746801	3.41078083198098e-05	0.000438858148094531	1.93818557102713	GSTT2
PLPP7	-1.6475626762141	5.01067858146982	-4.33011114616347	3.41811297564642e-05	0.000439241659785804	1.93616107922595	PLPP7
SLC7A3	-1.13813594812087	7.03962755726492	-4.32743829335909	3.45346190676796e-05	0.000443219891759895	1.92646164532067	SLC7A3
MPP6	1.73498875042902	6.63586412013556	4.32635005979181	3.46795462114841e-05	0.000444514716772979	1.92251377260594	MPP6
LOC100130417	-1.95190120177873	6.16816022379306	-4.32563254650026	3.47754224004392e-05	0.000445178330640499	1.91991116695422	LOC100130417
C12orf57	-1.3815948589153	10.4395247726154	-4.32305769967881	3.51215872572647e-05	0.000449040280905421	1.91057398969417	C12orf57
PFN1	1.10375029922721	9.67754727527034	4.32230856112393	3.52229238580052e-05	0.000450050877750259	1.90785810719498	PFN1
LINC00515	-1.0590872691795	6.18056333115341	-4.32143379950634	3.53416100154238e-05	0.000451167669910314	1.90468721009255	LINC00515
ICMT	1.31441186443637	10.2115919669075	4.32133510074219	3.53550254506695e-05	0.000451167669910314	1.90432946776475	ICMT
PRKCQ-AS1	-2.0462861131159	8.02717419624758	-4.32058361946966	3.54573300202406e-05	0.000452187352146947	1.90160584324165	PRKCQ-AS1
ZXDC	-1.18032071495025	9.591731541156	-4.3196014579454	3.55914686524474e-05	0.00045361147042652	1.89804664860266	ZXDC
LINC00526	-1.31922761426877	6.71300918911432	-4.31880576501646	3.57004985779353e-05	0.000454713984410952	1.89516359637229	LINC00526
CENPU	1.06366952375835	10.2097974528657	4.31369519300514	3.64084814356789e-05	0.000462564142997788	1.87665510577331	CENPU
CEP85	1.13495477012527	8.36053683296206	4.30975366790004	3.69637280911059e-05	0.000468439260956213	1.86239080932979	CEP85
TICRR	1.89091607760754	7.24524618892531	4.30842634924549	3.7152537331117e-05	0.000470305982534611	1.85758930422603	TICRR
RNF207	-1.17299714119843	9.94228260604586	-4.30832122688411	3.71675304623773e-05	0.000470305982534611	1.85720907343552	RNF207
PLCL1	-1.67324163498371	6.01464795718718	-4.3044251438316	3.77273389452729e-05	0.000476024699141981	1.84312135824146	PLCL1
HOXD11	-1.22932122027684	7.39945809839187	-4.3025489279023	3.79998104074825e-05	0.00047891383881764	1.83634036529611	HOXD11
PABPC5	-2.21395565586394	3.94624167991169	-4.30252180530257	3.80037631160025e-05	0.00047891383881764	1.83624235421766	PABPC5
SARM1	-1.11295653283426	8.21283627747464	-4.30142591069842	3.81638047120434e-05	0.000480630623535079	1.83228255359688	SARM1
PLN	-2.43880822964122	6.43826086096445	-4.30123254961391	3.81921099222131e-05	0.000480634943485694	1.83158395380543	PLN
HSPA6	1.2557297963192	8.03072049127756	4.30093591877947	3.82355715889649e-05	0.000480634943485694	1.83051229013612	HSPA6
ZNF781	-1.58741472203086	6.00856082934422	-4.29506542280672	3.91055630654397e-05	0.000490349756003166	1.80931400112404	ZNF781
GLIPR1	-1.21291569853877	9.04435432199968	-4.2932227346496	3.93825518575449e-05	0.000492904499008132	1.80266422338281	GLIPR1
TMEM220	-1.21313997312105	8.14848441195905	-4.2890297916932	4.00198810947176e-05	0.000499951336349108	1.78754038364379	TMEM220
PJVK	-1.24359656588557	8.33708246340531	-4.28689830304246	4.0347662768149e-05	0.000502801614792218	1.77985609708055	PJVK
SIPA1L2	1.20394587245227	11.4937717851748	4.28668506291424	4.03805967879786e-05	0.000502901596518021	1.7790874855984	SIPA1L2
ASF1A	-1.16269128183088	9.93266323720654	-4.28555007263155	4.05563269621743e-05	0.000504778747664843	1.77499692751846	ASF1A
TNFAIP8L1	1.27407355592165	10.1328383461788	4.28453438024369	4.07142101389672e-05	0.000506431592289261	1.77133696363205	TNFAIP8L1
C4orf48	1.19151006531176	10.9935932627008	4.27904012083367	4.15785661583247e-05	0.000515137371469996	1.75154932161017	C4orf48
ZNF527	-1.33306101608011	6.615033527871	-4.27895104384183	4.1592724167629e-05	0.000515137371469996	1.75122865539715	ZNF527
EIF1B	-1.00589020036013	11.4887191644726	-4.27444616345843	4.23148169058273e-05	0.000522797750119242	1.73501770607383	EIF1B
KLHDC3	1.04952157912577	9.20200282779595	4.27406872079231	4.2375862322658e-05	0.000523231748360747	1.73366000749344	KLHDC3
PMP22	-1.64050093962738	10.5343049432856	-4.27312824048816	4.25283390799795e-05	0.000524510864316015	1.73027737049194	PMP22
PARTICL	-1.04099037025206	7.77185166780315	-4.27101342242725	4.2873137658512e-05	0.000528042537982128	1.72267287460673	PARTICL
L3MBTL4	-1.6852462902889	7.60943696536845	-4.27087216814355	4.28962632400778e-05	0.000528042537982128	1.72216504378229	L3MBTL4
WFDC5	1.6343165821297	5.11723749355349	4.26963281116579	4.30996810263301e-05	0.000529577821399606	1.71770986765758	WFDC5
PLIN5	-1.23254328613185	9.07503123732755	-4.26812366315248	4.33486333798037e-05	0.000532312780213794	1.71228607886144	PLIN5
MFSD6	1.05451754996709	10.8969419064304	4.2663053178346	4.36504295715939e-05	0.000535367480067641	1.70575283077559	MFSD6
CXCL11	1.98552358064433	6.67524816043565	4.26467549870086	4.39226525867295e-05	0.000537726204015097	1.69989860206355	CXCL11
TFAP2A	2.79403797475513	10.6295690288114	4.26429553202666	4.39863514656749e-05	0.00053817967478124	1.69853400530717	TFAP2A
RASSF8	-1.62079487644092	8.75473543603081	-4.26328167942285	4.41567523229923e-05	0.000539610481777584	1.69489331213166	RASSF8
TIGD6	-1.07290554925772	6.40501111796393	-4.25864448010898	4.49442665435366e-05	0.000547907519916013	1.67824907489337	TIGD6
FBN1	-1.67317064332728	10.010551495774	-4.25351313500573	4.58314438621405e-05	0.000557712591132545	1.65984596732135	FBN1
SDF2L1	1.05535712607424	8.77576818481073	4.25241552461175	4.60233886644226e-05	0.000559710945998412	1.65591150144524	SDF2L1
U2AF1L4	-1.34076021763271	7.19816293325625	-4.25218732930418	4.60633913232035e-05	0.000559860171001103	1.65509360765305	U2AF1L4
PKDCC	-1.96069996151024	10.0586168803086	-4.25033019554395	4.63901928834889e-05	0.000563492908502933	1.64843844229538	PKDCC
ZNF559	-1.13147110312362	9.87415476736456	-4.24824044784609	4.67605940119866e-05	0.000567650554368001	1.64095212269445	ZNF559
ANAPC4	-1.3404546481691	14.0388886483862	-4.24650194110125	4.70709045570394e-05	0.000570615537530269	1.63472605459615	ANAPC4
FDXACB1	-1.07739510437007	6.75276743096436	-4.24639737552265	4.70896317379348e-05	0.000570615537530269	1.63435163357155	FDXACB1
WIF1	-3.97476482065466	9.43317590616605	-4.24021905817284	4.82089467893065e-05	0.000583128950139317	1.61224022190591	WIF1
FOXC1	2.6023050088807	9.99370712769826	4.24005967016294	4.82381586704564e-05	0.000583132902538428	1.61167009113697	FOXC1
MIR4296	1.57623720017066	6.05120742810541	4.23976496408985	4.82922158411947e-05	0.000583437015800143	1.61061596736147	MIR4296
REM1	-1.11444172471602	7.54342406421513	-4.23906841098816	4.84202144030339e-05	0.000584633545674909	1.60812469535415	REM1
RPS14	-1.14298493899126	13.2722784035941	-4.23875771815339	4.8477412445751e-05	0.000584974299136176	1.60701357278571	RPS14
PCDH7	-2.24776399792884	11.1420561763875	-4.23730787134117	4.87451869233253e-05	0.000587648139785158	1.60182927929319	PCDH7
ZFP2	-1.72282636775536	6.55186971264467	-4.23646522358492	4.89014697232742e-05	0.00058903512575982	1.59881675115014	ZFP2
ADCY10P1	-1.34085599405675	8.17818450924985	-4.2344970477629	4.9268379060597e-05	0.00059274733997338	1.59178201475644	ADCY10P1
C10orf143	-1.45449643468157	8.54612361928003	-4.23371304285207	4.94152699704315e-05	0.000594160494438994	1.58898043062875	C10orf143
LSAMP	-2.06604025158547	6.03505571493885	-4.23252128516544	4.96393640705765e-05	0.000596499691581427	1.5847224693957	LSAMP
CYP4F12	-1.95235674193419	7.09861328926715	-4.23229599125999	4.96818372421213e-05	0.000596654925784619	1.58391762459484	CYP4F12
VWA1	1.59272057779351	7.05614368689125	4.23203262034206	4.97315331165277e-05	0.000596896665015731	1.58297679079459	VWA1
MRPL42	1.08480802258119	9.62241204166364	4.23127565207464	4.98746328668771e-05	0.00059825851949882	1.58027291958382	MRPL42
MST1L	-1.76917296678101	5.01936802649516	-4.2290770734597	5.02925074075706e-05	0.000602554978957884	1.57242157960859	MST1L
RGL1	-1.18260383901912	11.7469707554041	-4.2267653822288	5.07355100365303e-05	0.000607123419469744	1.56416939565297	RGL1
KLF11	-1.05299518746883	8.90093758114663	-4.22550240958501	5.09791227700644e-05	0.000608974278391752	1.55966222544918	KLF11
ZEB1	-1.50085200374603	9.70917312670459	-4.22044391576	5.19661656795293e-05	0.000619299263718026	1.54161947447724	ZEB1
LINC00476	-1.27232856799711	8.75255331046119	-4.21293655675928	5.34649759424683e-05	0.000635286011963832	1.51487009763552	LINC00476
HSF4	-1.54112832507159	6.22197612665909	-4.21146149481194	5.37643089463125e-05	0.000638091633749651	1.509618265886	HSF4
DPT	-2.17149277517583	5.65210028231938	-4.20864704122815	5.43399173354279e-05	0.000644165737620445	1.49960124105769	DPT
DNAJB6	1.16652451176873	9.10575386566113	4.20602839894653	5.48807932390832e-05	0.000649052989988642	1.49028537573437	DNAJB6
FAM92A	-1.05738587423824	9.9709782032559	-4.2058651380863	5.49146852351552e-05	0.000649073574664703	1.48970470781703	FAM92A
NSD1	1.24572832610932	7.88791590124146	4.20535055458542	5.50216413893995e-05	0.000649957224323696	1.48787459896665	NSD1
XPO5	1.02482119855474	9.37996642193752	4.20417425118895	5.52668882499593e-05	0.00065247247952642	1.48369168609904	XPO5
LRRC75B	-1.29109448247717	7.95044751937906	-4.20202898286041	5.57168610566657e-05	0.000656659198174369	1.47606527828834	LRRC75B
LINC00886	-1.42710362621235	7.0026650424524	-4.20191500788412	5.57408656645882e-05	0.000656659198174369	1.47566017522417	LINC00886
DLEU2	1.75782712710103	8.78342630222707	4.19865720259864	5.64312179829604e-05	0.000662730324979641	1.46408418632329	DLEU2
RNF139-AS1	-1.10439931853952	7.72301869788359	-4.19612475689634	5.69735282558679e-05	0.000668710225831082	1.45509000481852	RNF139-AS1
FCGR1B	1.47861459702595	6.94307014406132	4.19486701073019	5.72447254695754e-05	0.000671502915618704	1.4506244446355	FCGR1B
FKBP5	1.77440225613714	10.0483501765282	4.19338326052364	5.75662485104427e-05	0.000674490670301112	1.44535768565352	FKBP5
PPIB	1.06914930002832	13.4392633878731	4.19212027851523	5.78412980359864e-05	0.000676698705248152	1.44087560903086	PPIB
MXRA7	-1.18356159865566	11.799691156191	-4.1920563268001	5.78552588299143e-05	0.000676698705248152	1.44064868226702	MXRA7
TCF19	1.02254543624338	7.94025115870061	4.19172413936732	5.79278281334797e-05	0.000677155179130682	1.43946998517262	TCF19
OAF	-1.0078081412038	8.55190884581794	-4.19098966499078	5.80885911148693e-05	0.000678248974798717	1.43686409210149	OAF
KANK4	3.07197665430245	9.06270566445188	4.19064618342302	5.81639199243431e-05	0.000678735962677826	1.43564554061485	KANK4
DYSF	1.22682304630947	8.40990847350847	4.19027331709067	5.82457993092689e-05	0.000679285844034535	1.43432282229862	DYSF
WISP1	-1.35111865119039	8.52748942257984	-4.19012528187314	5.82783377188337e-05	0.000679285844034535	1.43379770037312	WISP1
CEACAM6	2.25346794624558	8.51547879627609	4.18278736736192	5.99132890600848e-05	0.000695931806412539	1.4077845393152	CEACAM6
LINC00869	-1.061186509642	8.64175988363479	-4.18252860079268	5.99717411700076e-05	0.000696210184439398	1.40686779206906	LINC00869
KLF16	1.12687739282345	7.27319277622152	4.1820648500305	6.00766336823132e-05	0.0006970270579187	1.40522493599762	KLF16
RBM19	-1.09483522924731	8.31483139345927	-4.18121144197299	6.02701206463701e-05	0.000698469113437956	1.40220204017598	RBM19
RBM20	-2.22236714996286	7.11391558104577	-4.17885115040418	6.08083737084205e-05	0.000703898766299078	1.39384381911827	RBM20
TRAM1L1	-1.75397096333554	8.46378792859945	-4.17831177955194	6.09320210015421e-05	0.000704522130572241	1.3919342784015	TRAM1L1
BORCS7	-1.17340275521785	10.3468723002323	-4.17640188126907	6.13717968956548e-05	0.000708795100531739	1.38517404850074	BORCS7
GABRP	-3.19913599539532	10.7746306311066	-4.17557467541923	6.1563214969483e-05	0.00071035273072144	1.38224677062396	GABRP
LINC01139	-2.77734549996832	6.74552701322212	-4.17545203363846	6.1591643422367e-05	0.00071035273072144	1.38181280654555	LINC01139
UXT	-1.01401738323521	10.4130407791279	-4.17536327050099	6.16122266442066e-05	0.00071035273072144	1.38149872661685	UXT
CNTN3	-3.2017019511391	9.07897256422199	-4.17300651944888	6.21611541114854e-05	0.000716272476713851	1.37316131878393	CNTN3
LINC00240	-1.38335536676641	6.95995681374209	-4.17166453254904	6.2475820801939e-05	0.000718667732392903	1.36841530376484	LINC00240
RIPOR3	-1.62888158725976	7.12327563361765	-4.16902672563699	6.30987923876689e-05	0.000725420512939783	1.35908970266374	RIPOR3
CGNL1	-1.21846078065363	9.53196238100077	-4.16469612396454	6.41345050349778e-05	0.000735234178106833	1.34378854132829	CGNL1
ST13	-1.12266691277705	12.4140111722267	-4.16303334232606	6.45364983234233e-05	0.000738165908302136	1.33791649494439	ST13
PNKD	1.26720328841929	10.1975151985373	4.16164743966576	6.48734006402313e-05	0.000740760300975673	1.33302350861647	PNKD
LOC101928230	-1.16120545360071	7.28778356958367	-4.16077351147347	6.50867131686312e-05	0.000742356251665722	1.32993866445422	LOC101928230
PXN-AS1	-1.53008962415008	5.74262622861363	-4.1605135317015	6.51503000924127e-05	0.000742661918839993	1.32902106112835	PXN-AS1
SENP7	-1.04636900071505	10.2900786884486	-4.16016042500434	6.52367598885097e-05	0.000743227826540199	1.32777482989954	SENP7
SH3BGRL3	1.33383272458156	8.39987682413249	4.15699697737322	6.60162735305197e-05	0.000749992419827873	1.3166133238335	SH3BGRL3
CCDC158	-1.67448855829128	5.6308674950335	-4.15396711830469	6.67712460337363e-05	0.000757716646952821	1.3059288169121	CCDC158
LINC01023	-1.22424142228572	7.1149621475367	-4.15331927812713	6.69337451261744e-05	0.000759133958768094	1.30364499008857	LINC01023
MIRLET7BHG	-1.46107576554693	7.24295742532923	-4.15204235412289	6.72551506739173e-05	0.00076235091622967	1.29914420040831	MIRLET7BHG
HS6ST1	1.10569582244828	10.6319952174531	4.15086117820987	6.75537745222464e-05	0.000764895022668078	1.29498177234319	HS6ST1
TGFB1I1	-1.18543765577149	9.42143068514494	-4.1508548778299	6.75553707854756e-05	0.000764895022668078	1.29495957225609	TGFB1I1
ZNF677	-2.03897534983508	9.54175812643407	-4.15002365896528	6.77662859910116e-05	0.000766853016584385	1.29203089084683	ZNF677
FGFR2	-1.57966595946781	11.7150657143216	-4.14723164773907	6.84793729506966e-05	0.000773621477967914	1.28219669460229	FGFR2
RPS9	-1.23715847761846	13.9746152969739	-4.14444159861966	6.91991489385295e-05	0.000781315670453598	1.27237411986621	RPS9
TMPRSS4	2.41726598388437	8.27111753354996	4.14292064262267	6.95945764121208e-05	0.000784878482846496	1.26702146578373	TMPRSS4
RBM43	-1.04241995986919	7.73622279935548	-4.14263066576127	6.96702120695919e-05	0.000784878482846496	1.26600111802682	RBM43
PRND	-1.27271060118928	6.30144081086676	-4.14125343934602	7.00305169538959e-05	0.000787618983991783	1.26115573739551	PRND
IARS2	1.07442429630879	11.3085207606235	4.14000390981241	7.03589606369652e-05	0.000790872325912614	1.25676061614195	IARS2
CLCNKB	-1.77068321627195	6.42949946092153	-4.13823661856784	7.08260245450103e-05	0.000795679345305881	1.25054592442618	CLCNKB
CD1A	1.2493113565677	7.1547752129974	4.13621594969879	7.13636968825757e-05	0.000801273811271101	1.24344254858222	CD1A
SMS	1.10052785241876	11.9901238344702	4.13543536020808	7.15724478445169e-05	0.000802724765047282	1.24069915955644	SMS
FGFR3	-2.6357909006451	9.63984414594045	-4.12941029417665	7.32035431970371e-05	0.000820107175394997	1.21953645068075	FGFR3
HILPDA	1.37414890607221	10.4048606279394	4.12761681569335	7.36959178788293e-05	0.000825165385545095	1.21324121499907	HILPDA
HSPB1	1.45976215168032	12.2842229968889	4.12724812674427	7.37975292272138e-05	0.000825845077626936	1.21194733304264	HSPB1
LSM4	1.01348961457315	10.9977919368159	4.12662843796914	7.39686194210403e-05	0.000827301101868123	1.20977277505028	LSM4
PGM5-AS1	-1.06545808626777	8.63243315414524	-4.1256486320891	7.42399111428566e-05	0.000829416339873818	1.20633500174164	PGM5-AS1
ZDHHC17	-1.02081548843811	11.2951825691203	-4.12546469836357	7.42909455754667e-05	0.000829527438759691	1.20568971198411	ZDHHC17
AP2S1	1.00202169022431	9.9903148178889	4.12509250812293	7.43943168029343e-05	0.000830222480717324	1.20438402986905	AP2S1
ZNF784	-1.54242598748549	6.52155793028167	-4.12457109137078	7.45393658949684e-05	0.000830922539308461	1.2025549872812	ZNF784
RUNX1T1	-1.81779205086874	8.7622458025038	-4.12392890618676	7.471838346626e-05	0.000832458457735572	1.20030253649593	RUNX1T1
ADIG	1.90529443818293	5.56852153714872	4.12264820526499	7.50766277157184e-05	0.000835988395104756	1.19581125441401	ADIG
SERPINF1	-1.5130245704752	9.2736103150887	-4.12006318728542	7.58047472004133e-05	0.000843165970513467	1.1867489112888	SERPINF1
GIMAP2	-1.65531807948834	8.29438457317484	-4.11972075453211	7.59017063972091e-05	0.000843779542261485	1.18554874383981	GIMAP2
PITX1	2.18593292079495	5.26886144607893	4.11839778095751	7.62774225132145e-05	0.000846557782131267	1.18091262155002	PITX1
SLC16A11	-1.32290259414128	6.6272542785653	-4.11739419309474	7.65636241404565e-05	0.000848800902881678	1.17739643989358	SLC16A11
SLC41A2	1.35468008884777	8.94879702133063	4.11567067999741	7.70575374816527e-05	0.00085333931249567	1.17135935185822	SLC41A2
PPP1R3E	-1.03194423196301	8.49159649538918	-4.11508039117628	7.72274000340278e-05	0.000854751508709952	1.16929211584454	PPP1R3E
ARHGEF10	-1.05080056812965	9.76861173419219	-4.11287667309768	7.78647238881305e-05	0.00086133317581018	1.16157640546345	ARHGEF10
P2RY1	-1.20542136598823	6.36225731907652	-4.11138187480988	7.82998928514504e-05	0.000865198816029054	1.15634446763357	P2RY1
ICAM1	1.00499160748735	7.93211275513498	4.1074518807147	7.94551551019906e-05	0.000875757270673669	1.14259561432341	ICAM1
MYC	-1.27107888171408	8.7866207692397	-4.10739388218948	7.94723261281039e-05	0.000875757270673669	1.14239278048738	MYC
BEND6	-2.03591851400737	5.72595541378273	-4.09824222827889	8.22267972180442e-05	0.00090402360599113	1.11041314736464	BEND6
FZD1	-1.05167374086167	10.5751338985567	-4.09812942916048	8.22613118786262e-05	0.00090402360599113	1.1100193004849	FZD1
LOC285097	-2.27345976729628	7.58712345392147	-4.09420608259218	8.34704700047855e-05	0.000915318766136127	1.09632547791794	LOC285097
ANKRD2	1.60730121631433	5.50777979541083	4.09307009113061	8.3823746097995e-05	0.000918208963255031	1.09236223861633	ANKRD2
INTU	-1.15094630875115	9.32876904653404	-4.09306606420861	8.38250009549744e-05	0.000918208963255031	1.09234819092435	INTU
CES4A	-2.65302577009325	6.83812550575149	-4.08775454485668	8.54959290831671e-05	0.000936004238791203	1.07382790558652	CES4A
MARC1	1.72729798770475	8.55035940550986	4.08742739199262	8.55998835779425e-05	0.000936634390065855	1.07268774965675	MARC1
SFRP2	2.96304031094462	6.22550279521306	4.08654556854646	8.58806911394498e-05	0.00093822944061589	1.06961484597039	SFRP2
RSL24D1	-1.19337155125179	12.6980427706838	-4.08638613525933	8.59315551663751e-05	0.00093822944061589	1.06905931727954	RSL24D1
C3orf33	-1.26627511378815	5.56151103129376	-4.08379879447873	8.67610417107751e-05	0.000945241181898072	1.06004617858782	C3orf33
TXNIP	-1.26951000211461	13.8069323498504	-4.08334437614646	8.69075155292137e-05	0.000946326280206993	1.05846361252638	TXNIP
PGD	1.48243102967728	9.16393838102718	4.07820661918775	8.85801532692614e-05	0.000962981224663354	1.0405795855531	PGD
IGFBP6	-1.25421874460659	7.73127193036256	-4.0771669747358	8.89223497947531e-05	0.000965142149277675	1.03696265899859	IGFBP6
CAMK2D	-1.05943617312378	11.4662164499957	-4.07579888715839	8.93745830366504e-05	0.000969529329577592	1.03220409055009	CAMK2D
IDUA	-1.3592746327224	8.29854695566749	-4.07382258161169	9.00317606756928e-05	0.000976133826273301	1.02533201303969	IDUA
GCLC	-1.22376367580179	11.0201368067397	-4.07292678546513	9.03311607877347e-05	0.000978854253345565	1.02221791154763	GCLC
SLC12A2	1.46183442683484	11.1070395755866	4.06827202046306	9.19023323870921e-05	0.000993746270075316	1.00604427061698	SLC12A2
FAM46B	1.44706352652999	7.43935040002428	4.06788674918657	9.20335436275332e-05	0.000994632322672719	1.00470618903502	FAM46B
LUM	-1.9710509095486	11.8419178751946	-4.06733561628218	9.22215541100722e-05	0.000996130944020406	1.00279221422158	LUM
COL16A1	-1.34723439224526	8.67397461764365	-4.06585798574904	9.27274422140882e-05	0.00100080799533463	0.997661621581964	COL16A1
LINC00939	-1.96424071653126	4.72826269651574	-4.0657814920988	9.27537031539078e-05	0.00100080799533463	0.997396058843569	LINC00939
ADAMTS13	-1.31902598432566	7.82107185574775	-4.0655013801783	9.28499288503187e-05	0.00100131109168282	0.996423626062916	ADAMTS13
SEMA5A	-1.49933883035333	9.05658146379044	-4.06201103550911	9.40570004181613e-05	0.00101108771269534	0.984310650842383	SEMA5A
AAGAB	1.36433245299139	9.242780878505	4.05990355350686	9.47930964710535e-05	0.00101737534904712	0.977000434948496	AAGAB
NPL	1.04709993791693	9.06951684559878	4.05961191229013	9.48953937456129e-05	0.00101793209826591	0.975989035989381	NPL
TEPP	-1.50891036480839	4.7852574289183	-4.05682817645417	9.58771641497775e-05	0.00102573830940949	0.966337805690457	TEPP
SNTB1	1.57642153401051	10.2505514713717	4.05598025156063	9.61781387569216e-05	0.00102841327607242	0.963398995732734	SNTB1
TNNI3K	-1.17056149445872	7.44171872250456	-4.05343905557227	9.70855760969121e-05	0.00103701778319813	0.954594164842092	TNNI3K
FASN	1.09093414955764	8.2572960252968	4.04681544929503	9.94895007470407e-05	0.00105868834732036	0.931663220255424	FASN
SCARNA17	-1.3202295376114	9.14192381220342	-4.04608234759317	9.97590437254565e-05	0.0010599660919629	0.929126889240105	SCARNA17
ITGA9-AS1	-1.80946767519118	5.87523067740696	-4.04478028843901	0.000100239502597523	0.00106355363215519	0.924622942053971	ITGA9-AS1
ZBTB46	-1.26007649049085	8.92361636233628	-4.04459672290564	0.000100307416070115	0.00106355363215519	0.923988055788799	ZBTB46
TPT1-AS1	-1.11521900315702	8.5528134237422	-4.04390029574459	0.00010056547303285	0.00106573006277543	0.921579557980197	TPT1-AS1
ADAM22	-1.43440670961409	6.64026502480654	-4.03961947815944	0.000102165720480794	0.00108098614521293	0.906781541445305	ADAM22
SYT14	-2.06075386002579	4.8213009886349	-4.03919592741356	0.000102325370098134	0.00108210820929341	0.905318020521184	SYT14
CLTRN	-1.25361918861699	7.1530611756147	-4.03803385277043	0.000102764620068327	0.00108618437169601	0.901303204188728	CLTRN
FAM184A	-1.2306324849736	7.62503691890123	-4.03723555771598	0.000103067411063303	0.00108881470148925	0.898545684449356	FAM184A
EFNB3	-2.14519772040525	7.02784661812792	-4.0350263786144	0.000103909804609307	0.0010965661973093	0.890916664613613	EFNB3
ZNF626	-2.21379718935092	8.085581385124	-4.03373079955136	0.000104406890166237	0.00110008679471607	0.886444015044672	ZNF626
PLA2R1	-2.04616916635938	8.33600203267974	-4.03329640477092	0.00010457406693783	0.00110127348113766	0.884944613495306	PLA2R1
RPP25	1.0906215197625	7.64577170077663	4.03082781994618	0.000105528977376307	0.00110901561440546	0.876426019403563	RPP25
TNS2	-1.16973898877851	7.37896967040526	-4.02731423943039	0.000106902522189553	0.00112131460021086	0.864307886585407	TNS2
CTSV	2.18839163852245	9.89108792606764	4.02726607686062	0.000106921468466708	0.00112131460021086	0.864141830054863	CTSV
CCNE1	1.62377446257145	9.64034941023603	4.02647136008768	0.000107234559935454	0.00112343087492317	0.861401987161835	CCNE1
LAPTM5	1.4883235155081	10.4472475902904	4.02500118340534	0.000107816074046923	0.00112776730718097	0.856334483915314	LAPTM5
SALL1	-1.42867095449057	10.1427894530012	-4.02457371370685	0.000107985721033028	0.0011285885665628	0.854861305220062	SALL1
NME1	1.20049389837698	11.2845263191046	4.02349693583255	0.000108414187432678	0.00113109334154568	0.851150935298427	NME1
CSTA	1.72556795360203	8.30192525133831	4.0228615434347	0.000108667782522794	0.0011331535090755	0.848961833700639	CSTA
UBE2V2	1.01859230628829	10.6881240175398	4.02174291323683	0.000109115625383288	0.00113664924934872	0.84510845590383	UBE2V2
C7orf31	-1.23112846242091	6.99199310930042	-4.01810092373165	0.000110585961032803	0.00115077803161352	0.832568190246008	C7orf31
FLJ34503	-1.58207541256136	3.10477775714602	-4.01714958324076	0.00011097314558196	0.00115421219114302	0.829293852762511	FLJ34503
YKT6	1.53882257032038	7.79079917853899	4.01677750057377	0.000111124931482798	0.00115460119236991	0.828013366766982	YKT6
RGS16	1.508240996037	7.76569686198761	4.01544358346095	0.000111670718411079	0.00115848328020702	0.823423531492496	RGS16
ZBED3	1.02384468509154	10.8147521127482	4.01390016596141	0.000112305425327715	0.00116387162552152	0.818114217770892	ZBED3
HOXD10	-1.46028979682731	10.6750518653527	-4.01331370232029	0.000112547503255448	0.00116578193726064	0.816097188684433	HOXD10
RIPPLY3	1.84471072138192	8.19221793412379	4.01305401679161	0.000112654854519979	0.00116629548874325	0.815204118736577	RIPPLY3
ASAP3	-1.62115436088349	7.74220676497046	-4.0113623828451	0.000113356559431204	0.00117295859651314	0.809387545459399	ASAP3
EDNRA	-1.44160053348663	10.5043201525217	-4.01047528610316	0.000113726204448991	0.00117618064314356	0.806338035135413	EDNRA
CXCL10	2.15187307370893	9.18737969354269	4.00715825933583	0.000115118622040474	0.00118753946947015	0.794939679816753	CXCL10
C19orf33	-1.89368747027831	9.25864239954279	-4.00678202816801	0.000115277581758202	0.00118857192059989	0.793647264388639	C19orf33
CRELD2	1.12876640125484	12.2447852652293	4.00373677512551	0.000116571967670529	0.00120007898181164	0.783189580341482	CRELD2
AP1M2	1.6073924308408	9.45197596009164	4.00288196035442	0.000116937798500115	0.0012026185818239	0.780255108819951	AP1M2
LGALS4	-2.0255065618684	5.31518485650912	-4.00105576328902	0.000117723029260646	0.00121007765514965	0.773987535718997	LGALS4
ATP6V0D1	1.1648688217886	9.804265830102	3.99923370659216	0.000118511504122729	0.00121694315627144	0.767736252631623	ATP6V0D1
SMIM10L2A	-1.63016555076746	6.47145616536368	-3.99894892015562	0.000118635197788113	0.00121759398726306	0.766759368414438	SMIM10L2A
SIAH3	-2.21873251972578	4.6518450141306	-3.99827292645965	0.000118929302332878	0.00121999225380901	0.764440754961473	SIAH3
UNC80	-1.57800081431327	5.63890173239394	-3.99756099641601	0.000119239795525164	0.00122255611582631	0.761999191625682	UNC80
CDH2	-2.62893783477276	9.61821611643257	-3.99722813203599	0.000119385233088233	0.00122342593176916	0.760857742496223	CDH2
SLC2A1	1.19118143591962	10.6655462663533	3.99666181961354	0.000119633060407057	0.0012253435938598	0.758915919422978	SLC2A1
PRTFDC1	-1.64557234178157	9.39548005254022	-3.99563147391151	0.00012008521844093	0.0012293511104896	0.755383492552949	PRTFDC1
SLC26A4	-1.63224153421217	6.21682397050275	-3.99309862433243	0.000121203693989633	0.00123828956187384	0.746702724458805	SLC26A4
MEIS3	-1.44143026777184	6.84388100985737	-3.99207161797068	0.000121660040107762	0.00124169509084707	0.743184038837569	MEIS3
PIP4P2	-1.52389458437067	6.96546094839798	-3.99006234177239	0.000122557609772075	0.0012502238636072	0.736301855122518	PIP4P2
S100A9	2.34812829681025	6.76746041669512	3.98753322876143	0.000123696400391229	0.0012599308431373	0.7276427245101	S100A9
SLC25A46	-1.2355055683426	9.99791800459067	-3.98689645601219	0.000123984712111879	0.00126055743055094	0.725463186385495	SLC25A46
ENC1	1.34049256241889	11.0007247325163	3.98572095949599	0.000124518630501688	0.0012638421883198	0.721440379833318	ENC1
NHSL1	1.14499658824817	10.0146639158155	3.98125901649444	0.00012656535190415	0.00128203779440089	0.706178534456861	NHSL1
ZC3H12B	-1.9776374409239	5.90977049854239	-3.98095469512532	0.000126706111365148	0.00128281994796369	0.705138074748105	ZC3H12B
OIP5	1.8374700943299	7.51296685447612	3.97894533197446	0.000127639276383231	0.00129097280141517	0.698269623200154	OIP5
OAS2	1.74560102826152	7.85557116591655	3.9775063537805	0.000128311582976913	0.00129582503108451	0.693352435238794	OAS2
ZNF471	-1.67354566204207	8.35023611900591	-3.97608518414553	0.000128978890750597	0.00130126229209048	0.6884973804063	ZNF471
ZNF502	-1.92179775735988	7.77324786344729	-3.97441162204561	0.000129768962388274	0.00130857932702021	0.682781722642792	ZNF502
SETBP1	-1.14783278149731	9.91654149758235	-3.97224634237418	0.000130798034856832	0.00131829791696941	0.675389336190156	SETBP1
DACH1	-2.38466433092592	10.3313432061399	-3.96921764575332	0.000132250548122777	0.00133094420015086	0.66505415113779	DACH1
CALML4	1.41405966355707	9.73894556053273	3.96466215424997	0.000134464352364978	0.00135187567009172	0.649519792070522	CALML4
ZNF426-DT	-1.64074514587774	5.99232851276509	-3.962680207831	0.000135438521879763	0.00135886394451807	0.642765384369532	ZNF426-DT
GBP5	2.09229190310339	7.2893447552982	3.96256370748519	0.000135495993675196	0.00135886394451807	0.642368432213716	GBP5
LOH12CR2	-1.34923374170851	6.55077128149387	-3.96142603032474	0.00013605845731574	0.00136247427395346	0.638492470134393	LOH12CR2
BRCA1	1.06316742549498	9.18177020730394	3.95993807034386	0.000136797467299242	0.00136851698207983	0.633424360167774	BRCA1
LINC00092	-1.05977970861416	6.49014066576755	-3.95887524932157	0.000137327674232579	0.00137246093436005	0.629805163581565	LINC00092
IRS1	-1.8205027336507	11.3159993257944	-3.95831993469284	0.000137605483061613	0.00137330624438817	0.627914449110255	IRS1
LOC101927043	-1.62003691532749	5.86888506082475	-3.9558583062985	0.000138843447510541	0.00138418346584829	0.619535535862955	LOC101927043
FOSL2	1.10197085130743	10.2460493389096	3.95254544357953	0.000140526306164114	0.00139819865393845	0.608265231962785	FOSL2
ATF1	-1.00522228661707	10.4257802643337	-3.95078645066603	0.000141427736161768	0.00140578194861338	0.602283989654886	ATF1
CCNL2	-1.01004642188871	13.7499006392597	-3.9489541375525	0.000142372613060098	0.00141308668262402	0.596055513733427	CCNL2
LOC100506990	-1.1859153988738	11.0472639309706	-3.94745881711345	0.000143148176890247	0.00141869189742774	0.590974133087546	LOC100506990
SHISAL1	-1.44276669252859	7.39136595131971	-3.94488225507264	0.000144494014357341	0.0014313273610628	0.582221813247869	SHISAL1
SEPT7-AS1	-1.0672507447682	7.23821484388575	-3.94310342753841	0.000145430207087474	0.00143989456629815	0.576181771952509	SEPT7-AS1
KIAA0895L	-1.26696405442149	9.27262805906123	-3.94286335814297	0.000145556997844505	0.00144044346690435	0.575366765605372	KIAA0895L
S100A8	3.11709582738383	8.44865933684473	3.93463222150634	0.000149968629806802	0.00147614173502668	0.547445182610752	S100A8
PYROXD2	-1.19367336637765	8.8744858776437	-3.93319430896964	0.000150752291105296	0.00148168804909139	0.542571923916139	PYROXD2
TUSC1	-1.57513450994345	10.166293392296	-3.93071443019693	0.000152113018198306	0.00149360778763978	0.534170403862799	TUSC1
ADRA2C	-1.42747578629195	8.21434764200796	-3.92912948821758	0.000152988821031264	0.00149775059747886	0.528802866358387	ADRA2C
CCDC160	2.17374246297153	6.30512716209849	3.92901217156313	0.00015305383854776	0.00149775059747886	0.52840562728735	CCDC160
ATG4C	-1.15802552292501	8.58544058545264	-3.92901140395364	0.000153054264047894	0.00149775059747886	0.528403028158545	ATG4C
LOC101927609	-1.09481150022821	6.95943257227678	-3.92693731494194	0.000154208103459713	0.00150612152522723	0.52138152344167	LOC101927609
PLAG1	-1.81849815676008	8.1233302960551	-3.92614956554599	0.000154648509608786	0.00150969251062967	0.518715438118475	PLAG1
ENPEP	-1.58713601772691	7.35497960466031	-3.92563120013693	0.000154938966309945	0.00151179693178597	0.516961280428996	ENPEP
TGIF1	-1.01009755643702	10.8814325276119	-3.92400825253974	0.000155851727230814	0.0015199684392926	0.511470303448504	TGIF1
DAB1	-1.60957722356739	6.61436914447368	-3.92163372736578	0.000157196436636966	0.00153086428501065	0.503439509791678	DAB1
LOC105372404	-1.98509590782178	4.64038429501585	-3.92097355777549	0.000157572258195803	0.00153378435316146	0.501207412879691	LOC105372404
PDE5A	-1.65675882802483	8.31566360825116	-3.91990837981031	0.000158180451946014	0.00153748048333468	0.49760652931247	PDE5A
KHDC1	-1.6702831329922	5.51758951105144	-3.91709859428402	0.000159795548706235	0.00154944886516881	0.488111389567413	KHDC1
VIPR2	-1.52720378304922	5.73980619953802	-3.91492075412874	0.000161058211257807	0.00156094247185435	0.480755254002192	VIPR2
CXCL8	2.36080209846988	9.86051655422375	3.91349211882446	0.000161891667641754	0.00156601293069082	0.475931367026607	CXCL8
HJV	1.29116116871189	5.33930955402784	3.91135291851418	0.000163147363231475	0.00157664862083151	0.468710643878396	HJV
LINC02256	-1.25203885896167	7.74700794900789	-3.91101591074074	0.000163346029940688	0.00157781323083379	0.46757336382728	LINC02256
SFTPD	-1.51841269596908	6.59430311770162	-3.91050555608898	0.000163647324538136	0.00157996756947676	0.465851238506592	SFTPD
ZNF790-AS1	-1.96821149940358	6.77549641203376	-3.90938537374028	0.000164310499519911	0.0015848544502188	0.462071912431593	ZNF790-AS1
KCNS3	-1.26628513836949	9.03486666648551	-3.90853491721816	0.000164815702104155	0.00158820973464377	0.459203135976384	KCNS3
OSBP2	1.19788101735773	7.45312530151653	3.90828170137129	0.000164966407805199	0.00158890354998633	0.458349072661055	OSBP2
LINC00271	-1.4018282228133	6.53535460565002	-3.90273758131663	0.000168299231193954	0.00161637720235183	0.439659769299046	LINC00271
ABTB1	-1.23340491240137	8.10585972395397	-3.89970892578677	0.000170146927715183	0.00163156606643441	0.429458436388376	ABTB1
PAMR1	-2.13423727049078	9.4484709995191	-3.89844095649931	0.000170926212804388	0.00163693471731261	0.425189316115957	PAMR1
ZNF711	-1.81753334959022	10.1524870741556	-3.89811054141021	0.000171129842175526	0.00163810775430987	0.424077012117536	ZNF711
PCDHB7	-1.38390971223048	7.88218333360709	-3.89587916892895	0.000172511071009661	0.00164976480414165	0.416567187062486	PCDHB7
ZNF439	-1.35041604983165	8.03483805621411	-3.89253044042468	0.000174603920193025	0.00166797963667483	0.405302818053727	ZNF439
FOXN4	1.46205507163801	6.83996601107101	3.89225069113639	0.00017477984644953	0.00166799267301159	0.404362129845897	FOXN4
ACCS	-1.26038642190553	9.66761992985055	-3.89090766253806	0.000175626795243214	0.00167427086887514	0.399846745273257	ACCS
CDC45	1.92313939808415	6.25320769082415	3.8908644103851	0.000175654136134215	0.00167427086887514	0.399701346825241	CDC45
KCNMA1	-1.82660475428699	10.5171493295809	-3.88309822756731	0.000180629715216081	0.00171602479566224	0.3736136530457	KCNMA1
DPY19L2	-2.47063097730548	8.66286085414722	-3.88197549444576	0.000181360044447395	0.00172134300766526	0.369845441016214	DPY19L2
TNFAIP6	1.35548760028151	7.24960999694158	3.88036972408014	0.000182409480898886	0.00172841654015848	0.364457426819024	TNFAIP6
MYRIP	-1.91950231606174	8.85307007381106	-3.87790872326056	0.00018402909024536	0.0017393161394538	0.356202984147746	MYRIP
ITGA1	1.43698256246484	7.7984680200918	3.87177415388834	0.00018812621239326	0.00177305881222929	0.335643994511716	ITGA1
ZC3H12C	-1.61439349429525	9.24316521977026	-3.87075913253238	0.000188812448710189	0.00177786647134389	0.332244656166142	ZC3H12C
IL18	1.3331211309361	8.13919522975042	3.8700186173394	0.000189314601542862	0.00178096535624469	0.329765066460369	IL18
RDH5	-1.24184217564529	8.28150683743855	-3.86980094164701	0.000189462452166587	0.00178149417062834	0.329036254093888	RDH5
GDPD3	-1.04669300186993	7.83211756261075	-3.86953046778069	0.000189646317955138	0.0017823928616752	0.328130707712266	GDPD3
LRRIQ1	1.52255738236307	5.8013798953671	3.86752638963284	0.000191013981884885	0.00179274303407348	0.321422524424761	LRRIQ1
SEC14L1P1	-2.21553789612728	7.21535449748774	-3.86656886006637	0.000191670753044762	0.00179807117215039	0.318218332332456	SEC14L1P1
PDK4	-1.30620770366695	10.1167480798827	-3.86578633456445	0.000192209086401109	0.00180228380690459	0.315600197497925	PDK4
GLRA3	1.44520044365639	5.2124268556064	3.86543989394594	0.000192447877963273	0.00180368512549794	0.314441219903853	GLRA3
ERRFI1	-1.07481436688428	12.7431506595059	-3.86309142779438	0.000194074079207078	0.00181639662078465	0.30658673619643	ERRFI1
MCCC2	1.107836238133	12.5335507489285	3.86264873338905	0.00019438208758836	0.0018184363226292	0.305106536248301	MCCC2
DCAF12L1	-2.30817898786634	6.68132522348114	-3.86208731010883	0.00019477337270843	0.00182074797900365	0.303229534554971	DCAF12L1
TMEM200A	-1.78729893108413	10.0090535265252	-3.8605734376082	0.000195832214012575	0.00182945892479679	0.298169231835708	TMEM200A
ST7-AS1	-1.10199251599074	6.62436156030276	-3.86039924061632	0.000195954403203715	0.00182975369652017	0.297587052189521	ST7-AS1
OSR1	-1.71029968926209	4.48834585721522	-3.86003543197563	0.000196209828459492	0.00183129173228859	0.296371239153011	OSR1
MIR100HG	-2.12909105306274	8.59026624196057	-3.8569084385289	0.000198418371821455	0.0018484864283948	0.285924658117957	MIR100HG
HTR7P1	-1.04478312315972	6.91702809664143	-3.85669677628034	0.000198568718246847	0.00184903380256797	0.285217770562198	HTR7P1
TPM4	1.87204162774391	10.8825085335402	3.85599169767879	0.000199070328195258	0.00185199621456491	0.282863231344724	TPM4
CMYA5	-1.16505747358164	7.96608548828245	-3.85483214168008	0.000199897891096818	0.00185712776137256	0.278991709488442	CMYA5
ST6GAL2	-2.21288002440521	6.80920181108883	-3.85353449951437	0.000200827891518247	0.00186453048074551	0.274660177064557	ST6GAL2
ASXL3	-1.90084594257784	5.57666033606616	-3.8534271621657	0.000200905002904803	0.00186453048074551	0.27430193353242	ASXL3
CYP2C8	-1.86013851613101	6.20629567768077	-3.85316731305206	0.000201091795914603	0.00186453048074551	0.273434705557545	CYP2C8
CTHRC1	1.77781132495376	11.2326224386953	3.85294416304569	0.000201252339769905	0.00186453048074551	0.272689993114136	CTHRC1
RNF145	1.10467243029625	11.5976247709652	3.85290555649077	0.000201280127400066	0.00186453048074551	0.272561155778173	RNF145
ANP32A-IT1	1.55912674674038	5.16789439218821	3.85282070272743	0.000201341214980444	0.00186453048074551	0.27227798619722	ANP32A-IT1
INPP5D	1.32004888325567	7.37217022310669	3.85142056486874	0.000202351750798613	0.00187217101059688	0.267606191410181	INPP5D
ZNF571-AS1	-2.09921472231416	4.79081203916751	-3.85056034161085	0.000202975003163091	0.00187621765744344	0.264736541445393	ZNF571-AS1
GUCA1B	-1.00614993444912	7.80842994364124	-3.84841787455952	0.000204535232040385	0.00188718339325013	0.257591490327017	GUCA1B
S100A2	2.10317257063572	8.9958480990383	3.84747866873314	0.000205222795175033	0.00189266230652972	0.254460209597479	S100A2
FBXO15	-1.66487965013237	8.23513034724223	-3.84712583952816	0.000205481658913763	0.00189418435166715	0.253284036504566	FBXO15
EPHB6	-1.12032133901326	6.8596668868399	-3.84689472405655	0.000205651392307793	0.00189488375532165	0.252513645699644	EPHB6
PRICKLE2	-1.16253713364132	9.16649924603504	-3.84424398172123	0.00020760769838353	0.00191012284493505	0.243680245223008	PRICKLE2
STIP1	1.09182580113019	7.93903836047041	3.84374506092736	0.000207977889854132	0.00191108677304289	0.242018138264593	STIP1
RPL11	-1.32019263547905	11.7596388645934	-3.84340390951594	0.000208231380794274	0.00191178999740204	0.240881717830002	RPL11
NUDT12	-1.09186202788073	8.1589140324574	-3.84289725797396	0.000208608389012107	0.0019142664351711	0.239194133839872	NUDT12
LINC02175	-1.33870544768793	6.48869750465599	-3.8412835473553	0.000209813517486585	0.00192445038210776	0.233820203480309	LINC02175
SNHG18	-1.70073935081662	6.91508669094267	-3.84079058449069	0.000210182985444274	0.00192696371941372	0.232178890232585	SNHG18
F2RL2	2.0574027172955	6.65360520184283	3.83974066584465	0.000210971949637369	0.00193244179640617	0.228683725640631	F2RL2
LAMA2	-2.21136885929793	6.82105363261733	-3.8385524133721	0.000211868267938396	0.00193889238129662	0.224728912524197	LAMA2
CYP39A1	-1.26344343158805	8.89093829355425	-3.83702548797404	0.00021302537868148	0.0019477157358794	0.21964825334763	CYP39A1
SLC16A6	-1.05754116436036	8.74410846062637	-3.83637175741257	0.000213522616470218	0.0019513782622457	0.217473506902111	SLC16A6
PFDN5	-1.07896611388274	11.4935240238887	-3.83604071174999	0.000213774836460816	0.00195279927532622	0.216372332769936	PFDN5
KLK11	-1.94064248779984	8.74894655227634	-3.83579122303514	0.000213965106603297	0.00195365335690066	0.215542492716339	KLK11
DCT	-1.64806293580524	5.57882137577609	-3.83525097746965	0.00021437767255406	0.00195653546723389	0.213745686621416	DCT
GYG2	1.35955783864445	10.2719763509315	3.83405797262647	0.000215291412533541	0.0019622318944925	0.209778535938124	GYG2
D2HGDH	-1.15466256377777	10.6423773517152	-3.834055351555	0.000215293424128239	0.0019622318944925	0.209769820993524	D2HGDH
STK32B	-2.2460487637443	6.40759990387336	-3.83267287366358	0.000216356933266607	0.00197103509421763	0.205173766372654	STK32B
PSMC3	1.40783668503179	8.33668612469055	3.83205152625992	0.00021683654976053	0.0019745134265068	0.203108498396815	PSMC3
SNHG22	-1.04076023531822	6.4583507413638	-3.83048828234859	0.000218047695933467	0.00198464692763969	0.197913613989339	SNHG22
KRT25	1.13095870408954	6.69150858152548	3.824883025442	0.000222443627598324	0.00201903214950065	0.179299605662631	KRT25
LYPD1	2.43319671706549	7.57727324569206	3.82477952486065	0.000222525586122397	0.00201903214950065	0.178956091864053	LYPD1
STC2	1.45919925133745	9.2913706368834	3.82284653362793	0.000224061547849869	0.00203038398219626	0.172541861978757	STC2
FGF13	-1.92186017354439	8.81599883544164	-3.82270413367659	0.000224175097650821	0.00203038398219626	0.172069433545973	FGF13
ZNF446	-1.0434280721253	8.95911226947878	-3.82055659483461	0.000225894203754723	0.00204408435024668	0.164946324887057	ZNF446
HYMAI	-1.42607004861973	7.59417264616111	-3.82035558860424	0.000226055750126917	0.00204462969693647	0.16427976699328	HYMAI
LOC100505570	1.15646142111911	5.94865272603778	3.81354002772617	0.000231598884000809	0.00208821718187062	0.141694235940881	LOC100505570
LINC00261	-2.90208035709632	8.54769895785318	-3.81277563196976	0.000232228578884061	0.0020929600671926	0.139163057022635	LINC00261
C1GALT1	1.14072971621822	10.486610633147	3.81145572051217	0.000233319735275541	0.00210105158773437	0.134793271227585	C1GALT1
GAL3ST1	-1.75274952311076	5.65233737890724	-3.81116645375913	0.000233559519978291	0.00210213980799007	0.133835757611503	GAL3ST1
FANCI	1.03147240981539	9.58369413431529	3.81040048539781	0.000234195594910688	0.0021069254322892	0.131300558549682	FANCI
STEAP2	-1.37297163992095	9.34345059259937	-3.81002666062539	0.000234506624567591	0.00210878384711382	0.130063413915924	STEAP2
CD93	1.06529128642903	9.70533864934603	3.80969188505448	0.00023478549815872	0.00211035157472317	0.12895557710826	CD93
HIST1H3G	1.31068688119797	5.73896280664545	3.80750500307533	0.000236614987010757	0.00212490362890266	0.121720564847769	HIST1H3G
SCN5A	-1.35918923043943	6.88102064393354	-3.80224410970568	0.000241071850488345	0.00216108282311666	0.104328393903877	SCN5A
UBE2S	1.52424853573208	6.82464628511023	3.80175057763141	0.000241494029332406	0.00216335857764612	0.10269773766186	UBE2S
BSG	1.01660788864263	9.46630905171569	3.79970979566093	0.000243247242455497	0.00217671778842711	0.0959565775728795	BSG
LOC100130476	-1.56465434923178	5.21377083922603	-3.79422129081189	0.000248022636784747	0.00221650331625077	0.0778403447139935	LOC100130476
CYP1B1	-1.47278502265065	9.98838183825881	-3.78992122311001	0.000251826177588418	0.00224506585087119	0.0636606479452704	CYP1B1
TMEM91	-1.18890564739097	7.7007101544476	-3.7898541091231	0.000251885979404758	0.00224506585087119	0.0634394321867555	TMEM91
NMNAT3	-1.09828141842159	8.21686664353647	-3.78931183100875	0.000252369671269128	0.00224838434403405	0.0616521268067416	NMNAT3
GZMB	1.68793252112621	8.16317915923362	3.78914756453203	0.000252516365106726	0.00224869888785822	0.0611107556814474	GZMB
THNSL1	-1.17887415873634	8.60015066044041	-3.78786907640132	0.000253660860499787	0.00225689971431014	0.0568978622811329	THNSL1
SLC2A5	1.03311689368676	7.66980579376886	3.78670470160082	0.000254707493824987	0.00226421615382599	0.0530619301731763	SLC2A5
HSP90B1	1.72950047535937	11.7492071197007	3.78629325097555	0.000255078319792619	0.00226645673059616	0.0517066544544011	HSP90B1
CHGB	-1.54312828127825	5.79170081855148	-3.78617601201641	0.000255184077107444	0.00226645673059616	0.0513205018180072	CHGB
TMOD2	-1.43641211805234	6.95869699596228	-3.78557008591354	0.000255731327718225	0.00227031840104464	0.0493248930175101	TMOD2
NRG2	-1.39543092159851	6.27663725376078	-3.7843350785488	0.000256850199860671	0.00227724718260308	0.0452581606637104	NRG2
ADPRHL1	-1.41022172304915	6.27403846172441	-3.77775194126993	0.000262893264642782	0.0023231834991105	0.023597580142928	ADPRHL1
ITGA10	-1.05497108160405	7.87042515317264	-3.7775647677534	0.000263067043737201	0.0023231834991105	0.02298213726508	ITGA10
GNRH1	-1.26916753219441	6.9467396641416	-3.77686485128126	0.000263717841534019	0.00232791245513283	0.0206809549378715	GNRH1
P4HB	1.26820228033313	12.7276821799606	3.77614933583472	0.000264384725896524	0.00233277921608349	0.0183288194783406	P4HB
RFWD3	1.09059600099703	8.23131507019162	3.77449885023849	0.000265929154532689	0.00234435710554844	0.0129044132020297	RFWD3
IBA57-DT	-1.26050621894448	6.07781109303905	-3.77436028447582	0.000266059205916671	0.00234447981189251	0.0124490912261139	IBA57-DT
CXCL13	2.70458053317845	6.80861795373955	3.77293922367174	0.000267396442329753	0.002354208189164	0.00778026736518722	CXCL13
ASPRV1	-1.0281761845768	7.50990965644037	-3.77106588249895	0.000269169047097064	0.00236387147440098	0.00162753074296429	ASPRV1
GPER1	-1.76317128337215	7.28089736129132	-3.77077700271244	0.000269443384980168	0.00236398220598854	0.000678949692548336	GPER1
PDE6B	-1.44114157360412	5.90914257088709	-3.77048736981625	0.000269718704913357	0.00236536977184659	-0.000272049125715768	PDE6B
CKAP2L	1.40702058020176	7.51247153956343	3.76846808200168	0.000271645649985399	0.00237741989821475	-0.00690076959415542	CKAP2L
FBXL7	-1.37995029402058	8.79900866868235	-3.76846739116569	0.000271646311463137	0.00237741989821475	-0.00690303694319727	FBXL7
CXCR2	1.61546056381378	5.33381798982654	3.76843056127505	0.000271681578421905	0.00237741989821475	-0.00702391353919207	CXCR2
PECAM1	1.13900647386777	10.6591407826503	3.76774460064567	0.000272339225301081	0.00238214223586578	-0.00927508961327916	PECAM1
REM2	-1.09316205186639	7.99537366543747	-3.767585664004	0.000272491817460792	0.00238244469939302	-0.00979664142537917	REM2
UBE2Q2L	-1.0002305073586	7.37571157782836	-3.76592670610978	0.000274089411716513	0.0023943388332899	-0.0152395304945738	UBE2Q2L
SAMSN1	1.27360159770703	7.50681362939424	3.76578866715271	0.000274222745208395	0.00239446746551344	-0.01569234191183	SAMSN1
LOC101926934	-1.37950422338731	5.54173073109448	-3.76544276475664	0.000274557127376351	0.0023963507511776	-0.0168269559299841	LOC101926934
LRRN1	-2.77852803699884	5.52877728326977	-3.7646171532804	0.000275356809253784	0.00240175557276454	-0.0195347719197319	LRRN1
SCGB3A1	-3.22732790101596	7.64250060700592	-3.76455787284607	0.000275414313005246	0.00240175557276454	-0.0197291808287945	SCGB3A1
EMB	1.35816182317805	8.67231227611465	3.76061014099527	0.000279269524067038	0.00242803322647087	-0.032670464349315	EMB
WAS	1.01462680571543	9.90787341756805	3.75757027204803	0.000282273045302067	0.00244782140831535	-0.0426286205022963	WAS
SAMD4A	-1.05209332832492	9.50474667920084	-3.75730019593014	0.000282541371902778	0.00244909627134963	-0.043513054293757	SAMD4A
BGN	1.31944158631939	9.9621682749923	3.75604288348735	0.000283793733822712	0.00245678726347037	-0.047629813291227	BGN
SYNPO	1.23225751450627	8.08473813279853	3.75573814550774	0.000284098065201634	0.0024583676555039	-0.0486274452669324	SYNPO
TGM3	1.43634862613859	6.17913514669231	3.75528879318871	0.000284547383845492	0.00246120076481268	-0.0500983945846265	TGM3
SCOC-AS1	-1.50078048611395	5.42958821584512	-3.75477750001183	0.000285059460042442	0.00246457403825988	-0.0517719442392588	SCOC-AS1
F12	1.61289395831635	7.00209072864017	3.75437459734357	0.00028546359654019	0.00246701159544236	-0.0530905915734934	F12
HHIP-AS1	-1.21116623695386	6.84979388488283	-3.75159368196294	0.000288267912185969	0.00248592593387883	-0.0621892343533901	HHIP-AS1
PDAP1	1.0663648013978	7.80301691142626	3.75140540792528	0.000288458713549144	0.0024861146022921	-0.062805047482704	PDAP1
GABPB1-AS1	-1.49479097410426	10.6313788306867	-3.74942761821192	0.000290470317087112	0.00250171278214787	-0.0692726524106204	GABPB1-AS1
ALYREF	1.61578352935515	8.34589049433001	3.74715779453186	0.000292795372797462	0.00251958780308404	-0.076692052798113	ALYREF
CCDC190	1.6888721158375	4.54028486133514	3.74691917450245	0.000293040823738428	0.00252062554308964	-0.0774718348969987	CCDC190
PDCD4-AS1	-1.14823466310062	6.77378548829764	-3.74573043178351	0.000294266511760157	0.00253009043416271	-0.0813559441067166	PDCD4-AS1
MYH3	-1.42112492107347	6.6501955553774	-3.74362256656321	0.000296451871981079	0.00254671080491661	-0.0882409018562944	MYH3
LILRB2	1.34379986355465	6.55634631278517	3.74097395967338	0.000299219716048672	0.00256721106144946	-0.0968879202976893	LILRB2
SNRPB	1.1556416914574	11.9125147714208	3.74058559027546	0.000299627627180645	0.00256961875000971	-0.098155455347821	SNRPB
CHST6	2.540475342433	7.12703797733144	3.7378608424089	0.000302504365614918	0.0025931881668934	-0.107045499855499	CHST6
PAM	-1.04007302600224	14.831989202064	-3.7374509150909	0.000302939423002452	0.00259581539540471	-0.108382545038766	PAM
NABP1	-1.22392178013119	11.3599942810851	-3.73618940397632	0.00030428200099504	0.00260510815779808	-0.112496470997828	NABP1
NEK10	1.68192867351568	6.17130108508347	3.73459399814991	0.000305988024197785	0.00261527782917226	-0.117697751865471	NEK10
CCNJL	1.08682066037417	6.67153836914841	3.72795020387022	0.000313190637699958	0.00266830101112718	-0.139339420182928	CCNJL
LEF1	-1.6113535402905	11.2108355711242	-3.72683390129415	0.000314416521896463	0.00267711545510156	-0.142972815115053	LEF1
HLA-F-AS1	-1.22093255944537	7.26107009598883	-3.72658689010961	0.000314688395826414	0.00267717207540819	-0.143776686965489	HLA-F-AS1
PKM	1.20543560253716	9.68653028713727	3.72628529275564	0.000315020652925445	0.00267886981518909	-0.144758148736951	PKM
DYNC1I1	-2.15264940972056	10.9069584024982	-3.72333372693894	0.00031828989696034	0.00270211793096524	-0.154359976872855	DYNC1I1
NOTCH2NL	-1.11021761103882	13.0089676125876	-3.72209120753719	0.000319675761385213	0.00270932589036301	-0.158400320781178	NOTCH2NL
C10orf25	-1.25658567017107	6.04242968942499	-3.72112454552475	0.000320757903892337	0.00271735651018821	-0.161542938871796	C10orf25
LDLRAD4	-1.16702870040423	9.60452208872239	-3.71659556728932	0.000325874407817858	0.00275954385277974	-0.176258359751701	LDLRAD4
PAPSS2	1.62220662186839	9.29335919693199	3.71551332164659	0.000327108466732907	0.00276883258968718	-0.179772737171105	PAPSS2
ARSG	-1.30309949327227	7.58901810629955	-3.71351404891395	0.000329399865049117	0.0027835598474724	-0.186262924371256	ARSG
TRNP1	1.40431368852098	9.08438948069848	3.71290693039263	0.000330098703501944	0.00278829816999885	-0.1882332699623	TRNP1
FCGR3B	1.09908598123311	8.00793308940684	3.70722687000795	0.000336705395872252	0.00283298788579315	-0.206655455373207	FCGR3B
SAMD11	-1.32672171274208	7.24653710933639	-3.70700568539967	0.000336965185425529	0.002833258293782	-0.207372389602938	SAMD11
GATM	-1.74501483839087	8.29306479055063	-3.70460377494257	0.000339798594145551	0.00285233015326835	-0.215155691135166	GATM
C5	-1.00133774540954	7.38103297968225	-3.6997887620818	0.000345546841722351	0.00289169579008066	-0.230746951985161	C5
VNN3	2.23748540866878	5.65497569885716	3.69971622742823	0.000345634136193017	0.00289169579008066	-0.230981704448075	VNN3
PAX6	1.94115142900339	7.06848501176034	3.69012904165594	0.000357358147491387	0.00297990346202236	-0.261978858739619	PAX6
LOC441242	-1.42673880101812	5.51987303291659	-3.68955609212133	0.000358070611258877	0.00298461168459711	-0.26382936194613	LOC441242
EPDR1	-1.35017961145017	9.02997674951605	-3.68745846791055	0.000360690522884906	0.00300273001072185	-0.270602357604151	EPDR1
PSMA3	1.22398832971574	10.8926044031314	3.68553479896671	0.000363109138714771	0.00302161883444922	-0.276811077763869	PSMA3
ZDHHC2	-1.66825931497909	9.78762656396778	-3.68501423930012	0.00036376627431898	0.00302583994476785	-0.278490778691252	ZDHHC2
SOX2	2.33456433322742	5.85148196400892	3.68172142457418	0.000367949206717978	0.003054341523529	-0.289111561375218	SOX2
ZNF667	-2.00745676096011	8.43954348331389	-3.67851472232214	0.000372066555784599	0.00308725015543752	-0.299447597813596	ZNF667
RETREG1	-1.25399223459387	8.63935578322443	-3.67736804008882	0.000373549450621403	0.00309828114590998	-0.303141976860092	RETREG1
C3orf18	-1.11671757666373	7.90553589014909	-3.67593348991688	0.000375412508701844	0.00311117722728769	-0.30776256436345	C3orf18
S100P	2.68099041218908	7.29248432616943	3.675355421823	0.000376165736243516	0.00311486213424287	-0.309624091011021	S100P
KIZ	-1.25781382514546	12.9136512913609	-3.6745627420498	0.000377200934323455	0.00311959543716588	-0.312176356791015	KIZ
ZFP92	-1.17098301910819	8.52422385098759	-3.67442120237689	0.000377386061645885	0.00311984840807008	-0.312632040970022	ZFP92
PRICKLE1	-1.50775817587326	9.03496112073494	-3.67357056253647	0.000378500474819804	0.00312778042802382	-0.315370375392376	PRICKLE1
UPP1	1.03543166601167	8.491577199685	3.66922783948231	0.000384238612218644	0.00316483439554059	-0.329342653190079	UPP1
P2RX7	-1.32750337885447	7.567779278338	-3.66651453952283	0.000387865508057567	0.00318820394001066	-0.338065982789662	P2RX7
STXBP2	1.28603601486606	7.38939200916531	3.66594307978284	0.000388633509816699	0.00319191753302665	-0.339902608684878	STXBP2
LOC645513	-1.00158903824517	7.94410478928159	-3.66538254038005	0.000389388235532276	0.00319681565633411	-0.341703923807096	LOC645513
PCP2	-1.79395778546544	6.11625942991385	-3.66429035390852	0.000390862777614436	0.00320631359385625	-0.34521309944485	PCP2
ABCC3	-2.15610320403131	10.808311885676	-3.66375378383993	0.000391589128716934	0.00321096723417443	-0.346936795100484	ABCC3
ESCO2	1.06359176366141	7.30289191758248	3.66360624488907	0.000391789075277886	0.0032113024164474	-0.347410720162102	ESCO2
RPL10L	-1.29099087882133	6.32753962057995	-3.66310892797931	0.000392463758127937	0.00321552692738912	-0.349008094982239	RPL10L
JMJD1C-AS1	-1.01185283112006	7.18410210542678	-3.66179428608397	0.000394252567991159	0.00322625490174524	-0.353229903292743	JMJD1C-AS1
DLX6-AS1	-2.23841261565707	10.0178103011534	-3.66157551302368	0.000394550997489638	0.003227388791459	-0.353932352599934	DLX6-AS1
TYMS	1.17709424515982	11.5002584606544	3.65902589402321	0.000398044768919751	0.00325201448601859	-0.362116438542445	TYMS
RXFP1	-3.13967895331722	8.58512428915945	-3.6583521123166	0.000398972945317867	0.00325696151236437	-0.364278494975725	RXFP1
RAPGEF1	1.09682188208028	7.73791318604759	3.65751199639143	0.000400133130516562	0.00326115770644665	-0.366973862001502	RAPGEF1
ANKRD20A5P	-1.43143875975778	5.3619426659641	-3.65672934554887	0.000401216833170641	0.0032686704713676	-0.369484433766815	ANKRD20A5P
SP2-AS1	-1.04618428042369	6.80591869957042	-3.65527290426009	0.000403240911381482	0.00328251109635861	-0.37415527671634	SP2-AS1
SYTL4	-1.24670258587288	8.1716945068814	-3.65491947475027	0.000403733544112354	0.00328519660964942	-0.375288517950751	SYTL4
ERO1B	-1.83620416319831	8.0834818433363	-3.6537837016142	0.000405320521149457	0.00329678109627931	-0.37892970559705	ERO1B
RASSF8-AS1	-1.45053401178808	7.18841487062874	-3.65174640699933	0.000408181983032439	0.00331338072917526	-0.385458908273772	RASSF8-AS1
CTSC	1.21244705213645	11.6109112137573	3.64962659488343	0.000411179655371925	0.0033325721486617	-0.392249589873432	CTSC
SLC25A35	-1.95589319385099	9.42563084379273	-3.64832656805107	0.000413028355950187	0.00334599376000095	-0.39641263989775	SLC25A35
LPAR6	-1.38745582530476	10.0883664485662	-3.6448668911519	0.000417986617491959	0.00338073470910564	-0.407485927619727	LPAR6
NGFR	1.45382007509355	4.31549564625446	3.64183666568965	0.000422375674285304	0.00340784655136661	-0.41717803091104	NGFR
LINC00304	-1.5290333026151	4.94973682508161	-3.64173732033412	0.000422520305036192	0.00340784655136661	-0.41749567943477	LINC00304
CCDC85A	-2.08431662569795	4.88552418367816	-3.63952825736024	0.000425748486516631	0.00342840464531222	-0.424557248612722	CCDC85A
ATP1A1	1.02110449713252	11.8935593272782	3.63918353102906	0.000426254349342182	0.00343110957118021	-0.425658914981581	ATP1A1
PSMA7	1.06100229847567	11.7516045504174	3.63896338036867	0.000426577703484031	0.0034323438333741	-0.426362423937387	PSMA7
MBNL2	-1.00720427065696	9.93654270661801	-3.63792084346992	0.000428112124070008	0.00344331775327702	-0.429693487731547	MBNL2
PTGIS	-1.80763307253343	7.02833337044821	-3.63376042603881	0.000434287690171553	0.0034874303457372	-0.442979319618446	PTGIS
ETS1	1.0799091172877	12.0630798565909	3.63239852087164	0.000436327510054886	0.00350241740476662	-0.447325863530608	ETS1
MARCKSL1	1.09995210698636	12.3261892951398	3.63072971676047	0.00043883936281198	0.00351668286404089	-0.452650165539435	MARCKSL1
NACAD	-1.46717016932223	5.15171559474037	-3.6306394173019	0.000438975669575146	0.00351668286404089	-0.452938211133841	NACAD
NRK	-1.47842667782774	5.74881310306513	-3.62931798704639	0.000440974955659929	0.00352710079431959	-0.457152799100351	NRK
PFKFB4	1.00561830477822	9.07406595791831	3.6277859511822	0.000443303672831856	0.00354194939225514	-0.462037612038796	PFKFB4
PPIEL	-1.49837990629601	6.08221922972373	-3.62635530694057	0.000445488781134814	0.00355345795125586	-0.466597704565624	PPIEL
NOL12	-1.0129206424665	8.12359314039506	-3.62456685835868	0.00044823472703084	0.00356966952962347	-0.472296322042954	NOL12
KAZALD1	-1.67655188699288	8.08573764231534	-3.623422023339	0.000450000884813752	0.00358226256412461	-0.475943022873413	KAZALD1
NEIL3	1.30851355425669	7.23612198742998	3.62321437115823	0.00045032193855715	0.00358340531950798	-0.476604372444079	NEIL3
RBPMS	-1.05032027340747	11.6541127842121	-3.62219885480681	0.000451895167012407	0.00359167702033326	-0.479838259311768	RBPMS
LOC101930114	-1.40379355832085	5.94276175040139	-3.61942135379906	0.000456224660799945	0.00361896402838086	-0.488679562351231	LOC101930114
GJA4	-1.70997220615315	7.30995603028274	-3.6156329735113	0.000462193210018128	0.00365482041670426	-0.500730223814864	GJA4
IGF2BP3	2.19766457867674	8.461902249197	3.61521138807853	0.000462861963400711	0.00365867553529113	-0.50207066361965	IGF2BP3
CACNB2	-1.14520177852358	6.4215458137168	-3.61436676167601	0.000464204535028531	0.00366641672658685	-0.504755807154718	CACNB2
THEM4	-1.03434219576918	9.72202453932566	-3.610981363205	0.000469622854455899	0.00370341647881082	-0.515513418988298	THEM4
CCDC24	-1.41297597332177	7.8605090241078	-3.61071063751832	0.000470058724404277	0.00370540629764683	-0.516373353414399	CCDC24
MDFIC	-1.35511037749437	9.49154721099495	-3.60960420918205	0.000471844062608719	0.00371337338314691	-0.519887298839376	MDFIC
SIM2	1.33334088855585	7.4913490207595	3.60954255545316	0.000471943735849363	0.00371337338314691	-0.5200830825916	SIM2
MGARP	-1.16598300080449	6.93920685411717	-3.60927200629052	0.000472381357966034	0.00371356497453983	-0.520942191084783	MGARP
NUDT2	-1.33817456076333	7.14357500281231	-3.60815545984221	0.000474191473550819	0.00372489395643733	-0.524487172488562	NUDT2
PRDM1	-1.17676559992352	9.78516823840509	-3.60678867160433	0.000476416208409558	0.00373510307393093	-0.528825502720439	PRDM1
DPP10-AS1	-2.30425629796684	6.46984176222927	-3.60627611686395	0.000477253041970113	0.00374021133978752	-0.53045207722518	DPP10-AS1
SMYD5	-1.01514595364917	7.5628101260897	-3.60538647886248	0.000478708831201447	0.00374580383112202	-0.533274886906563	SMYD5
HMGA1	1.24681839566791	9.83578152775754	3.6051032065248	0.000479173254589719	0.00374798514670951	-0.53417359300917	HMGA1
SLAMF8	1.45170504831787	7.72524440265407	3.60423876411057	0.00048059313950952	0.00375623018771127	-0.536915773302284	SLAMF8
SGCE	-1.34651218403015	9.08439154752547	-3.60423490115796	0.000480599493503974	0.00375623018771127	-0.536928026198906	SGCE
LOC101927668	-1.54335043093106	5.54328864238117	-3.60227993875152	0.000483825339094284	0.0037770556634321	-0.543127663666076	LOC101927668
CLMP	-1.68025993548972	7.2915908483464	-3.60122403886094	0.000485576167048548	0.00378633127090618	-0.546475081387721	CLMP
CLEC2B	-1.20789740394228	9.50527560689713	-3.59974615722792	0.000488036765697218	0.00380258055804533	-0.551158989057538	CLEC2B
ST3GAL1	1.18123613872286	8.38996205715339	3.59702954372676	0.000492590585523965	0.00383214595011862	-0.55976496704922	ST3GAL1
VEGFC	-1.03161096790633	9.13213240118345	-3.59550357161397	0.000495166147764808	0.00384773448463278	-0.56459689285566	VEGFC
SFRP1	-1.78098147086176	9.05651414721609	-3.59495428030047	0.000496096364592209	0.00385347957229223	-0.566335810940247	SFRP1
SORBS2	-1.49760890890671	11.4937833631175	-3.59388134129443	0.000497918140079858	0.00386614285074314	-0.56973187099759	SORBS2
SNHG27	-1.6326238614228	5.571953298831	-3.5888956455072	0.000506466817517362	0.00392647930569912	-0.585502236975437	SNHG27
TMEM206	1.09452473313336	8.06256709996003	3.58813817840034	0.000507777682578018	0.00393513084678888	-0.587896710009918	TMEM206
RHOV	1.56977024700967	6.49959986378381	3.58787772703012	0.000508229157835425	0.00393711828026921	-0.588719947155414	RHOV
PELI2	-1.68029097514098	8.30363759688015	-3.58632867674016	0.000510922185625045	0.00395494520068957	-0.593615240497864	PELI2
GUSBP5	-1.05517724556008	6.52106320028915	-3.58553505182233	0.000512307125860221	0.00395877916953364	-0.596122609600641	GUSBP5
LRFN4	1.63836865974041	6.72378289341352	3.58548307253265	0.000512397957697217	0.00395877916953364	-0.596286817299038	LRFN4
PRRG3	-1.45956946388377	6.10871296832041	-3.58409065113045	0.000514836835798396	0.00397457974802984	-0.600684924987132	PRRG3
CDC42EP5	-1.13253445939051	8.61077412246094	-3.58285616669424	0.000517008255574793	0.00398829295511805	-0.604583061635662	CDC42EP5
LOC100506476	-1.95688322895151	5.54845132944994	-3.57983707892748	0.000522355273348624	0.00401726028889982	-0.614112047464918	LOC100506476
RGN	-1.35686614314396	6.94627131409802	-3.57902401919192	0.000523804169247695	0.00402686921887756	-0.616677196615072	RGN
CCDC110	-1.5836085572114	5.1181397072042	-3.5772195548651	0.000527033359355738	0.00404861090512695	-0.622368541456932	CCDC110
HIC1	-1.20584392410733	6.91656433756619	-3.57632726643395	0.000528637103644693	0.00405784252790078	-0.625182025696332	HIC1
FOXA1	2.76820391693585	5.86094669777201	3.57318339518201	0.000534324537482778	0.00409682634360133	-0.635090646115851	FOXA1
LINC00926	-1.40879687055317	8.6416822568174	-3.57297869918613	0.000534696841747224	0.00409728050768853	-0.635735556535666	LINC00926
ZNF135	-1.99423191948819	6.83266246751342	-3.57292767480021	0.000534789683859683	0.00409728050768853	-0.635896308294025	ZNF135
FCHSD1	-1.34629669713294	6.50814687698652	-3.5723460181393	0.000535849122412217	0.00410383994053787	-0.63772868477295	FCHSD1
IL1R1	-1.03357067940018	13.0518451005596	-3.57164108511833	0.000537135757053544	0.00411146618159893	-0.639949103875334	IL1R1
MESP1	1.56196583627806	7.28369317886095	3.57157735594862	0.000537252218499009	0.00411146618159893	-0.640149823098654	MESP1
KANSL1-AS1	-1.06326654600451	8.56926874318745	-3.5714333722655	0.000537515428385186	0.00411192173862832	-0.640603298935256	KANSL1-AS1
RSPO1	-1.51105198303739	5.23230386928537	-3.57098441812921	0.000538336923200628	0.0041166461384751	-0.64201718615972	RSPO1
ERFE	1.73099504458489	8.04637419873046	3.56965458437227	0.000540777216317745	0.00413217654921372	-0.646204407214223	ERFE
LOC102724814	-1.64387685025791	8.39899538455678	-3.5685681790895	0.000542778563590063	0.0041396349232173	-0.649624248133903	LOC102724814
PLP2	1.34566156253404	9.84576483988119	3.56787387911636	0.000544061248239209	0.00414550355804656	-0.651809375536356	PLP2
APOE	1.04391210928055	9.17785884509173	3.56781828514296	0.000544164079097651	0.00414550355804656	-0.651984328687448	APOE
LOC158434	-2.09728692771855	6.05643308833937	-3.56702264562289	0.00054563776836212	0.00415202987851281	-0.654487957993598	LOC158434
COL9A2	-1.00413621955256	8.39337545627806	-3.56606020007413	0.000547425456848691	0.00416249533817754	-0.657515892236376	COL9A2
SEMA5B	-1.41058940784861	7.65058553734473	-3.56404734446091	0.00055118212828296	0.00418790545945668	-0.663846445463288	SEMA5B
FAM50B	-1.11149395206161	8.08186998234715	-3.56376393983556	0.000551713009446271	0.00419002998288363	-0.664737546446184	FAM50B
LIX1	-2.54181593915276	5.16710014279142	-3.56367653077981	0.000551876843891796	0.00419002998288363	-0.665012373069308	LIX1
LRRC20	1.2253988138369	6.78037117675862	3.56343234840337	0.000552334768715454	0.00419193019204045	-0.665780089675959	LRRC20
LOC105377458	-2.54463970940295	4.21042593374986	-3.56324146111956	0.000552692997135451	0.00419193572907123	-0.66638021637087	LOC105377458
FCN3	1.18495660235427	6.45987669947381	3.5607557418811	0.000557377904594211	0.00421668618232067	-0.674192730193663	FCN3
LOC441179	-1.98616821521005	5.45559196888907	-3.56017072323313	0.000558485947048078	0.00422115847959813	-0.676030801693548	LOC441179
SLITRK6	-2.55345915148949	7.85942221411823	-3.55821891082336	0.000562197808144063	0.00424603417538808	-0.682161501414964	SLITRK6
LINC00965	-1.43660475835144	7.15518443627896	-3.55767588291625	0.000563234648308091	0.00425144733141707	-0.683866701473806	LINC00965
GJB2	1.89856030761461	8.55312744249617	3.55762299631529	0.00056333572476425	0.00425144733141707	-0.68403276355017	GJB2
FGFBP3	-1.22174425353883	6.8057958119119	-3.5540536643587	0.000570197142555191	0.00429199847647434	-0.695235887613491	FGFBP3
ATP1B1	1.12859765910495	13.4162154471538	3.55329522750064	0.000571665237786179	0.00429984270507727	-0.697615275580054	ATP1B1
FAM111B	1.53855784052403	6.60679931757742	3.55266902288738	0.000572880062860856	0.00430737531062754	-0.699579522234354	FAM111B
CXXC4	-1.4061830001014	7.08643554516178	-3.54965176888013	0.000578767731973789	0.00434355500858247	-0.709040100369486	CXXC4
PCBP3	-1.24835863858953	5.57770828763686	-3.54376784663138	0.000590413970215607	0.00442273737688782	-0.727471027392625	PCBP3
SELL	1.27017722411717	7.33262904090015	3.54283478669186	0.000592281009652656	0.00443178985280498	-0.730391568952431	SELL
FAM155A	-2.24009056230601	8.05550732976818	-3.54188526130276	0.000594186717957843	0.00444275609708627	-0.733363031065691	FAM155A
FCRL3	1.0994076278374	7.11592182151226	3.54154495768478	0.000594871119270266	0.00444608092724144	-0.734427831797394	FCRL3
TTN-AS1	-1.50406177591509	8.85468226999789	-3.53835450131992	0.000601323899837877	0.00448615184402331	-0.744406790025695	TTN-AS1
ANXA1	1.45112627537562	12.624784647006	3.53754979606552	0.000602961840720684	0.00449339004816138	-0.746922597709425	ANXA1
HUNK	1.75014266317121	7.8414316503425	3.53740824746968	0.000603250391655482	0.00449388151540254	-0.747365084913615	HUNK
FES	-1.50014074476088	6.56368029206131	-3.53613372992748	0.000605854410059928	0.00450828928503126	-0.751348659300498	FES
EDNRB	-1.12986463130283	8.03597452432263	-3.53472443487019	0.000608746149232616	0.00452313848388225	-0.7557521799929	EDNRB
EN2	-1.68955755582859	6.95069385335491	-3.53370537146142	0.000610845281072775	0.00453372960819749	-0.758935516397207	EN2
DPYD	-1.61139809515265	8.7767259834033	-3.53184892778092	0.000614686872851188	0.0045588900033504	-0.764732802542845	DPYD
CCL18	1.87999041261147	7.53460705852326	3.53037879098328	0.000617745235133493	0.00457440061354861	-0.76932204000179	CCL18
ATP11B	-1.15124687040512	9.81246819499263	-3.53035802022092	0.00061778854777466	0.00457440061354861	-0.769386868116998	ATP11B
LINC00908	-1.49467087654581	6.36757433829942	-3.53029922904692	0.000617911158764962	0.00457440061354861	-0.769570361013947	LINC00908
NLGN1	-1.63527328680927	5.133100167411	-3.53003603889058	0.000618460332356425	0.00457678782610392	-0.770391773408381	NLGN1
CYP46A1	-1.68808734427978	6.20185241538598	-3.52974608065246	0.000619065893594178	0.00457959042135554	-0.771296673027833	CYP46A1
JAM2	-1.43931567174452	8.04349640670391	-3.52891978752478	0.000620794630459604	0.00458901574504522	-0.773875043339677	JAM2
FAM110B	-1.58104782046642	7.86430957937268	-3.52390365040547	0.000631387352215509	0.00465878942490011	-0.789517275474764	FAM110B
ECHDC3	-1.20143417122803	7.8883118423294	-3.52293543346413	0.000633451502631256	0.00466890066999627	-0.792534537397807	ECHDC3
GINS2	1.25782312562287	9.28197801648284	3.52250274750547	0.000634376006709209	0.00467400832972464	-0.793882709786249	GINS2
EGR2	-1.32236625752661	8.68713894629789	-3.52239121863659	0.000634614512595835	0.00467405975201923	-0.794230192828743	EGR2
SEL1L3	1.23569816183784	12.38349006381	3.52114469982316	0.0006372859721227	0.00468689588532352	-0.798113301008456	SEL1L3
NEBL	-1.96310968123897	8.57339106981548	-3.52099429498765	0.000637609026543442	0.00468756410337181	-0.798581763569683	NEBL
IL20RA	-1.87028851525081	8.34291598872035	-3.52060936620108	0.00063843651860753	0.00469193900169232	-0.799780621119704	IL20RA
CYS1	-1.97313837093922	6.34504555404841	-3.52038448702428	0.000638920416344498	0.00469378652298498	-0.800480957893423	CYS1
PLK4	1.13932165741734	8.35445265404202	3.51630844678045	0.000647751489921419	0.00475174675818808	-0.81316880518028	PLK4
INPP4B	1.49447859673259	7.90793218892085	3.51602069291097	0.000648379263755969	0.0047546242559773	-0.814064085900569	INPP4B
SPINK5	2.34564626022552	7.50157756484192	3.51519914776361	0.000650174734968045	0.00476260070737841	-0.816619820282031	SPINK5
B3GAT1	-1.59390638320977	4.83558239945096	-3.51491338848812	0.000650800355005204	0.00476545432239574	-0.817508675288164	B3GAT1
LAMP5	-2.63839877959857	8.00026234543616	-3.51432805862749	0.000652083605739673	0.00477138957327746	-0.819329168306178	LAMP5
KCNT2	-1.79810828266203	5.95643532603052	-3.51228322770717	0.000656585358444137	0.00479920313612815	-0.8256871331783	KCNT2
AMDHD1	-1.63077470374382	6.29900701905937	-3.51227753472079	0.000656597932533483	0.00479920313612815	-0.825704830246688	AMDHD1
CSRNP3	-1.68421067406414	8.65844279222615	-3.50956531400373	0.000662614307504645	0.00483967353107951	-0.834133406177008	CSRNP3
NTRK3	-1.32435249813244	7.13888742854085	-3.50838318369023	0.000665252799772027	0.00485367673357343	-0.837805428053257	NTRK3
PAXBP1-AS1	-1.32078112125371	6.22654062452048	-3.50659059845434	0.000669272726730258	0.00487771761993879	-0.843371836065312	PAXBP1-AS1
CEACAM21	-1.5542246480123	6.21026577489904	-3.5061002296232	0.000670376377448151	0.00488399794584023	-0.844894159672586	CEACAM21
MAL	2.35682127266603	9.09252160489958	3.50589806426223	0.000670831881213523	0.00488555339752475	-0.845521722422842	MAL
RAB3IP	1.0908885737121	9.3777387723551	3.50368429949085	0.000675838902047654	0.0049149264245454	-0.852391841010674	RAB3IP
GJA5	1.33290444456041	7.24167564653325	3.50178709150867	0.00068015796450174	0.00494277501344893	-0.85827685336144	GJA5
ALDOA	1.31461703964902	12.7572804451305	3.49908118009456	0.00068636311665282	0.00498248780977603	-0.866666071552157	ALDOA
MIATNB	-1.07401778095434	7.08705892886056	-3.49861372871234	0.000687440460131718	0.00498851474088394	-0.868114808248021	MIATNB
FBXO17	-2.36631840799424	5.30921788377323	-3.49755681415148	0.000689882229941306	0.0050044349471991	-0.871389862083504	FBXO17
PINLYP	-1.47790582776002	6.40135357357188	-3.49425483202761	0.000697563515910033	0.00504926936507413	-0.881616673603611	PINLYP
ATP2A1-AS1	1.45855566232916	6.34451402305925	3.4911003394609	0.000704976938226131	0.00510110194584556	-0.891379580586458	ATP2A1-AS1
NXPE3	-1.0691506802309	6.92221747009645	-3.4902557288814	0.000706974437378522	0.00511189109663238	-0.893992405381113	NXPE3
GNAS-AS1	-1.73484355793045	5.29942001888662	-3.48893989835368	0.000710097000521972	0.00513263095114127	-0.898061968974962	GNAS-AS1
ITPR1-DT	-1.38215737790035	7.39791769787898	-3.48731934253332	0.000713960561490631	0.00515317690932173	-0.903072316811082	ITPR1-DT
PIMREG	1.21717414897843	7.84463981663953	3.48717695887429	0.000714300962891021	0.00515365593647628	-0.903512443330226	PIMREG
HPGD	-2.49294841127543	8.5816243134467	-3.48261112450858	0.000725298093714022	0.00521264432748262	-0.917618523922973	HPGD
CXCL14	3.05641281592157	10.2097545307684	3.48149240914779	0.000728016826436471	0.00522288688418603	-0.921072556415935	CXCL14
HIST3H3	-1.41687999545887	4.88865341757237	-3.47882391141497	0.000734540700863114	0.00526220996061907	-0.929308006027092	HIST3H3
LRP5L	-1.01884571869849	9.18361482029297	-3.47424789597074	0.000745856401511263	0.00532061803311286	-0.943418788172496	LRP5L
GATA2	-1.35066628564596	10.8829161726748	-3.47393051730863	0.000746647283021087	0.0053224983579201	-0.944396925856078	GATA2
RPS27A	-1.09017569115949	13.0328369801241	-3.47208592382247	0.000751259517644114	0.0053440546660322	-0.950080430494444	RPS27A
CPLX1	-1.10510709827121	7.25948820544398	-3.47165978970882	0.000752328835563103	0.00534789244096758	-0.951393082834767	CPLX1
SPATA6L	-1.58309338284328	7.04822252384142	-3.47128375127856	0.00075327363659584	0.00535272375065006	-0.952551316059808	SPATA6L
ANGPT1	-1.40668701741713	7.29167056282247	-3.47090906565585	0.000754216150104742	0.00535753541108886	-0.953705283951808	ANGPT1
PSAT1	1.31471900043635	11.8269354817731	3.47069419358034	0.000754757157130934	0.00535949260927165	-0.954367008951519	PSAT1
NT5M	-1.47070630248611	5.53128173680359	-3.46896890129826	0.000759114383361611	0.00538475093861708	-0.959679085715663	NT5M
GLT1D1	-1.42359642450352	5.70933066517597	-3.46849987724095	0.000760302992858265	0.00538939495078043	-0.961122823344564	GLT1D1
ZNF300	-2.01405007847992	7.65654972234154	-3.46559227900293	0.000767710683711387	0.00543427183827682	-0.970069473898788	ZNF300
CSAD	-1.11108139946363	9.99477784479292	-3.46504399563521	0.000769115140317648	0.00544230510085267	-0.971755871739803	CSAD
SERPINB5	2.19648546398257	5.33718700320831	3.46480606509311	0.000769725364342042	0.00544471466550005	-0.972487627606631	SERPINB5
HK3	1.61299732857391	5.29344708799269	3.46364550259649	0.000772708417318061	0.00546390106088162	-0.976056370462726	HK3
CENPV	-2.22362357107786	7.54604936959374	-3.46197754028172	0.000777014735919925	0.00548666438921002	-0.98118371785417	CENPV
FKBP7	-1.15137058982045	8.83475530492593	-3.46151552786509	0.000778211542645064	0.00549127389825884	-0.982603607253588	FKBP7
MYO1B	1.0308879402749	10.3038753414026	3.45734675826198	0.000789089171054895	0.00555898262378553	-0.995408587350668	MYO1B
PAIP2B	-1.05994950382735	7.73221155706222	-3.4569920584826	0.000790021271754904	0.00556294015841925	-0.996497535529117	PAIP2B
ADAMTSL3	-1.36494008415263	6.75928681590402	-3.45446162236639	0.000796701033309026	0.0056041116586908	-1.00426355034671	ADAMTSL3
LMO7DN	-1.46544375522634	4.05898533127348	-3.45397301364268	0.000797996955163403	0.00561127221554816	-1.00576259253123	LMO7DN
SRARP	-1.55191899931653	7.03720635467415	-3.44728871042244	0.000815925949625133	0.00571742904235758	-1.0262530420757	SRARP
CTSZ	1.21578988026653	8.63671075508932	3.44442557533497	0.00082372098481306	0.00575759261078132	-1.03502024058077	CTSZ
TSHZ1	-1.0697267372131	11.4485221390175	-3.44351603818485	0.000826211877647333	0.00576349875119017	-1.0378041233469	TSHZ1
LOC100129098	-1.19205293968857	9.59196400842752	-3.44285870803391	0.000828016477015187	0.00577218594941539	-1.03981569597854	LOC100129098
COBL	-1.274032368623	9.53306930111084	-3.43741797778956	0.000843096198224592	0.00586304720969965	-1.05645381449109	COBL
SEMA3E	-2.47116003410747	6.02700472411983	-3.43659540118527	0.000845398439579231	0.00587703295393441	-1.05896749219472	SEMA3E
TDRP	-1.68083081251847	10.0274522554224	-3.43575408387454	0.000847759249492148	0.00588938875731159	-1.06153794497296	TDRP
SLC16A1	-1.51042342644707	9.14852180227598	-3.43482730335386	0.000850367054600021	0.0059014128904315	-1.06436893284775	SLC16A1
ZNF114	-1.6222673461083	6.75956260777724	-3.4329118004069	0.000855780892488438	0.00593349397805543	-1.07021819771217	ZNF114
CD28	1.21474410239404	6.03092357889784	3.43091562110014	0.00086145723394018	0.00595028693892895	-1.07631106267297	CD28
ELFN2	1.5410934297202	6.45139581469751	3.42773230585306	0.000870582635782081	0.00600250076884175	-1.086021555274	ELFN2
DMD	-1.34528478193796	9.08108059861327	-3.427501876054	0.000871246709945808	0.00600502853546807	-1.08672418818227	DMD
PPP2R2B	-1.02436853395051	6.55017725055692	-3.42710910933733	0.000872379719925298	0.00601078559244093	-1.08792173679357	PPP2R2B
PGAP1	-1.58196162285112	9.09359378058744	-3.42436555119728	0.000880332760311753	0.00605846488341001	-1.09628382390861	PGAP1
ABCC8	-1.66509912540726	4.4117203801631	-3.42430807566416	0.000880500097479937	0.00605846488341001	-1.09645894658365	ABCC8
PDE7B	-1.0506563311118	7.79453706302262	-3.42381883377662	0.000881925712352926	0.00606620656932908	-1.09794952712246	PDE7B
COX2	1.0015727831679	15.2437534259135	3.42258421520482	0.000885532955200534	0.0060857698010351	-1.10171030510864	COX2
HOXC8	1.30872321479216	6.08476176700954	3.42068158873509	0.000891119120858061	0.00611901796322535	-1.10750379364143	HOXC8
RBPMS-AS1	-1.07453692334143	7.02700461934005	-3.41332386558029	0.000913034916978268	0.00625289983551872	-1.12988390386166	RBPMS-AS1
CPAMD8	-1.05752860050877	8.4439384975125	-3.41301975905272	0.000913951544803984	0.00625664760478224	-1.13080808439613	CPAMD8
SAMD3	-1.04652816170538	7.27089338620679	-3.41182447137222	0.00091756272895447	0.00627498522091221	-1.13443993153789	SAMD3
PRRX1	-1.61012179899181	10.4108743831745	-3.4107423482354	0.000920843584343139	0.00628890063623792	-1.13772705780432	PRRX1
ZNF853	-1.07792778860988	7.07436070736544	-3.40920682776536	0.00092551800739735	0.00630920932307617	-1.14239002743623	ZNF853
SAA3P	1.08771723442535	4.21624801473549	3.40914968449682	0.000925692392260334	0.00630920932307617	-1.14256352415472	SAA3P
RMI2	1.16018181151022	8.80302407012109	3.40849318003103	0.000927698072047405	0.00632074541967365	-1.14455661760002	RMI2
LOC101928424	-1.11521214308244	7.75146774463587	-3.40836990528968	0.00092807514252513	0.0063211811664296	-1.14493083545435	LOC101928424
ACACB	-1.15204390867489	9.62563550408393	-3.40238419502007	0.00094655837506047	0.00642971752211331	-1.16308832565917	ACACB
WT1	-2.10657965610249	9.04160416822821	-3.40127332385869	0.000950026453150879	0.00644243669338594	-1.16645532424647	WT1
ZNF442	-1.16815364652414	6.21351412741069	-3.40022090204491	0.000953323064953533	0.00646262123414437	-1.16964435681288	ZNF442
GATAD2B	-1.00727857551572	8.82949909145086	-3.39908117385367	0.000956905275464744	0.00648255157754438	-1.17309705608852	GATAD2B
ZNF385B	-2.45206908011201	8.01974602230225	-3.39845404358556	0.000958881760028928	0.00649158449747284	-1.17499649442293	ZNF385B
TDRD6	-1.3865322569525	7.77475637750885	-3.39801456631562	0.000960269115933542	0.00649661960873537	-1.17632740688258	TDRD6
CYP2A7P1	1.2662009451668	5.60012264977721	3.39630337316927	0.000965689050590433	0.00652454168451127	-1.18150827393361	CYP2A7P1
NFATC2	1.27076003463228	8.28210992645527	3.39583114433181	0.000967189812528097	0.00653031034625994	-1.1829376435485	NFATC2
HSD17B11	-1.03680813490406	10.4629520442455	-3.39269748726093	0.000977204339155754	0.00659131346437566	-1.19241875933851	HSD17B11
LINC00550	1.47299357541896	4.31511583743341	3.39249577835323	0.000977852284352468	0.00659348093403728	-1.19302880549909	LINC00550
NSUN7	-1.22520283941819	9.33640613023909	-3.39141887430317	0.000981318433488989	0.00660582078535369	-1.1962852920302	NSUN7
PHLDA1	1.5324891525186	10.3908714614626	3.38799749393475	0.000992407289765225	0.00667379026175229	-1.20662584106606	PHLDA1
HBB	-1.34008395427965	8.79631048428995	-3.38408095258423	0.001005245398565	0.00675337574250592	-1.21845269511484	HBB
GATA6	-1.73088085312438	7.25485808038008	-3.38130332910447	0.00101444455866739	0.00680611723176383	-1.22683371038224	GATA6
GPR83	1.97999477185448	5.61248570329754	3.37818280752138	0.00102487360482306	0.00686695928780882	-1.23624279957706	GPR83
TRPC4	-1.46356576221096	6.1024668729551	-3.37651273239537	0.00103049640014088	0.00689776569165916	-1.24127560494991	TRPC4
S100A10	1.22939743529164	12.2085486634726	3.37341223965593	0.00104101197057903	0.00695201775125688	-1.25061372270533	S100A10
LOC101927272	-1.55749394711556	5.72658303317637	-3.37086427794876	0.00104972888985916	0.00700096690732627	-1.25828257776573	LOC101927272
SCAND2P	-1.1474236364412	7.96042343420726	-3.36975728330186	0.00105353737231303	0.00702172745865152	-1.26161296454316	SCAND2P
CDH3	1.487208158736	9.41986034957101	3.36910935874854	0.00105577249084424	0.00703430199510346	-1.26356183529744	CDH3
ARHGEF9	1.13140000449614	7.47229620937157	3.36477078240327	0.00107085414102672	0.0071206862315703	-1.2766039597838	ARHGEF9
MMP1	2.01830977444165	6.54383857886937	3.36356445583048	0.0010750833207791	0.00714645442209036	-1.28022788610314	MMP1
LOC101927196	-1.72560349925594	4.73302099244253	-3.36204300404375	0.00108043962346547	0.00717733304327767	-1.28479699510507	LOC101927196
ZNF667-AS1	-1.63298391176006	9.39804230439817	-3.36146172217827	0.00108249264023394	0.00718686199957707	-1.28654221937866	ZNF667-AS1
TRAF3IP2	-1.28817996273978	9.61992343852588	-3.36133461495718	0.00108294205482036	0.00718686199957707	-1.28692381028049	TRAF3IP2
CLN6	1.23618291005718	7.87818618765864	3.3596508097131	0.0010889120474892	0.00722410661015837	-1.29197770092818	CLN6
LOC101927636	-1.34093383251333	4.94218640828321	-3.35928595857788	0.00109020970355826	0.00723033951886799	-1.29307252295438	LOC101927636
PPP4R1L	-1.5037964569349	6.06281692369058	-3.35855013887521	0.00109283118748325	0.00724534516023375	-1.29528023374654	PPP4R1L
PHYHD1	-1.22110407528826	8.97948561845658	-3.35835791168324	0.00109351700330661	0.00724751190504068	-1.29585691717591	PHYHD1
PRSS12	-1.99476384956793	7.14096375543663	-3.35810272861596	0.00109442805276364	0.00725116952057513	-1.29662242794162	PRSS12
DOK3	1.05266785994102	8.55018403830529	3.3579656901161	0.00109491759865022	0.00725134863427705	-1.29703350354631	DOK3
PKMYT1	1.02949683330103	8.26168623378876	3.35635151024846	0.00110069945180405	0.00728077343808001	-1.30187456049675	PKMYT1
GNAL	-1.45295551451816	6.46993203171522	-3.35509597403631	0.00110521646117345	0.00730586441328412	-1.30563872482199	GNAL
SAPCD2	1.06264682135815	9.46205320967746	3.35368773181707	0.00111030354070063	0.00733468844229851	-1.30985936532013	SAPCD2
LOC101928797	-1.82240025669316	5.12727598073188	-3.35330616993675	0.00111168565633471	0.00734077761781877	-1.31100269899347	LOC101928797
ADAMTS17	-1.37789330682669	7.8713751496716	-3.35176188771221	0.00111729594221117	0.0073688240710092	-1.315629007475	ADAMTS17
SATB1	-1.76712120340401	10.3407711315191	-3.35098751418771	0.00112011918029262	0.00738262031072392	-1.31794820556547	SATB1
NR4A3	-1.66867623686831	5.60000156321565	-3.34980698541232	0.00112443606953328	0.00740382106057987	-1.32148298422991	NR4A3
RTL5	-1.00264041536929	7.0647321390897	-3.3466553432483	0.00113603735548364	0.00746605582140502	-1.33091483706741	RTL5
TMEM47	-1.33177434288513	10.8883621859837	-3.34663657672225	0.00113610677052488	0.00746605582140502	-1.33097097789723	TMEM47
LOC101927608	-1.08054993467791	6.45420008769687	-3.3457429544875	0.00113941677487661	0.00748050271584031	-1.33364399261705	LOC101927608
UGT2B28	-1.8969508775417	8.47668412883878	-3.34347439447599	0.00114786024701627	0.0075253055320404	-1.34042716347082	UGT2B28
WNK4	-1.70958822268942	6.22544103242926	-3.34340890458494	0.00114810486619202	0.0075253055320404	-1.34062292843592	WNK4
SLC27A4	1.24494022578871	7.23011454783424	3.33993383299253	0.00116115534729569	0.00760097410869175	-1.35100632868221	SLC27A4
SGIP1	-1.47641409831764	8.3192878656345	-3.33968302715776	0.00116210259780004	0.00760470899331838	-1.35175539246927	SGIP1
RNASE6	1.42580725884469	7.16037078579117	3.33797837723525	0.0011685599845826	0.00764201132774649	-1.35684534964974	RNASE6
RAB3D	1.08881868876319	10.1712314550105	3.33760796756343	0.00116996757481336	0.00764873879544431	-1.35795108885313	RAB3D
MGC16275	-1.07162723208463	6.35810162565657	-3.33745550198286	0.00117054741935616	0.00765005221818131	-1.35840619724545	MGC16275
MPDU1	1.51599692027514	6.08259508035899	3.33417243081232	0.00118309886066912	0.00771709201912384	-1.36820207808283	MPDU1
SLC4A11	1.35655741986567	9.25761632089934	3.33365455528146	0.00118509021934251	0.00772758441475662	-1.36974658368071	SLC4A11
GREB1	-1.41896028427404	10.5911031877406	-3.33347638178907	0.00118577606614229	0.00772929229685658	-1.37027792147485	GREB1
LOC105379426	-1.84382589716821	8.34998319919308	-3.33178568301439	0.00119230264350001	0.00775707565806579	-1.37531867981335	LOC105379426
IGLC1	2.41785843881242	9.91965636604566	3.32673456231752	0.00121200247809998	0.00785991199096766	-1.39036615387725	IGLC1
MME	-2.10727229625509	7.22589167854214	-3.32598881278988	0.00121493667427708	0.00787641026984771	-1.39258621163757	MME
PAK3	-1.55256545069191	6.95515322692866	-3.32570781000881	0.00121604402181462	0.00787852911180795	-1.39342263839181	PAK3
FKBP1B	-1.11725562994018	9.09584169416129	-3.32436909548098	0.001221332488209	0.00790771657214989	-1.39740664526541	FKBP1B
FREM3	-1.5686915620097	3.46083467597185	-3.32388951359298	0.00122323226771728	0.00791014773953104	-1.39883356387809	FREM3
LOC100286925	-1.53082795792913	5.77260055410681	-3.32385763226376	0.0012233586580904	0.00791014773953104	-1.39892841575551	LOC100286925
SLC27A2	1.23459419596927	8.03048316509219	3.32377984261384	0.00122366709879906	0.00791014773953104	-1.39915984889986	SLC27A2
IQCH-AS1	-1.05510538795459	7.82925450837952	-3.32301205522658	0.00122671533303574	0.00792731406636539	-1.4014438704702	IQCH-AS1
CRISPLD1	-1.862312765356	9.99359159669324	-3.32148569229757	0.00123279636712307	0.0079640617790338	-1.40598324724754	CRISPLD1
ZNF324	-1.23916597875756	7.6718777397766	-3.31950768124663	0.00124071877840634	0.00800755457112123	-1.41186331711911	ZNF324
IGHM	2.70959134250467	8.10487466922139	3.3179612271314	0.00124694588814056	0.00804517212840573	-1.41645852291222	IGHM
ZNF835	-1.02616142968471	3.44912195863585	-3.31725171463386	0.00124981266828559	0.00806109205985609	-1.41856622363971	ZNF835
CR1L	1.69806087048992	5.46000077905198	3.31692538094053	0.00125113328860316	0.00806574087918347	-1.41953551900883	CR1L
E2F1	1.01828712903276	8.10735143701817	3.3153057477713	0.00125770704615099	0.00809907172175316	-1.42434510989506	E2F1
KLHL32	-1.74874590023588	4.3255284784379	-3.31373516270005	0.00126411260729403	0.00813075128354702	-1.42900724015474	KLHL32
DNAH1	-1.21980531377051	8.26646626138585	-3.31313866008568	0.00126655341137524	0.00814045853831368	-1.43077743365045	DNAH1
GNGT1	2.01740760026973	5.66861764513783	3.30942144703038	0.00128186343446306	0.00822053971249689	-1.44180291734351	GNGT1
ZDHHC8P1	-1.38126925847959	5.9555737383655	-3.30821331463907	0.0012868765423868	0.00824744877387452	-1.44538416159231	ZDHHC8P1
LILRA5	1.00259773441189	5.87201439516136	3.30274835411691	0.00130978337611594	0.00837564358474137	-1.46157064990855	LILRA5
GALK2	-1.04808197088069	9.42134330732344	-3.29953206721108	0.00132344254019219	0.00845228029149002	-1.4710867586642	GALK2
OLFM1	-2.05385884272292	6.85911566088167	-3.29737062991351	0.00133269666756769	0.00850062569505738	-1.47747764722426	OLFM1
BNC2	-1.16603857938361	7.76012877617491	-3.2966963250595	0.00133559605315881	0.00851105212158147	-1.47947072358834	BNC2
SLC44A5	-2.51010708323548	6.53736975251575	-3.29584594574237	0.00133926094249735	0.00853021141144057	-1.48198376207707	SLC44A5
SLC7A2	-2.76193968199774	8.30477421221663	-3.29532627433697	0.00134150520654744	0.00853803905832679	-1.48351923542889	SLC7A2
DIS3L2	-1.07841300926854	10.1854977647745	-3.29326519684432	0.00135044092249879	0.00858397397462391	-1.48960717360295	DIS3L2
TUNAR	-2.0248862882012	4.65262586101759	-3.29291405273592	0.00135196883434904	0.00859098106006875	-1.49064406355851	TUNAR
SLC9A3-AS1	-1.61541336158477	7.50318722772639	-3.29220428745459	0.00135506213268408	0.00860792773273325	-1.49273964931129	SLC9A3-AS1
C15orf62	1.24194562775117	6.43451116626134	3.29198255731602	0.00135602983339322	0.00860897947184205	-1.49339423380264	C15orf62
ZNF229	-1.61256033408981	4.95469730045303	-3.29189936466265	0.00135639307931942	0.00860897947184205	-1.49363982324165	ZNF229
ICOS	1.81851955897697	5.23057302842146	3.29026997001478	0.00136352592018674	0.00864265660179903	-1.49844887644799	ICOS
NDP	-1.511419304912	8.11066344280199	-3.28980599259832	0.00136556343849392	0.00865285458139211	-1.49981792344677	NDP
PNPLA7	-1.63054318390335	5.95518013793581	-3.28861811500931	0.00137079289308476	0.008680541695607	-1.50332225315329	PNPLA7
ATP6V1B1	1.33286107905258	6.01173612838878	3.28624318147607	0.00138130440367034	0.00873614451795012	-1.51032541708846	ATP6V1B1
SIRT4	-1.04898814458695	6.8561379412564	-3.28301279245817	0.00139572324186863	0.0088107757369743	-1.51984455782072	SIRT4
GAS2	-1.66037971548631	6.15958838320521	-3.28286281800955	0.00139639606013216	0.0088122674779456	-1.52028631047308	GAS2
PLXNC1	-1.10411886468613	9.73232625910882	-3.27982266597903	0.00141010042048529	0.0088710212803855	-1.52923761255023	PLXNC1
TMEM225B	-1.35276898286059	6.22007324058066	-3.2796236996468	0.00141100168940823	0.00887392588964899	-1.52982320678622	TMEM225B
OLFML3	-1.67885526878334	9.35208474293773	-3.27907787404115	0.00141347691288863	0.00888395763306218	-1.53142952336741	OLFML3
COL8A1	1.65070409599954	8.60098605071382	3.27877088259278	0.00141487084882666	0.00888718503301578	-1.53233287690401	COL8A1
SLC22A17	-1.39230935322983	6.73056136085303	-3.27836345336579	0.00141672282119147	0.00889211204981832	-1.53353167296085	SLC22A17
ATP1B2	-1.15649299376314	6.63750112802679	-3.27830765207315	0.00141697664277123	0.00889211204981832	-1.53369585003778	ATP1B2
RNPC3	-1.15799011112769	9.8972211458007	-3.27742770553637	0.00142098485453051	0.00891017985311065	-1.53628450582547	RNPC3
CENPK	1.07864741427743	9.57449693418354	3.27721168065692	0.00142197048100295	0.00891236885143981	-1.53691992883615	CENPK
LRCH2	-1.23203174546097	6.77703930954637	-3.27454998117416	0.00143416722257087	0.00897180371490184	-1.54474635656292	LRCH2
GLRX	1.31497533932727	10.392185601389	3.27446370129414	0.00143456421595518	0.00897180371490184	-1.54499996656389	GLRX
LGSN	2.57966428549436	5.50344105000611	3.27427649827824	0.00143542593301599	0.00897395983561847	-1.54555021013611	LGSN
DMBX1	1.51746788509001	3.34369648441166	3.27120553860811	0.00144963118095297	0.00904921282655493	-1.55457300263684	DMBX1
BHMT2	-1.6894724692883	6.02282323856613	-3.26988859551643	0.00145576309778528	0.00907794246011372	-1.55844021150693	BHMT2
GGT7	-1.03845882171573	7.82086321937689	-3.26912081565701	0.00145934919454561	0.00909581399798913	-1.56069421724648	GGT7
DHX58	-1.33516388407325	6.86855676564634	-3.26651687518223	0.00147157309991885	0.00915786613476009	-1.56833552307165	DHX58
WFDC1	-1.35099567275799	7.38036481728423	-3.26601133892225	0.00147395734900634	0.00916987702981202	-1.5698184545965	WFDC1
CDT1	1.28742191210429	8.62905617798108	3.2657988064014	0.00147496078888074	0.0091732927929527	-1.57044183827314	CDT1
LOC375196	-1.30922499946706	5.76514169006913	-3.2654135752077	0.00147678122684066	0.00918178608175523	-1.57157168417077	LOC375196
KCNMB2	-1.45170028546591	6.51139627623149	-3.26440611524934	0.00148155198381406	0.00920861189939604	-1.5745259554302	KCNMB2
SLITRK4	-1.61171301939217	5.52325559880794	-3.2582803744565	0.00151087144779114	0.00936780408605069	-1.59247311342541	SLITRK4
CAPN13	1.7086395724645	9.61945120591578	3.25792518371571	0.00151258800713183	0.00937553782252911	-1.59351290906447	CAPN13
PDIA6	1.03148145826434	11.5620791360457	3.25676540864538	0.00151820564405789	0.0094045828604605	-1.5969074266511	PDIA6
MROH8	-1.35906876409112	4.71649059804249	-3.25574588005212	0.00152316005839996	0.00942948643329603	-1.59989064891082	MROH8
TUSC7	1.20571648078926	5.16064074747391	3.25521586734429	0.00152574162642249	0.00944257264077781	-1.60144120857503	TUSC7
LOC100505841	1.21674556665494	6.16362735011513	3.25429924144862	0.00153021594703814	0.00946312367659265	-1.60412232623134	LOC100505841
MSTN	-1.69709312737095	4.90793306604362	-3.25413617740779	0.00153101319372718	0.00946359288272025	-1.60459922190797	MSTN
AICDA	1.39064563778887	4.02877285006769	3.25336562783996	0.00153478578813827	0.00948110633137559	-1.606852501651	AICDA
LINC00540	-1.65880845012925	6.9013710128247	-3.25269408086475	0.00153808074830398	0.00949855434284516	-1.60881591919437	LINC00540
CCDC198	-2.09990730564809	6.0919150050405	-3.25150970788349	0.001543908009762	0.00952871137299763	-1.6122778948123	CCDC198
GLYATL2	1.65494619641874	7.57837068103609	3.24814280989906	0.00156058640108322	0.00962282170588515	-1.62211388772906	GLYATL2
KIF7	-1.42548761160003	6.1190236382629	-3.24752394984333	0.00156367025815406	0.00963595090708612	-1.62392091196049	KIF7
CHDH	-1.22179595124287	9.73441732569057	-3.24600051880619	0.00157128597211962	0.00966812593878415	-1.62836802073286	CHDH
PCDHB5	-1.98908493536094	6.82100984548007	-3.24341434359329	0.00158429376707515	0.00973925778614891	-1.63591353983299	PCDHB5
MTSS1	-1.10086228056953	11.1814129313413	-3.24222415657192	0.00159031382620626	0.00977031513190867	-1.6393844277507	MTSS1
SCO2	1.00353275509629	10.6623591910894	3.24188312574465	0.00159204271977062	0.00977796118853948	-1.64037876915333	SCO2
SNX10	1.05156214539581	8.77770457733248	3.24147708654094	0.00159410346915348	0.00978071858146462	-1.64156254399165	SNX10
FRRS1L	-2.22907409292211	7.66350651484292	-3.2389202238802	0.00160713750895133	0.00984371724232689	-1.64901409815335	FRRS1L
ZNF503	-1.03773291084228	12.0012930348129	-3.23779484371707	0.00161290580032426	0.00987605165209168	-1.65229231482589	ZNF503
NR2F2-AS1	-1.58077489588723	6.08576892769409	-3.23755228531802	0.00161415159612661	0.00988068296622319	-1.65299876246945	NR2F2-AS1
SYNE1	-1.42664563484265	7.82539387408032	-3.23651288286246	0.00161950021433229	0.00990741525058796	-1.65602551797678	SYNE1
ROR2	-1.17343448595402	7.52540578528079	-3.23569466822471	0.00162372226464401	0.00992228806119196	-1.65840761416155	ROR2
P3H3	-1.4120089677708	5.66913612159846	-3.23566077986138	0.00162389735259452	0.00992228806119196	-1.65850626392462	P3H3
CYP24A1	-2.40389692081128	7.81219556570908	-3.23514149676669	0.00162658249083344	0.00992967865888884	-1.66001780300768	CYP24A1
DDC	1.72124488023655	4.56078483150098	3.23206745434236	0.001642562996805	0.0100030352276016	-1.66896173368391	DDC
TMC5	2.04400849956286	10.4741001234644	3.23066685435546	0.00164989254714075	0.0100385867214218	-1.67303448253816	TMC5
TMEM38B	-1.1246209676005	7.80876306102332	-3.23034430076124	0.00165158483742656	0.0100458555884204	-1.67397221934766	TMEM38B
SLC26A9	1.28867325274515	6.35033775829681	3.22917110960229	0.00165775370269341	0.0100773055555479	-1.67738230947481	SLC26A9
PDCD4	-1.4042741896781	5.35502559111713	-3.22578562598631	0.00167567599669527	0.010183186941988	-1.68721715849735	PDCD4
PRAME	1.00616170406599	11.106056397154	3.22562207859589	0.00167654635596123	0.0101832019178638	-1.68769205146553	PRAME
PNOC	1.86630946564868	5.59226057191566	3.22546899938754	0.00167736138829325	0.01018423209229	-1.6881365301462	PNOC
LOC100505938	-1.16369965346703	8.22150631696082	-3.21733365973622	0.00172121174035141	0.0104109363152144	-1.71173341310366	LOC100505938
RAMP2	-1.22258676339264	5.33565158506634	-3.21729840506577	0.00172140407272567	0.0104109363152144	-1.71183556480639	RAMP2
WDR72	-1.84641343863092	9.35267703476777	-3.21436363208665	0.00173748524728491	0.0105019018479604	-1.7203359706301	WDR72
SEC16B	-1.17835047884383	9.88973973837078	-3.21179806321819	0.00175165802773202	0.0105780652898157	-1.72776180409298	SEC16B
RBMS3	-1.02434835762808	9.43144336494707	-3.2108589373361	0.00175687287159505	0.0106000446897074	-1.73047881693235	RBMS3
DLX5	-1.58036126978688	10.5160854552105	-3.21023253303938	0.00176035925808009	0.0106147349767386	-1.73229072457934	DLX5
COL9A1	-2.22109884318304	5.51483087869028	-3.20954698631354	0.00176418220763973	0.0106314359426361	-1.73427337358138	COL9A1
GRHL3	1.48822166328017	6.07223163698101	3.20908282016807	0.00176677502274705	0.0106375347924895	-1.73561557791444	GRHL3
CCDC89	-1.38858873617384	5.19174079791033	-3.20874702902682	0.00176865295435832	0.0106424935447349	-1.73658646818303	CCDC89
LOC100506098	-1.21814928924611	8.48569399153405	-3.20676064169775	0.00177980006606829	0.0107063777514263	-1.74232811291426	LOC100506098
HCLS1	1.24382138337391	9.67263922210563	3.20522490783069	0.0017884630834194	0.0107543655136832	-1.74676515219235	HCLS1
TMEM121	-1.05187907542132	5.90091483479975	-3.20455971773463	0.00179222758378968	0.0107655658776226	-1.74868647843385	TMEM121
CSF2RB	1.25317823079878	7.7993322537702	3.20363022509028	0.0017975002218304	0.0107903462617639	-1.75137066614825	CSF2RB
MYL9	-1.6226078747438	7.09096464524505	-3.20257462675317	0.0018035057418666	0.0108167480442077	-1.75441824901432	MYL9
FCRLB	-1.50749264101617	5.62997685716197	-3.20207164037823	0.0018063739115325	0.0108243029165979	-1.75587011512685	FCRLB
CCNT2-AS1	-1.29592611538924	5.05901876154769	-3.19952343696047	0.00182096993204832	0.0109085284831429	-1.76322261547914	CCNT2-AS1
MIR181A2HG	1.39688294386117	9.57825379521582	3.19897096192413	0.00182414895646937	0.0109178532858594	-1.76481607625928	MIR181A2HG
BTC	-1.50767446361483	8.43764989003155	-3.19883978991922	0.00182490449940595	0.0109191381250763	-1.7651943723761	BTC
TRIM4	-1.14861117345727	9.66894672445897	-3.19873022278291	0.0018255358231437	0.0109196791696667	-1.76551035096653	TRIM4
PTH1R	-1.02385177054111	7.44915897015595	-3.1977581919107	0.00183114556669543	0.0109437909922657	-1.76831318434378	PTH1R
PKP4-AS1	1.77320429283946	5.3626862687578	3.1974295191996	0.00183304602059531	0.0109516226883037	-1.76926074833324	PKP4-AS1
TNFSF11	2.09827163952456	6.07270890441275	3.19707643163994	0.0018350896942642	0.0109605889786407	-1.77027861150539	TNFSF11
SH3BP5-AS1	-1.16016174271698	9.47627141336867	-3.19640004173387	0.00183901057607177	0.0109807588020517	-1.77222821743889	SH3BP5-AS1
PDGFRL	-1.30306943716508	7.08243953099201	-3.19594818894905	0.0018416342145206	0.0109931731291372	-1.77353043608696	PDGFRL
DIXDC1	-1.04348369978063	7.98931652172229	-3.1952345200121	0.00184578516910819	0.011014694352337	-1.77558688950835	DIXDC1
ERAP1	-1.16816689298076	9.49216322743245	-3.19417167634654	0.00185198321310724	0.0110484152205109	-1.77864880057574	ERAP1
LINC00910	-1.327621227028	5.13061329295771	-3.19167625606821	0.00186661172793721	0.0111225376515928	-1.78583449384521	LINC00910
AXIN2	-1.50400112914892	10.7879940731908	-3.19040092358722	0.00187412941596574	0.0111541641065791	-1.7895051033888	AXIN2
ANKRD44-IT1	1.56657713963876	3.60462918897578	3.18964470110468	0.00187860042513644	0.0111741854397921	-1.79168106399247	ANKRD44-IT1
ARHGDIB	1.11985614631653	10.6666261983907	3.18821952041787	0.00188705353510973	0.011214553066469	-1.795780740873	ARHGDIB
PLEKHS1	1.70452962946173	8.71711400703644	3.18801954613318	0.00188824246450513	0.0112183163253177	-1.79635586702741	PLEKHS1
RAD51AP1	1.14045769230903	9.8499977396752	3.18749953214243	0.00189133742924747	0.0112333980646213	-1.79785128909528	RAD51AP1
DENND1B	1.34758765637742	9.61328587220344	3.18593980023464	0.00190064884648372	0.0112721207146925	-1.80233546384944	DENND1B
SLC45A1	-1.1047155184703	5.71262640517489	-3.18503057317429	0.00190609651002715	0.0113011090585692	-1.80494862944796	SLC45A1
TMEM158	1.30869405507921	9.00774062772676	3.18431339066491	0.00191040378949908	0.0113199975645458	-1.80700941748914	TMEM158
MISP	1.08818463517006	8.82084013833442	3.18403711455006	0.00191206547578386	0.011326519314884	-1.80780318150939	MISP
LOC100147773	-1.20509497937935	6.31541414704269	-3.18331263858681	0.00191642929445192	0.0113423848127808	-1.80988439226897	LOC100147773
MILR1	1.34095288686854	4.98297297529312	3.18096538455002	0.0019306315749848	0.0114130571700712	-1.81662470809038	MILR1
SPDYA	1.30342512030061	5.80760786279713	3.17816217212178	0.0019477210956172	0.0114967863143521	-1.82466899636073	SPDYA
ZIK1	-1.1290852451833	6.46594718354762	-3.17725831853476	0.0019532613179686	0.0115198479366492	-1.82726151466479	ZIK1
AADACP1	-1.49857416212938	6.1647188016827	-3.17707194377081	0.00195440553615283	0.011523229837574	-1.82779601709611	AADACP1
FLYWCH1	-1.06872242397704	8.29323440894298	-3.17602624980189	0.00196083699123095	0.011554191966244	-1.83079447556467	FLYWCH1
FBXL15	-1.09182978927332	7.45932176701789	-3.1744241715027	0.00197072867725109	0.0116025285903601	-1.83538675721388	FBXL15
MBNL3	-1.21578138019468	11.0688469016868	-3.17355318220994	0.00197612588828473	0.0116309123710473	-1.83788260830645	MBNL3
LOC100287387	-1.43032851129396	5.15287185640929	-3.16985296274391	0.00199920860965905	0.0117564880314002	-1.84847944739475	LOC100287387
COTL1	1.41775425736439	7.79181284069561	3.16955728032077	0.00200106392489461	0.0117639716120479	-1.84932579646167	COTL1
ALOX15	1.33753753531068	4.21474073037833	3.1641903213966	0.00203501973106725	0.0119357868479912	-1.8646766762876	ALOX15
NCALD	1.00368347658399	9.34165368408728	3.16241376282757	0.00204637732126314	0.0119919493067228	-1.86975337718716	NCALD
ZBTB7C	1.58362353656422	7.17447390232503	3.16191509974155	0.00204957587498867	0.0120072077087264	-1.87117793732854	ZBTB7C
LOC101927330	-1.73954632338765	5.39415892676288	-3.16015913523204	0.00206087615679659	0.0120629074669207	-1.87619283317732	LOC101927330
ADAM28	-1.40855848332707	10.1261356261389	-3.15987119050614	0.0020627347111159	0.0120667888577246	-1.87701496182735	ADAM28
NSG1	-1.8022625112304	9.03224181017892	-3.15892726583637	0.00206883826402185	0.0120989880863479	-1.87970958682495	NSG1
SLC5A9	-1.56720059571391	5.9828327111721	-3.15847218625945	0.00207178687391089	0.0121127232581851	-1.88100846737595	SLC5A9
LTF	3.73501801163778	9.16522868458847	3.15791220576655	0.0020754205371854	0.0121269435035308	-1.88260654303928	LTF
PI3	2.03737495338604	7.37753919459324	3.15765951090755	0.002077062192296	0.0121316649339379	-1.88332760877384	PI3
SLC2A10	-1.32639591686842	9.80277759838682	-3.15483586888383	0.00209548859721706	0.0122136643010476	-1.89138165138142	SLC2A10
RHOH	1.52568542778184	7.11681927790885	3.15471474960722	0.00209628238350513	0.0122136643010476	-1.89172699444719	RHOH
BNIP3	1.02998749508947	12.2086116669425	3.15259928536658	0.00211019180915616	0.0122789786734881	-1.89775698152421	BNIP3
PRDM6	-1.37676185934835	7.04671575928583	-3.15080033416114	0.00212208761749375	0.0123318091024651	-1.9028821488432	PRDM6
KLHL13	-1.30673297253889	8.90950552250308	-3.14952439399443	0.00213056272083824	0.0123747459866423	-1.90651581002645	KLHL13
ESPN	1.18027658061199	8.77676925428936	3.14950342698627	0.00213070225131605	0.0123747459866423	-1.90657551038393	ESPN
OLFML1	-1.36142057376622	7.56206858289002	-3.14436588277026	0.00216514871964028	0.0125608526330058	-1.92119401150659	OLFML1
ZNF826P	-1.53758495392971	6.99235052219316	-3.14422496044703	0.00216610083917568	0.0125622647920939	-1.92159471834488	ZNF826P
BCL2L14	1.21987929747976	7.64425365798737	3.14229244203951	0.00217919693293472	0.0126164690800362	-1.92708826130006	BCL2L14
KRT80	1.30655438604042	7.02688272902224	3.14189775803404	0.0021818806239603	0.0126179015637862	-1.92820988151902	KRT80
ADCY5	-1.19239525811373	5.9157857726727	-3.14188837822473	0.00218194444022081	0.0126179015637862	-1.92823653581923	ADCY5
SLC26A4-AS1	-1.49171328372332	4.05928331812365	-3.14101785606614	0.00218787466519813	0.012646596962886	-1.93070998477707	SLC26A4-AS1
SLC26A1	-1.26793353584624	4.48860342144089	-3.14065215340512	0.00219037039439802	0.0126557520097617	-1.93174890156745	SLC26A1
FLG-AS1	-1.30156541125956	5.53425663492529	-3.14017820384203	0.00219360878991045	0.0126708366954827	-1.93309518620959	FLG-AS1
BHLHE41	-1.81064284584721	10.1277705949349	-3.13953114710877	0.00219803717652258	0.0126866079025655	-1.93493292248018	BHLHE41
PIDD1	-1.1012660858388	8.52336810679462	-3.13840461229267	0.0022057668954516	0.0127154354209958	-1.93813170159774	PIDD1
NOVA1	-1.21716138481673	6.97531614660173	-3.13831706637957	0.00220636864868973	0.0127154354209958	-1.93838024727824	NOVA1
ZNF367	1.07965134908512	8.84430784453291	3.13773567781993	0.00221036873893829	0.0127312194298677	-1.94003068308845	ZNF367
CCDC3	1.29445664289642	8.66204602515345	3.13577071550369	0.00222393809130082	0.0127947740630325	-1.94560691681051	CCDC3
HSPB2	-1.12500814162583	5.04795325064328	-3.13539233840637	0.00222655990722967	0.0128003210124105	-1.94668035661796	HSPB2
HP	2.08376004148609	9.3836532230564	3.13535707343457	0.00222680440834087	0.0128003210124105	-1.9467803964042	HP
AFAP1L1	1.09192972329402	6.48230220136638	3.13244294727164	0.00224709524671755	0.0129022636065796	-1.95504398951309	AFAP1L1
ABCG2	-1.04519885507813	7.67898061283012	-3.13172007302943	0.00225215509528036	0.0129239644865037	-1.95709286342953	ABCG2
MYB	1.14522913795312	9.91105466166464	3.12614781281577	0.00229151566875494	0.0131274456074985	-1.97287345434808	MYB
LOC101927164	-1.34091586257825	6.00483840260522	-3.12199584838238	0.00232125824454561	0.0132622628472038	-1.98461668300597	LOC101927164
LOC101928516	1.61193927617784	6.4063487760185	3.12121361157587	0.00232690178349114	0.0132827394925873	-1.98682768208193	LOC101928516
SPINK1	1.87301442907029	6.39695069053626	3.12025555655177	0.00233383114700698	0.0133094302812929	-1.98953500880111	SPINK1
SLC5A2	-1.10657439821341	6.56226819620762	-3.11890390278806	0.00234363990816757	0.0133427530925231	-1.99335342062149	SLC5A2
APOC1	1.04760808586869	9.18447652184291	3.11786020669956	0.00235124004614989	0.0133822481115517	-1.99630091819308	APOC1
C14orf132	-1.68063615275038	10.0922088163432	-3.11441849685175	0.0023764648888211	0.0135105810125374	-2.00601485353685	C14orf132
[truncated: 716 more rows]
