# Supplementary material for: Combining Bioinformatics and Experiments to Identify and Verify Key Genes with Prognostic Values in Endometrial Carcinoma
Source: J Cancer. 2020 Jan 1;11(3):716–32. doi: 10.7150/jca.35854 (PMC6959041; doi:10.7150/jca.35854)
Supplement: Supplementary file 3 — Table S3: DEGs of TCGA-UCEC. [file jcav11p0716s3.csv]

	symbol	baseMean	log2FoldChange	lfcSE	stat	pvalue	padj
1	DEFA5	107.534021906859	9.27606869151472	1.68960232889358	5.4900899062971	4.01729200120585e-08	1.61660999834048e-07
2	MT4	43.674860803686	8.9596511889463	1.38953386279924	6.44795454707157	1.1336975110309e-10	6.1827388297222e-10
3	C6orf15	132.683131714141	8.01872734223084	0.780247899667834	10.2771533837445	8.93269549728408e-25	1.85035761399686e-23
4	RPTN	31.574306296165	7.93534673794932	1.17350450614806	6.76209311202093	1.3601224001613e-11	8.22183035760452e-11
5	DKK4	2114.37457459995	7.77145775585138	0.905342425836924	8.58399820230144	9.16314047179929e-18	1.03412585324592e-16
6	MAGEA11	71.7008839504572	7.72870189645043	0.960904659714137	8.04315164706317	8.75568635801266e-16	8.13182807729181e-15
7	PRAC2	52.8962370668917	7.49100715067717	0.705068034606495	10.6245167600854	2.29196111450143e-26	5.2615337914431e-25
8	CLDN6	1280.96780771451	7.29188997615809	0.691751318545384	10.5412014125126	5.57816811878746e-26	1.24824305621445e-24
9	FGF4	43.1764613628201	7.25667445842598	1.04641673843805	6.93478438548082	4.0684119357417e-12	2.60199679128574e-11
10	SP8	66.5147176847945	7.24374291443638	0.826392566392275	8.76549863711855	1.85951781456224e-18	2.25231353914047e-17
11	TLX3	26.553660786853	7.2159149181378	0.826696671608888	8.72861252010902	2.57815869903611e-18	3.08068650914217e-17
12	SPINK6	29.8737903016627	7.19763580895872	1.03890511273701	6.92809739861271	4.26538054514085e-12	2.7226159822484e-11
13	AMBN	27.9751646644147	7.19643322799407	1.12955720166593	6.37102150947324	1.87773302669058e-10	9.93767413881563e-10
14	DMBX1	92.7105412654402	7.17964585965908	0.61131156360198	11.7446590039211	7.52253150847758e-32	2.62119923794505e-30
15	FGF3	76.5090134686426	7.15752000364692	0.971586035486498	7.36684116714684	1.74718440120213e-13	1.28643192562715e-12
16	PRR9	30.8398949753088	7.13591950773394	1.27407946854509	5.60084334133621	2.13311451980542e-08	8.88630734947974e-08
17	ZIC2	366.303103083832	7.1346034156838	0.677548167505787	10.5300313067747	6.28135866399243e-26	1.39917981290507e-24
18	BPIFB2	116.611246008545	7.13453276662547	0.822582326673787	8.67333582946624	4.19641990839486e-18	4.90034360697241e-17
19	KRT75	38.74708081352	7.12383532735757	0.717533548229156	9.92822613651851	3.13787879887538e-23	5.72772956056644e-22
20	ZIC1	546.367304488811	7.00271628664521	0.615451965202833	11.3781686997089	5.371584887905e-30	1.65324504602035e-28
21	KRT31	87.4638450773659	6.92581922842867	0.845686687604462	8.18958052662165	2.62138189836675e-16	2.56782253929871e-15
22	ELF5	183.899203192134	6.91623371615581	0.550475156820176	12.5641159831944	3.32571417421279e-36	1.5751131233353e-34
23	MUC5AC	658.945517361956	6.81582787222126	0.605173795890363	11.2625958336373	2.00756558592577e-29	5.91746635621897e-28
24	MNX1	150.426303593577	6.65410621386186	0.457592994779641	14.5415386375533	6.60902666008496e-48	5.7830465120286e-46
25	LEFTY1	1731.5751571749	6.63468405006174	0.554336494492101	11.9686943147061	5.18379541584896e-33	1.97561328026291e-31
26	CALCA	167.562146689677	6.62835489071672	0.824812733641779	8.03619369629598	9.26722092703286e-16	8.57020293598067e-15
27	DSCR8	55.0212751786451	6.57524976879989	0.841641647779902	7.81241017022411	5.6104629074526e-15	4.78692447368267e-14
28	SLC18A3	27.9084684291154	6.54884063122483	0.807617768803059	8.10883673464816	5.11066609119087e-16	4.8646062164589e-15
29	HMX2	18.2186512067985	6.54676548203022	0.790726133288378	8.27943482126271	1.2376125067299e-16	1.25452118669198e-15
30	IVL	44.6688402599372	6.48128511273906	0.833913434773619	7.77213178547546	7.71760918822245e-15	6.50512777925636e-14
31	ZIC5	56.5448043605461	6.4388647433304	0.935886907944982	6.87996026941849	5.98692557893694e-12	3.75998966275496e-11
32	GP2	98.164380399949	6.43450118941437	0.999557123620588	6.43735214062342	1.215756571968e-10	6.59959911613354e-10
33	POU3F3	205.627373369479	6.41856806686427	0.851071801436111	7.54174683738021	4.63717321898988e-14	3.62811391428025e-13
34	GLYATL2	774.034282942291	6.38316236690441	0.575964462901663	11.0825628629005	1.52445371796443e-28	4.09170088014303e-27
35	SPRR1B	71.8350602238224	6.38175967869868	0.827806633118135	7.70923960183821	1.26569590375625e-14	1.04473452495752e-13
36	NKX2-2	14.7492004715784	6.3667045878812	1.06805161843543	5.96104577530406	2.50628740203666e-09	1.16858270193408e-08
37	MAGEA9B	14.7299820069472	6.36533392998979	1.26477298681258	5.03278769894618	4.83398365875252e-07	1.68830361792085e-06
38	VAX1	18.9437717798955	6.3516932957204	0.795663377744436	7.98289009320288	1.42946177473062e-15	1.29977109088157e-14
39	HOXB13	281.934770026077	6.34955585034693	0.517999041582392	12.2578525067348	1.52487574051495e-34	6.44045461572907e-33
40	AOC1	3070.09919032171	6.32958751948749	0.531610358148147	11.9064412919577	1.09553872576001e-32	4.07185660109621e-31
41	C10orf99	204.540719245523	6.30898136029408	0.589008273003967	10.7111931180831	9.01918488151031e-27	2.15675679648175e-25
42	MAGEA10	18.7138184406246	6.29662499649504	1.10160305056051	5.71587469124313	1.09141145497672e-08	4.7106197126655e-08
43	SCGB2A2	379.707928560012	6.28494317593664	0.673349728173673	9.33384675595445	1.02096619908683e-20	1.50696773394715e-19
44	ACTL8	52.2137988678738	6.27719770751893	0.663411189581589	9.46200155514098	3.02104075673859e-21	4.62811469248039e-20
45	CDX2	87.9118304556633	6.26145866080785	0.75429332339046	8.30109251486322	1.03158321550962e-16	1.05388917718529e-15
46	CEACAM5	664.846201259593	6.23458476937553	0.673556426830425	9.25621747640923	2.11802660803137e-20	3.04786528042155e-19
47	AC004233.2	24.5491757583089	6.21901326007705	0.63218232685488	9.8373728525705	7.77136380212429e-23	1.3710906136605e-21
48	VIL1	280.800210349725	6.20776829733681	0.580428870292651	10.6951404643378	1.07257016793106e-26	2.55544098740401e-25
49	CST1	1227.88164115023	6.20775214404759	0.686696963758777	9.04001688032547	1.56647625590536e-19	2.09504120503641e-18
50	MAGEC2	12.9551066187024	6.17932015150296	1.3787717188469	4.48175725323903	7.4030923061527e-06	2.20040426763073e-05
51	NEUROG2	26.5692890195069	6.17730304966144	0.960428080280286	6.43182261795042	1.26082829993935e-10	6.83024503517949e-10
52	CST4	95.3911165299696	6.1597580014227	0.777602969274152	7.9214692392089	2.34720329148712e-15	2.0837569529931e-14
53	LIN28B	55.0158642877781	6.15119080850827	0.756336912862186	8.13287134860373	4.19239494239929e-16	4.02391551948044e-15
54	AQP5	4580.88850706293	6.14317575803097	0.39625187990773	15.503209119062	3.29989925047889e-54	3.83279369491634e-52
55	MYBL2	3093.36632204508	6.13090503867225	0.239860440994163	25.5603008702108	4.21819174973357e-144	8.23095756125511e-140
56	AMTN	12.1705302911299	6.08978827974395	1.14995684531305	5.29566679355361	1.18582897343259e-07	4.50790585594978e-07
57	SPRR2D	62.5122249288185	6.0220341250056	0.885212069397544	6.80292817189451	1.02513768317282e-11	6.29239119589533e-11
58	RHCG	106.812790442008	6.01214437104495	0.531392804905517	11.3139363490515	1.11951777524946e-29	3.36079236129887e-28
59	PADI3	100.765038672056	5.97525545763633	0.590217707643683	10.1238159754496	4.33189738182588e-24	8.39407285119845e-23
60	MAGEA4	70.4683033942306	5.94480366968478	1.10254573796578	5.39188848587184	6.97210328062825e-08	2.72693227730806e-07
61	SLURP1	19.1317297825432	5.94363422069846	0.741552353073457	8.01512421350201	1.10025764580297e-15	1.01079696057219e-14
62	DMRTA2	61.4654785931667	5.93595108341001	0.530459240804476	11.1902114748868	4.55346323933206e-29	1.29144953763207e-27
63	ZNF280A	24.1254441484909	5.92642771497051	0.529774460751281	11.1866995373204	4.73740878257187e-29	1.33972547209166e-27
64	OR2B6	15.2234893390366	5.91187695541414	0.582466336726421	10.1497315512517	3.32276151869748e-24	6.49019474618057e-23
65	PRSS56	81.1265691699079	5.90736461225183	0.671717645225577	8.79441630607755	1.43793504983383e-18	1.75584647230335e-17
66	MUC7	13.9235791373289	5.90473876147881	0.965904751280557	6.1131687711967	9.7671978484975e-10	4.76468329044329e-09
67	DSG3	72.5921647060111	5.89848417051076	0.779176767420218	7.57014892787434	3.72796596940603e-14	2.94271035441019e-13
68	HIST1H3F	11.6251183253721	5.87869000794614	0.568099631702544	10.347991232327	4.27358116022139e-25	9.01517720858378e-24
69	PDCL2	16.061448180146	5.86967655421197	0.85170396448419	6.8916863123524	5.51348485036872e-12	3.47987305287299e-11
70	HAPLN1	282.594525595757	5.86806164261465	0.333665921565252	17.5866376017279	3.11840646658124e-69	5.74051560211319e-67
71	PITX2	101.362289080828	5.86270034437435	0.574429548157799	10.2061259960879	1.8614930094188e-24	3.72546800951682e-23
72	NKX1-2	14.7721575845155	5.86133422344236	0.767140678567246	7.64049461487208	2.16388847361869e-14	1.74365972707146e-13
73	INA	230.228165009154	5.84218239447966	0.452486505753096	12.9112853537062	3.88757018338293e-38	2.07262724011889e-36
74	TERT	55.8521056134434	5.84195581507433	0.445720892776079	13.1067578607073	3.01201629336326e-39	1.73373079446599e-37
75	TGM7	57.8526672582998	5.83362121517537	0.57796115439678	10.0934486181237	5.90574780877123e-24	1.13201234766751e-22
76	CRABP1	516.133834351926	5.83313266009751	0.604284806790328	9.65295270466972	4.77603484126483e-22	7.95177200150175e-21
77	TLX1	19.0769566944545	5.82369178007835	0.867809092049796	6.71079830049093	1.93562511532215e-11	1.15292591194387e-10
78	TFAP2A	1356.68091431827	5.79064305136243	0.302532864794975	19.1405421532855	1.16056195856666e-81	3.38000679067333e-79
79	MAGEA6	36.5084651496849	5.7790150346465	1.12980573958123	5.1150519352013	3.1365464395182e-07	1.12729818273529e-06
80	KRT6C	20.8472181833731	5.75068077967224	0.800134473451794	7.18714287470168	6.6161168092158e-13	4.57802437227759e-12
81	OTX1	185.30989638807	5.74981803727688	0.335437798720916	17.1412347064104	7.30821654442712e-66	1.24004547331658e-63
82	RIPPLY3	278.407982777129	5.73373924420488	0.423573419722803	13.5365888821758	9.51036392949688e-42	6.33364270840521e-40
83	POU4F1	9.47045823131737	5.7296683190182	0.640472554954776	8.94600131526756	3.68592688581991e-19	4.75999280761112e-18
84	KRTAP3-1	12.2973932845602	5.72634160832199	0.859164158134247	6.66501454245631	2.64639149806895e-11	1.55258681003666e-10
85	CA6	27.533630785744	5.72550820533471	0.77988092212848	7.34151591977457	2.11188028072603e-13	1.53995216434257e-12
86	TLX2	15.72276461729	5.71542164015525	0.650573923200367	8.78519940061444	1.56087407963143e-18	1.89883640373118e-17
87	GFY	14.4162351271533	5.7141230932905	0.689620919058876	8.2858900235923	1.17229072971032e-16	1.19078131227681e-15
88	ZIC4	70.5662131828414	5.71051116452676	0.638671006982186	8.94124064204788	3.84825358894666e-19	4.95649982053572e-18
89	MT1H	89.7028474563937	5.6782209222345	0.500117086140198	11.3537831031886	7.10218581241482e-30	2.16201172788846e-28
90	KRTAP2-3	17.9122196528207	5.66790587987154	0.72152842786327	7.85541589353097	3.98447791780462e-15	3.45551633822762e-14
91	HIST1H2BH	155.694792697209	5.66015553797654	0.418087083175805	13.5382214991714	9.30136745302564e-42	6.23703034745324e-40
92	OLFM4	1495.82020856559	5.64680074589442	0.653612799654504	8.63936683749046	5.65254054594374e-18	6.51879572535463e-17
93	S100A7	88.2756347357273	5.64581478412437	0.742595248256563	7.6028156622055	2.89756090917277e-14	2.30870175666347e-13
94	PRDM13	7.47497939927733	5.63201466644398	0.754863553134536	7.46097045361018	8.58875114806815e-14	6.5059123118111e-13
95	ERMN	256.486575143272	5.62853828393326	0.48164451044525	11.6860841593108	1.50151289388995e-31	5.06027998246539e-30
96	OLIG3	8.85695761015812	5.62848005040975	0.833614309199715	6.75189951551239	1.45921929870692e-11	8.78819326409513e-11
97	MAGEA3	33.1010479816679	5.62637776484611	1.10469034521202	5.09317184605816	3.52122262897214e-07	1.25382513064112e-06
98	FGF19	186.963716097248	5.61678109206004	0.664350468115724	8.45454524626246	2.80177137157158e-17	3.03558938220301e-16
99	GLYATL3	20.1285660850899	5.60902748135634	0.832673143472254	6.73616955864176	1.62616510939014e-11	9.76049208844348e-11
100	NKX2-1	26.7554664629407	5.5848086600082	1.00871165687403	5.53657591041962	3.08442188513969e-08	1.26309179946969e-07
101	TRIM15	81.0552560573703	5.55750922794399	0.522829662221067	10.629674690481	2.16867611071567e-26	4.99025671561261e-25
102	CALML5	55.8240165704376	5.55375528384616	0.768361760779743	7.22804747364072	4.89987457056699e-13	3.43431223044086e-12
103	CT45A10	8.99600086583546	5.52826620273397	1.11514816115189	4.95742753772158	7.1432670692336e-07	2.44709568683208e-06
104	UBE2C	2338.53680993063	5.5058905611675	0.236406638672501	23.2899151736382	5.60965824476115e-120	1.21623623700027e-116
105	DEFA6	8.10980777961547	5.50210351047771	1.55647082009867	3.53498661165322	0.000407795819695676	0.000941829066295726
106	COL2A1	920.76425704703	5.49766531432465	0.598052018550548	9.19262061458952	3.83385209413448e-20	5.38976627614165e-19
107	DLX2	15.3499043087559	5.48660337008056	0.723179749050973	7.58677683837333	3.27961210980908e-14	2.59825704826247e-13
108	KIF1A	3112.33559664592	5.48120111997837	0.441673597352117	12.4100719464301	2.3044562084771e-35	1.01965655319759e-33
109	DSG4	11.2365656036607	5.47282220363339	0.808689357047498	6.76752099670819	1.31007643553737e-11	7.9414481163842e-11
110	DEFB126	10.2778603369704	5.46793905183023	0.931649210562362	5.8690964258207	4.38176555419145e-09	1.98471196051388e-08
111	RGR	21.8674391353033	5.46724461339562	0.728365371118327	7.50618416276607	6.08757613945819e-14	4.69513332842876e-13
112	PRAME	7428.92445427472	5.44543807131558	0.228235344353297	23.8588728960678	8.1916651370175e-126	3.89132262253644e-122
113	SPRR1A	27.9982586986861	5.44163584944488	0.85653332284719	6.35309299042379	2.11028056585261e-10	1.11141443134904e-09
114	HOXC12	11.0017643332596	5.44061809759684	1.24984937123869	4.35301902996903	1.3427548971897e-05	3.84915180092002e-05
115	AKR1B15	76.3853296142995	5.43972450863978	0.526238658269789	10.3369914451457	4.79350509504428e-25	1.00792742370258e-23
116	SCEL	180.628683971611	5.43726398209736	0.505776429611034	10.7503309046625	5.90493944419258e-27	1.43134265061528e-25
117	KRT6A	1090.75504336838	5.43689452483014	0.573563189321648	9.47915526318965	2.56349842598476e-21	3.95427231511784e-20
118	PDX1	16.5198097041251	5.43339212430782	0.842991920175274	6.44536678735677	1.15321179173845e-10	6.27778624153692e-10
119	LCN15	46.2989889628828	5.41903995543816	0.703352330974087	7.70458803759593	1.31266058435684e-14	1.08030139108203e-13
120	CEACAM7	184.413193419265	5.41162878643078	0.705274526169777	7.6730813117842	1.67912969568197e-14	1.36805251573455e-13
121	HIST1H3B	14.8586573795157	5.41020628361122	0.53242932573494	10.1613604324728	2.9493202040531e-24	5.80141987315405e-23
122	LGALS7B	55.1130062215567	5.40681519691825	0.524958666790174	10.2995064925357	7.08237007796268e-25	1.47647742875305e-23
123	CDKN2A	1703.05805456981	5.39217332677816	0.388793722404667	13.8689824862085	9.76522176697523e-44	7.21775652799195e-42
124	NOTUM	3237.60172988632	5.38377466808579	0.616559043567024	8.73196934544768	2.50276064705715e-18	2.99425925849333e-17
125	PRSS2	239.743902597303	5.3424825158536	0.50420497067778	10.5958545166105	3.11483118928003e-26	7.09214714077261e-25
126	CLPSL2	16.8846342121524	5.32133149462329	0.610043467299851	8.72287268016547	2.71231195240688e-18	3.23109542901804e-17
127	FOXG1	201.118866741962	5.31822762953552	0.576210660296671	9.22965851898219	2.71496049331186e-20	3.87542239253799e-19
128	MCCD1	13.9138444856045	5.31485757645405	0.847046608072231	6.27457512467936	3.50590325010446e-10	1.80028131892864e-09
129	DQX1	38.4673236091193	5.31367034497741	0.452747553164446	11.7364971005098	8.28472642978719e-32	2.87140083169516e-30
130	PLA2G3	88.554291738058	5.3070984669354	0.388241672137651	13.6695745145404	1.54294731063319e-42	1.09481930445038e-40
131	CLPSL1	60.6925547089318	5.29813460455936	0.608577928778656	8.70576199697561	3.15448176586565e-18	3.73503657144031e-17
132	SOX14	17.6554672390002	5.28852783993324	0.849060411350674	6.22868263463176	4.70373534813199e-10	2.37843969546773e-09
133	B4GALNT2	14.6364969160559	5.28390595070098	0.737203823725926	7.16749666868983	7.63815258268512e-13	5.2387793091717e-12
134	PI3	1586.66583432369	5.28075330904167	0.518005647229184	10.1943933184676	2.10051874045312e-24	4.18666212282551e-23
135	ISL2	14.5157300175233	5.26918140841046	0.700248548524022	7.52473021117544	5.2829294157603e-14	4.10536844642496e-13
136	HOXB9	1794.72319086488	5.26628334438006	0.407550492002656	12.92179361262	3.39142406630171e-38	1.82808999463385e-36
137	CTCFL	185.191769507672	5.24679816882469	0.796849201032569	6.58443048198557	4.56632317338869e-11	2.60915561002441e-10
138	PITX1	775.90558158361	5.23763432925892	0.38963427475276	13.4424373538042	3.41016363552564e-41	2.21808410066706e-39
139	ALPPL2	2384.83550628607	5.23676230946884	0.59881584352279	8.74519665121308	2.22627565025657e-18	2.68487742666603e-17
140	CHRNA1	55.2416885068009	5.23622863273046	0.472894425635726	11.0727222586548	1.7015187483845e-28	4.56067793093774e-27
141	SIM1	10.8026636961846	5.23581347014726	0.780181243376888	6.71102197674593	1.93265995306525e-11	1.15151125692099e-10
142	INSL4	8.00894037724101	5.23206367119227	0.945423029392661	5.53409797363762	3.12834082744794e-08	1.28000240230639e-07
143	DMRT1	51.6630214678011	5.22641777085745	0.547143954425582	9.55218042451808	1.26994846670158e-21	2.02124832224698e-20
144	C1QL4	177.796212227754	5.20857578270016	0.489431838808298	10.6420861286474	1.8983083667962e-26	4.39925073174516e-25
145	TMEM210	10.3225569367397	5.20822676533001	0.659089961514354	7.90214852212794	2.74136488576438e-15	2.41609092212829e-14
146	DKK1	494.373311231201	5.20674861124346	0.655152354719407	7.9473859381509	1.90488257751376e-15	1.70114296270142e-14
147	TMPRSS11E	15.8931910914187	5.19626548897865	0.693455782297559	7.49329030289772	6.7168109864446e-14	5.15395724649994e-13
148	HMX1	5.9750427780605	5.1872229867085	0.950961641811864	5.45471316469221	4.90519600726202e-08	1.95336917734089e-07
149	UGT1A6	16.6923589828406	5.17397738156039	0.814145104787513	6.35510469956184	2.08284706764485e-10	1.09785507376969e-09
150	CALCB	84.8018507957924	5.17297638273018	0.666810965192701	7.75778541859347	8.64252171457883e-15	7.25339897705706e-14
151	IGFL1	13.6758374127534	5.17225017203676	0.731277018681307	7.07290129445575	1.51727416207792e-12	1.01322966203376e-11
152	MMP1	281.955272409879	5.16771822755941	0.447393796312599	11.5507149856603	7.32088469199068e-31	2.36119707429445e-29
153	TROAP	1042.84010639585	5.15626058709005	0.216189549058927	23.8506468491897	9.97110291225449e-126	3.89132262253644e-122
154	TMPRSS4	4161.92671156754	5.15573452527209	0.299901357308708	17.1914344487776	3.07821197016456e-66	5.36295983694831e-64
155	PIGR	36965.7643299424	5.15000305374366	0.524142578072038	9.82557660682137	8.73725769520045e-23	1.53594693158961e-21
156	RAET1L	20.286471291029	5.14715939618191	0.5586512263924	9.2135471167238	3.15522127291118e-20	4.47440644609853e-19
157	NXPH4	398.719025082208	5.13858014899798	0.459598021827748	11.1805967496611	5.07475900960407e-29	1.42891446687452e-27
158	ERN2	175.295854070418	5.13745449794131	0.536242537279063	9.58046805464028	9.66061318094508e-22	1.55150242798174e-20
159	FOXI3	27.8302862399568	5.13388674615779	0.744010459760588	6.90028840160367	5.18970701400057e-12	3.28681444220036e-11
160	FOXI1	24.1252645812702	5.12739230216277	0.796193951505899	6.43987848998974	1.19569187162861e-10	6.49360854191179e-10
161	MT1G	721.26224205874	5.12005870308658	0.417341770796815	12.2682632349766	1.34098919152744e-34	5.70081091378537e-33
162	MSMB	21.6758200097229	5.11769386469449	0.719056609987832	7.11723359970377	1.1011477244958e-12	7.43999153327095e-12
163	TMPRSS13	956.080161944722	5.09257774668731	0.320301751434858	15.8993128319594	6.40636028736095e-57	8.1704123063578e-55
164	MYOD1	8.52634487832712	5.07722450388011	0.920250826293021	5.51721808752112	3.44407934229739e-08	1.39892423410177e-07
165	ERFE	505.090191363171	5.06986915493319	0.385231621807124	13.160573711863	1.47958101484174e-39	8.70237561138494e-38
166	TFAP2B	48.396978432907	5.06612366937511	0.657134834492318	7.70941274676002	1.26398003647781e-14	1.04375973134962e-13
167	LHX2	38.6459797802969	5.06599507231933	0.52301749754991	9.68609099322897	3.45499788518574e-22	5.8018393918786e-21
168	HIST1H2AJ	6.53258869494813	5.06565577626943	0.610546880772412	8.29691533246521	1.06849472343946e-16	1.09045698422982e-15
169	LRRC26	166.857865147535	5.05925388010308	0.57858928253264	8.74411959025126	2.2476129594292e-18	2.70559356430241e-17
170	COL26A1	1090.00522744985	5.04563067927506	0.447865405324594	11.2659531620179	1.93249408412054e-29	5.70480439689017e-28
171	HIST1H2AM	17.1313744028072	5.04518855861202	0.459014802464847	10.9913417421836	4.20626024498727e-28	1.10466697389551e-26
172	LY6D	123.834800702419	5.03765774136247	0.609386984742193	8.26676293963466	1.37645279814633e-16	1.38804772352607e-15
173	KRT16	640.298608539204	5.01656001826856	0.51719391342923	9.69957280627395	3.02763606406679e-22	5.11943349377255e-21
174	TCHHL1	5.7882054097174	5.01541465772307	1.07815182223555	4.65186308114158	3.28949470935466e-06	1.0307999078792e-05
175	SFN	6783.7055647169	5.01304346177424	0.356389789160813	14.0661815075522	6.12906045846522e-45	4.78385426904128e-43
176	SST	514.478626716402	5.01244166290888	0.71433407515625	7.01694324439511	2.2677467075785e-12	1.4859147583942e-11
177	CDC20	2698.40772535608	5.00021515048869	0.219110875690521	22.8204790598854	2.87137973257297e-115	4.30994097859202e-112
178	HMGCS2	75.1850824678861	4.99834238400649	0.626877539145692	7.97339523572375	1.54373479672342e-15	1.39781425004474e-14
179	CAMKV	20.3454261512233	4.99458892736198	0.614849859249881	8.12326595220401	4.53803409757983e-16	4.34497837811949e-15
180	GAD1	1013.29851525177	4.9862391541879	0.460497628653011	10.8279366579433	2.53810044669568e-27	6.26910810333834e-26
181	CYP2B6	53.7764859481346	4.96889905103976	0.676579520950719	7.34414639694908	2.07076373275459e-13	1.51279718147661e-12
182	HJURP	731.530472868999	4.96723997709093	0.20282955306746	24.489725002938	1.90067948115807e-132	1.85439793579187e-128
183	CENPA	323.433251511827	4.96710194001313	0.227083498701751	21.8734605042212	4.64939896860386e-106	3.62894888297469e-103
184	KRT5	3647.32299294551	4.96515862093393	0.529765861868985	9.37236424298297	7.09256769049989e-21	1.06132878331844e-19
185	LRRC31	84.6294320089451	4.96442735201409	0.500903211436427	9.91095133484518	3.73076654472481e-23	6.75937303502462e-22
186	CTSV	2781.34386797511	4.94627755593282	0.378699384450696	13.0612241768161	5.48387858511732e-39	3.11973535951587e-37
187	AKR1B10	248.898718249967	4.94470372236214	0.565338011739497	8.74645542964236	2.20159176799538e-18	2.65675078348138e-17
188	BIRC5	1892.76395893699	4.94159395923395	0.231052875128668	21.3872861633169	1.75475160449614e-101	1.18070579512183e-98
189	DSCR4	11.5445263918831	4.93124095664972	0.913682726984167	5.39710428030799	6.77250294533633e-08	2.65418457466053e-07
190	HOXC13	20.5657804978413	4.92817224405947	0.872763908687238	5.64662699156768	1.63626311405229e-08	6.92139651951059e-08
191	AURKB	1012.89287680712	4.9127448950011	0.218706196506866	22.4627604222767	9.60328458226048e-112	9.86257326598151e-109
192	MAGEA1	9.78747703984773	4.91078134771879	1.25345149212926	3.91780725345563	8.93581104015275e-05	0.000228584793951889
193	BARX1	107.795617414216	4.90778082831187	0.602500449484524	8.14568824390218	3.77130639465994e-16	3.6358449446146e-15
194	LHX3	5.36865184176467	4.90649594661089	1.14803628300665	4.27381609731099	1.92155543546265e-05	5.3981156366517e-05
195	KRT28	9.15905558429474	4.90162232392571	1.19366648010521	4.10635835521969	4.01945747371003e-05	0.000108301123563247
196	KRT6B	76.2939022554217	4.89693243435477	0.636261715336907	7.69641220949746	1.39939868529143e-14	1.14974595983544e-13
197	IL36G	5.80368474217331	4.88941256057674	0.71841926233059	6.80579268533979	1.00494342641392e-11	6.17037793568746e-11
198	HIST1H1B	13.3997205474452	4.88682253505597	0.552814211690759	8.83990033488797	9.5804025395906e-19	1.18995795515615e-17
199	SOX11	73.9200215585784	4.88360913900713	0.616903202283096	7.91632969472907	2.4462442045901e-15	2.16675275370707e-14
200	PKMYT1	797.450219380011	4.87865144245488	0.215940001611844	22.5926248311526	5.1212708233829e-113	6.66209050511137e-110
201	CAMP	22.1329410885474	4.87777430903551	0.621359579172718	7.85016353257129	4.15495132563508e-15	3.5930867532075e-14
202	KIF18B	625.231449768484	4.87686603055789	0.211758839746351	23.0302831107286	2.31870271504283e-117	3.7704038398859e-114
203	TNFSF11	40.4528397694287	4.87508690637495	0.485576498998644	10.0397917041462	1.01889081542111e-23	1.9190749499336e-22
204	CPLX2	218.514373819035	4.85962803102333	0.591765270864991	8.21208724182132	2.17376237148046e-16	2.14117239549209e-15
205	ADAM2	7.39854737435745	4.85756871074109	0.795111312429591	6.10929392502039	1.00072878805453e-09	4.87449347012183e-09
206	SPRR3	75.1475338974853	4.85621454850338	0.823749561596759	5.89525600364518	3.74100925379405e-09	1.70716355400569e-08
207	SAGE1	25.3475834640166	4.84946017166765	0.880196119908697	5.50952232346887	3.5980876391449e-08	1.45904996057012e-07
208	MCM10	355.145588493651	4.84865141901744	0.235161141336281	20.6184210174582	1.87581129418911e-94	8.92748921549074e-92
209	GRIN2D	678.191643547832	4.84816957687308	0.3819070573611	12.6946320666943	6.33268542967262e-37	3.14426694120106e-35
210	PGLYRP3	5.5807342078957	4.83365277992489	0.85558746143112	5.64951334354499	1.60902696168131e-08	6.81357272206756e-08
211	SHISA9	127.447046744281	4.82628821843636	0.512880488605919	9.4101614813909	4.9537525882967e-21	7.50485824964546e-20
212	SPRR2A	38.0223651972847	4.82227796822738	0.786205979908046	6.13360632132484	8.59089568867366e-10	4.22039646457928e-09
213	MELK	665.079227527803	4.81853172906575	0.203807082254012	23.6426118061012	1.40606756408681e-123	4.57276606300433e-120
214	XAGE2	15.7189122875031	4.816588066383	1.09662857502455	4.39217815045097	1.1222068403863e-05	3.25954481638254e-05
215	S100A7A	4.60014212969956	4.8066719987055	1.07020920855133	4.49133866565395	7.07769038649802e-06	2.109791819611e-05
216	ORM1	171.886463415844	4.77000271018209	0.604611498842722	7.8893681633781	3.0372029144499e-15	2.66239624751397e-14
217	IL19	116.125707850892	4.75982141863028	0.519247353885612	9.16677067877529	4.87401200823647e-20	6.81279343242967e-19
218	SIX3	82.4226889860663	4.75447928386486	0.61412977062041	7.74181534801962	9.80072588856267e-15	8.17970762461606e-14
219	CDC45	529.938021665022	4.74637907022395	0.20293789855969	23.388332607711	5.61755602195557e-121	1.37019213320524e-117
220	MYEOV	248.537133817596	4.73645264113746	0.427356820290762	11.0831333823452	1.51476827897776e-28	4.07130487984752e-27
221	RRM2	1690.72748490887	4.73614172283107	0.228417511526002	20.7345824371786	1.68914499175395e-95	8.45135544207557e-93
222	CDC25C	264.131189259307	4.73166789612126	0.213475697786633	22.1649018842909	7.49331088296257e-109	6.64622614814767e-106
223	SFTA2	233.948314639502	4.72947006015459	0.53458460975574	8.84700003300797	8.99033662654605e-19	1.11880381756246e-17
224	IQGAP3	1134.13759693787	4.72472333791945	0.210279403455265	22.4687880043591	8.38482595176082e-112	9.08961715537271e-109
225	S100P	345.95489365017	4.72267862053211	0.480999839850899	9.81846193960492	9.37631510576836e-23	1.63942685178188e-21
226	NKX6-3	50.1896767635923	4.71970878260438	0.762981755618949	6.18587370909759	6.17594379707708e-10	3.08722143923453e-09
227	C1orf64	192.469649160867	4.7119550397802	0.639620320890673	7.36680009355987	1.74772256179859e-13	1.28643192562715e-12
228	PF4V1	13.5255550670644	4.71144323082841	0.676676665996028	6.96262109746823	3.339992718365e-12	2.15520098920159e-11
229	SULT2B1	571.530797880188	4.70826127799606	0.38554645065362	12.2119170595764	2.68487382114887e-34	1.10995641678131e-32
230	S100A2	1369.9859673135	4.70759465549713	0.397241657298179	11.8507074195481	2.13381804977088e-32	7.71059103799615e-31
231	FGF8	38.7232660260195	4.70124415195112	0.625314010759012	7.5182133633064	5.55298293695319e-14	4.30097604188421e-13
232	TPX2	2538.09115773796	4.69725073296999	0.211066674389419	22.2548194619466	1.01300541519773e-109	9.88338733337665e-107
233	MESP1	436.777004301499	4.6956142514933	0.400310511329012	11.7299299383973	8.95327513250849e-32	3.08666532969325e-30
234	IGF2BP1	103.785671404869	4.68912096079658	0.603242513682632	7.77319378929505	7.65315195516021e-15	6.4535848790424e-14
235	AQP6	98.0560390035779	4.68593127053729	0.418740192500963	11.1905457237103	4.5363299940998e-29	1.28846298653376e-27
236	CYP2C18	23.1436087490492	4.68361167050404	0.639748698368613	7.32101789725787	2.4609701154707e-13	1.78185194297513e-12
237	JSRP1	622.262916963331	4.67448235224645	0.388896376702693	12.0198660421566	2.79424084181397e-33	1.07968359497656e-31
238	ANKRD34B	41.6894320288061	4.66847415360365	0.564060527072522	8.27654822405862	1.26797172260458e-16	1.28196540016493e-15
239	LRP2	344.667556335409	4.66554051738841	0.575752025318262	8.10338533296415	5.34506044706199e-16	5.07780742470889e-15
240	SLCO6A1	5.83428386891879	4.65279027303671	0.9242073605297	5.03435751731084	4.79454130852338e-07	1.6748278652563e-06
241	MROH2A	55.7250678951618	4.64238771068724	0.531558686547291	8.7335374779436	2.46828882025352e-18	2.95482943249123e-17
242	GABRA3	48.064160256046	4.63991713646119	0.700032381961698	6.62814643439603	3.3992817524335e-11	1.96767086429056e-10
243	DLGAP5	669.657430355095	4.63771043643386	0.222148563485237	20.8766168174752	8.73629891137722e-97	4.87061144736296e-94
244	PCLAF	991.294001643334	4.63719445658243	0.219132037335925	21.1616453393061	2.15567743010652e-99	1.40212445645561e-96
245	MUC5B	12528.5644260883	4.63590225439751	0.621373858942338	7.46072945889362	8.60447657226216e-14	6.51529496913277e-13
246	TBX20	6.1756684916126	4.6307596201904	0.681766808396449	6.79229255980089	1.10365446550936e-11	6.74885916185652e-11
247	FXYD4	57.3067072764035	4.62638984157322	0.559477775215868	8.26912175338543	1.34949401166185e-16	1.36226987323113e-15
248	HIST1H3I	4.1713179952965	4.62267546831896	0.587583406454817	7.86726687230644	3.62472872352764e-15	3.15615044989713e-14
249	HIST1H2BO	18.2684962039234	4.62156835075294	0.469755299238371	9.83824633430646	7.7041988225669e-23	1.36047087443211e-21
250	KRTAP4-1	4.74795163829666	4.60446770510293	0.949405221806848	4.8498445124833	1.23558291793023e-06	4.09893394722417e-06
251	SPINK7	16.4731271482272	4.59523539462823	0.990077450597908	4.64128881215623	3.46242779232142e-06	1.08203641113978e-05
252	CCNE1	1088.75267557488	4.59508186109904	0.294025576250771	15.6281705819359	4.68048879991304e-55	5.60309067194498e-53
253	UHRF1	709.040127272671	4.59322470000655	0.226121820719908	20.3130537574083	9.85804605633928e-92	4.09276707866699e-89
254	KIF20A	1137.08379397659	4.59034056112904	0.198002285040967	23.1832706384135	6.71627058343732e-119	1.31054587894612e-115
255	MMP13	7.24913361596167	4.57766203165957	0.702116203910296	6.51980684417365	7.03979867020633e-11	3.93603413901823e-10
256	FAM3D	123.977305631785	4.57437668864487	0.490766650557694	9.32087924769678	1.1538014396522e-20	1.69406527403562e-19
257	GBX2	5.52890468147273	4.57209970081496	0.67151971905953	6.80858591497243	9.8562721282113e-12	6.05749411142636e-11
258	HMX3	3.88430911638118	4.56963179971627	1.23658606281063	3.69536091109583	0.000219574658381631	0.000529546447781581
259	LBX1	5.49879553581273	4.56422952566591	1.13467622175232	4.02249508552953	5.75848561203825e-05	0.000151578753200732
260	RTBDN	14.829417290505	4.54901346070163	0.589606311179127	7.71534051527411	1.20659653922138e-14	9.98063512921864e-14
261	KRTAP3-3	3.83091430518219	4.54436793243171	1.41544393033333	3.21056018895891	0.0013247652184493	0.00280339916577391
262	CDH18	76.088323437886	4.54359764944625	0.771901651551234	5.88623905689969	3.95082740235193e-09	1.79996486346237e-08
263	SPDYC	23.3608216091955	4.53955285189068	0.601958780182873	7.54130183218125	4.65302745071416e-14	3.63760114766769e-13
264	PBK	529.575290488149	4.53807710397639	0.238178141052797	19.0532896256438	6.17002405946381e-81	1.6721622148933e-78
265	CDC20B	574.319416245272	4.5215811074154	0.60347099824951	7.49262370607893	6.75102477542176e-14	5.17817399539327e-13
266	CDCA2	326.624683019714	4.51236170333377	0.226827805272663	19.8933358188146	4.6478089966633e-88	1.64895812639802e-85
267	ASF1B	1460.75408505347	4.50413951017395	0.187372782230906	24.0383873076258	1.10418566831408e-127	7.1819916486042e-124
268	CEP55	893.960296004105	4.50320576661893	0.203904262794843	22.0849025169709	4.4149875377834e-108	3.58956882603198e-105
269	DEPDC1B	317.111831224112	4.50151127273058	0.237254129778629	18.9733737277018	2.8313831462493e-80	7.46605126118414e-78
270	HIST1H3C	7.07862417682271	4.500773611774	0.650005022137055	6.92421359603742	4.38404016021956e-12	2.79378757826141e-11
271	GTSE1	596.51085462005	4.49497018151933	0.197938783754529	22.7088905784816	3.65964910212384e-114	5.10076663783875e-111
272	TNFRSF18	455.107134680101	4.49088018906798	0.37969304481946	11.8276598698387	2.8086303462497e-32	1.01115874439798e-30
273	ANPEP	3331.36860940432	4.49080394477789	0.456337259091906	9.84097584693047	7.49799906612342e-23	1.32645925455364e-21
274	ADM2	439.836101500775	4.48956064850015	0.296483228550649	15.1427137057542	8.46474857018734e-52	9.12556015746219e-50
275	HTR3A	99.167332188269	4.48942529885039	0.576261819761265	7.7905999406837	6.6691764187317e-15	5.65070080150723e-14
276	PRSS1	87.1541624996347	4.48593673857932	0.664158692669199	6.75431457585944	1.43512073117838e-11	8.65106914658131e-11
277	AMBP	195.850181333181	4.48456811522453	0.510289794471448	8.78827710021046	1.51871001577124e-18	1.8498494717693e-17
278	NEUROG1	3.6509240957532	4.47935442137197	1.07611665036056	4.16251752992684	3.14757969290613e-05	8.59483942732681e-05
279	CALML3	160.468611178126	4.4735139798988	0.765111208199674	5.84688073048242	5.00876360452457e-09	2.2504260698846e-08
280	DEFB4A	16.6609818058106	4.47105520708559	0.714052659480146	6.26152027826724	3.8124222973128e-10	1.94844935273611e-09
281	PADI1	85.1727380420907	4.46598585686497	0.520430647742136	8.58132755294185	9.37844049846996e-18	1.0578121933332e-16
282	ESPL1	835.148746827945	4.46146986492243	0.213340967560917	20.9123916326503	4.13003217932235e-97	2.37027405632697e-94
283	SCGB1D1	58.9851751274967	4.46130547112542	0.755632186115968	5.90407019856713	3.54641141916933e-09	1.62329641150014e-08
284	SPINK1	70.7429506164344	4.45999480453176	0.597358876049158	7.46618989581188	8.25501921650884e-14	6.27259306743524e-13
285	SOHLH1	15.4779039667167	4.45404001594807	0.725179825841538	6.14198004030154	8.14991007142162e-10	4.01082459580454e-09
286	FOXB1	125.899440154166	4.45032942769829	0.66638065243891	6.67835930021433	2.41632050010675e-11	1.42403086434863e-10
287	FOXM1	1486.93001996022	4.44556528931651	0.217269135649808	20.4610989776377	4.78476371077907e-93	2.15103664025261e-90
288	MKI67	3283.56299217903	4.44421125372289	0.199735356126097	22.2504985592895	1.11545962824782e-109	1.03647446314284e-106
289	NUF2	436.331153195923	4.44367604855834	0.232141427064296	19.1421070541088	1.12622208678935e-81	3.32969266356373e-79
290	SGO1	222.520593367988	4.43260471604268	0.223122827134781	19.866208997814	7.9807203516556e-88	2.78085350396171e-85
291	AMH	248.968547328639	4.43160823834902	0.409206203116647	10.8297679864001	2.48784882930055e-27	6.16058302108396e-26
292	SERPINA11	81.9126965788671	4.43135845782141	0.799347892123101	5.54371694913906	2.96117377311538e-08	1.21542666880102e-07
293	OFCC1	3.88169023567314	4.42985237623321	0.753929915427531	5.87568192425575	4.21106212729991e-09	1.91405672699751e-08
294	ATP6V0A4	111.419986613591	4.42669415077927	0.482566886835442	9.1732240059165	4.59079175212532e-20	6.43535340942683e-19
295	KRT79	4.56738793896554	4.42185890794392	0.832757467879577	5.30990003512446	1.09685379672522e-07	4.18690144270894e-07
296	NKAIN4	257.901382161319	4.42161392100181	0.515034178613493	8.58508833900129	9.07666546451449e-18	1.02495933570064e-16
297	SKA1	331.100513099598	4.41533753903947	0.199772300123732	22.1018506384757	3.03375091245869e-108	2.57380789368723e-105
298	SCGB1D4	228.037385152617	4.41408090346531	0.78959123771409	5.59033673707464	2.26629682356238e-08	9.42101617344965e-08
299	CYP26A1	51.9716298410481	4.41191127585219	0.487594495956748	9.04832050492126	1.45184093424353e-19	1.94974343770778e-18
300	CGB5	4.15826784612145	4.40958945200152	0.841194023226952	5.24205989372778	1.58793804960397e-07	5.92569041153608e-07
301	HIST1H3J	7.00102439048065	4.40667630431543	0.519164727403887	8.48801174600452	2.10202328942374e-17	2.30560879407114e-16
302	AQP12B	8.13848130435936	4.40221038771646	0.896829110260719	4.90863904544388	9.17105955411081e-07	3.09771308775081e-06
303	FOXE1	11.5052658867588	4.39960425602703	0.82426783822678	5.33759058886945	9.41898460713387e-08	3.6315480466114e-07
304	TFF1	88.9734643351112	4.38988010516693	0.653589756735283	6.71656809172565	1.86054387933367e-11	1.11057793568179e-10
305	NCCRP1	249.343138771889	4.38967179970732	0.472749111084943	9.28541523776358	1.61077857855783e-20	2.33862517882433e-19
306	LRTM2	28.944612218648	4.38627176981796	0.617062670465201	7.10830840976195	1.17473824972963e-12	7.91528572754634e-12
307	ASPM	708.056326282333	4.38420643327662	0.237917371569772	18.4274330384106	7.91506191824442e-76	1.79589073500818e-73
308	TRIM43	6.20348832694684	4.38267361148645	0.806367422497594	5.43508267969435	5.47710297393999e-08	2.16960435100469e-07
309	CAPN13	1591.60362961391	4.38091943338164	0.432890386353977	10.1201587549217	4.4968563473649e-24	8.70507518910033e-23
310	EXO1	329.455632545601	4.37987587640893	0.211990290196305	20.6607381515121	7.81603753189174e-95	3.81285850899509e-92
311	COL9A1	410.526665332769	4.37821718918192	0.589317905224744	7.42929605628091	1.09177138018101e-13	8.17174336074875e-13
312	FIBCD1	38.0123546009444	4.37806201006753	0.433927911596096	10.0893763527769	6.15593690544608e-24	1.17765487094088e-22
313	ALPI	5.80561757904756	4.37715929035434	0.724500401106525	6.04162438511991	1.52570319960283e-09	7.2896783873286e-09
314	CLDN14	30.560426114534	4.37200663723092	0.447029075095097	9.78013932606254	1.3702179353306e-22	2.37030696561223e-21
315	CACNA1S	24.9067349300191	4.36928650624204	0.803876807904065	5.43526876665843	5.47138976589089e-08	2.16778128937724e-07
316	HAVCR1	28.0534670170771	4.36401296549303	0.634683598404149	6.87588741298171	6.16051418490435e-12	3.86403449984052e-11
317	GRIN1	77.5308190729351	4.35440594930317	0.421670017498862	10.3265723636965	5.34360200048141e-25	1.12117963263864e-23
318	ZNF695	90.7978301749249	4.35277756735743	0.266344803177197	16.3426412508659	4.90799362034612e-60	6.74434362773337e-58
319	OTOS	10.2750233674502	4.34704944010178	0.785878512920441	5.53145221383837	3.17590387709548e-08	1.29810247913205e-07
320	GALR2	27.7452783379409	4.3458940591115	0.457246153752769	9.5044956057986	2.01019816482262e-21	3.14302858895703e-20
321	CDK5R2	9.75071025996248	4.34494189522906	0.635840078696345	6.83338789234149	8.29323117825025e-12	5.1373276184507e-11
322	MAGEA9	3.33001034170668	4.34478460252617	1.63573463320493	2.65616715225583	0.00790344288037149	0.0145490453702537
323	PLA2G4F	192.705211214206	4.34180362237427	0.408473084207323	10.6293505991953	2.17622516250765e-26	5.0017292810379e-25
324	EPHA8	16.9858311411942	4.33804291560893	0.678713019694601	6.39157168012028	1.64189280875251e-10	8.75840742952098e-10
325	HOXD13	21.4551762586197	4.33796387641719	0.801557536754885	5.41191826849946	6.2353149387068e-08	2.4535128130467e-07
326	TGM5	53.968956926256	4.33109326882138	0.462973311708142	9.35495234669529	8.36374100137391e-21	1.24581433709778e-19
327	BUB1	980.01629702416	4.32738888078316	0.20139822578645	21.486727918704	2.07209457728028e-102	1.49751042542482e-99
328	SPC24	972.151881096374	4.32583167851108	0.226752240242438	19.0773492420009	3.89519350606077e-81	1.07051987160231e-78
329	CARD18	3.27909535105569	4.31954759754844	1.17363897149223	3.68047389569581	0.000232800892328312	0.00055895703359202
330	C5orf46	8.53491422909613	4.31803879833431	0.624199610273899	6.91772107393588	4.58966817393912e-12	2.91720505140306e-11
331	NCAPH	611.757296827611	4.31459664836159	0.191781148673267	22.4975013352969	4.39112546010059e-112	5.04023712370251e-109
332	KIF14	312.187731212052	4.31390256258636	0.222761826789411	19.3655377349034	1.50772433972133e-83	4.82298771163644e-81
333	KANK4	421.791043712599	4.31317259729419	0.432430119396825	9.97426498253732	1.97558738041869e-23	3.65399398617156e-22
334	HORMAD1	32.480775994282	4.3126041859239	0.656048951651923	6.57360121537397	4.91126605585206e-11	2.7996942608192e-10
335	EPS8L3	146.477738024881	4.30008404346999	0.558145495587473	7.70423496644717	1.31629459270911e-14	1.08283542949126e-13
336	FAM83C	13.244116847058	4.29867631342794	0.625273048251403	6.87487862374579	6.20426615909313e-12	3.88772786006372e-11
337	IGSF23	40.3703654318771	4.29373879602486	0.493452390526188	8.7014246530375	3.27743360133655e-18	3.87122045174818e-17
338	SAPCD2	1296.7869229591	4.28862763532279	0.208911176744122	20.528473881393	1.19881123652683e-93	5.56961991865431e-91
339	PTTG1	1404.66228986784	4.28791227956916	0.22433611716771	19.1137848586529	1.93883418215233e-81	5.56359873475564e-79
340	E2F2	347.783432566252	4.28714002417866	0.216144563809173	19.8345956457347	1.4971539499065e-87	5.03689052146992e-85
341	DPEP1	290.772865301019	4.28109591469715	0.521390066380631	8.21092727066229	2.19486807455311e-16	2.15978117694174e-15
342	MMP10	629.550370542148	4.27773767794807	0.545101052010401	7.84760488384904	4.24057734429392e-15	3.66134450084988e-14
343	LGALS7	7.22521394738281	4.27733121816479	0.801922068608243	5.33384899306763	9.61524940880831e-08	3.70429144549016e-07
344	KIFC1	1743.4027653216	4.2736711424497	0.205673269671519	20.7789332530921	6.71337320360295e-96	3.44731714005012e-93
345	AQP2	27.7457030465685	4.27060378542467	0.421299703251134	10.1367358022538	3.79571419622554e-24	7.36972846875113e-23
346	CCL18	267.754187810898	4.2629544537181	0.456394419584788	9.34050520949926	9.58755356815305e-21	1.41943803319705e-19
347	CCL20	450.514540042567	4.26136138921886	0.458617995210512	9.29174483714456	1.51779431699375e-20	2.21350676438707e-19
348	TOP2A	3593.42299466331	4.25955744843239	0.210330692107154	20.2517160275512	3.43078121555507e-91	1.39468403873179e-88
349	OTX2	13.2990011075243	4.25717398507066	0.913020011568383	4.66273896643043	3.1202843378281e-06	9.80452629372619e-06
350	NCAPG	550.770284958328	4.25545442879844	0.211475620627267	20.1226714274494	4.67211878477521e-90	1.82334107694637e-87
351	SKA3	417.051282961068	4.25274769489216	0.181537273478625	23.4263058676646	2.30580087250541e-121	6.42758463217115e-118
352	PAGE2	19.5885605048462	4.25204033260043	0.958494483779562	4.43616567915307	9.15753775040467e-06	2.69031969472518e-05
353	WIF1	958.989077176684	4.25124904930197	0.643622965360997	6.60518545499308	3.97020017735504e-11	2.28526596049348e-10
354	OPRK1	120.224628427353	4.24914640549863	0.516236497580749	8.23100734917331	1.8564557813353e-16	1.849935933152e-15
355	HIST1H2AB	4.90426553178855	4.24213236999699	0.548537423915449	7.73353318305382	1.04602088790806e-14	8.69293253226149e-14
356	NKX6-1	39.2177198213988	4.23932272959506	0.572571336777593	7.40400795026483	1.32134508281096e-13	9.82225013367248e-13
357	SLC38A8	21.3494651301273	4.22329569614595	0.569563028299514	7.41497514112706	1.21647621893324e-13	9.07381516056741e-13
358	MMP9	1784.55920200482	4.21843421332888	0.398441534957486	10.5873355140523	3.41164766541199e-26	7.72290961661068e-25
359	NKX2-5	21.9761902649396	4.21674100849811	0.635773622650638	6.63245667682447	3.30145259000227e-11	1.91445005612821e-10
360	KIF2C	1163.18740707685	4.2129133971305	0.209578001797039	20.1018874166498	7.10397761369298e-90	2.71803755247042e-87
361	TMEM72	92.9237409047128	4.21200325666532	0.42713356225583	9.8610917728412	6.13783198180453e-23	1.09077882933471e-21
362	MMP12	315.262561145883	4.21184580562129	0.414132924981367	10.1702751738727	2.69147222260924e-24	5.30491893735092e-23
363	TTK	550.149151474636	4.21057316843311	0.221193299012102	19.0357175702811	8.63023274124169e-81	2.30687303397054e-78
364	WNT7A	1943.7129289186	4.20254116084449	0.527538345519536	7.9663235792001	1.63464575761234e-15	1.47465754361024e-14
365	POLQ	308.58996435164	4.19205745279329	0.219650981824479	19.0850840636949	3.35935967803709e-81	9.36445505679111e-79
366	CACNG5	5.60581577188382	4.19004559711455	0.922403927226632	4.54252792452072	5.55836308361972e-06	1.68155564109568e-05
367	ST8SIA2	135.765798072101	4.18026152885147	0.462529383452451	9.03782911617163	1.59813951888975e-19	2.13300249193541e-18
368	SYT8	267.037290479443	4.18019823560638	0.503100334104112	8.30887588864397	9.66129039007927e-17	9.92737016227577e-16
369	CRYGC	3.54545740894835	4.17840844899849	0.944935419407043	4.42189843155682	9.78374485258448e-06	2.86093531108169e-05
370	CCNB2	1117.98774382491	4.17811997537911	0.185591085999277	22.512503512132	3.13082807030149e-112	3.81824050848706e-109
371	PDIA2	203.038974717218	4.17139293725188	0.467088114501027	8.93063387345667	4.2357474541114e-19	5.42336877113359e-18
372	CENPF	2919.51919467731	4.17099497296415	0.203856614703969	20.4604347963939	4.8503875452834e-93	2.15103664025261e-90
373	DLL3	51.5228699906467	4.17045867735447	0.523262510375097	7.97010791842303	1.58535865106654e-15	1.43417261744374e-14
374	DEPDC1	346.873832170606	4.16801940099826	0.232859147737368	17.8993157086497	1.1937971340256e-71	2.42651702877516e-69
375	XDH	411.85770868846	4.16007904469343	0.466173677069516	8.92388234111527	4.50222119678516e-19	5.74195047142934e-18
376	ESCO2	241.246727673641	4.15179169547267	0.243481008077365	17.0518092078601	3.38879573911572e-65	5.65175822712521e-63
377	OPRPN	3.76885426024817	4.14561856173933	1.03180403495591	4.01783519088147	5.87352525624431e-05	0.000154481868614497
378	PLK1	1376.48727022157	4.14300053217929	0.205182711205891	20.1917622972727	1.15664328297963e-90	4.60603681240439e-88
379	CLDN17	2.64060557320864	4.14078355855426	1.1742960927371	3.52618354447789	0.000421594675171906	0.000971949066236933
380	HIST1H2BM	3.2336703105669	4.14074272936794	0.60011300974684	6.89993828181582	5.20251370802735e-12	3.29385626167221e-11
381	NR5A1	8.00685044799917	4.13486335767455	0.826813357281123	5.00096342331908	5.70445352385447e-07	1.97570112905524e-06
382	SMIM31	68.6428972405066	4.13225895435708	0.57612005347938	7.17256573417468	7.36050528651636e-13	5.05723731182372e-12
383	IL36RN	4.93890125854149	4.13143905060379	0.81310717645453	5.08105102284118	3.75352273892097e-07	1.33023046139784e-06
384	NEIL3	96.7453934603928	4.13016743065681	0.243511170477233	16.9608951513909	1.59889944227478e-64	2.57845659645519e-62
385	CLCA4	28.7159569763889	4.12937892820491	0.581788067845058	7.09773740032194	1.26815849774212e-12	8.52707676307445e-12
386	HIST1H4A	6.59966161609858	4.12377112547626	0.568612985673463	7.25233371269578	4.09651035165218e-13	2.89410595553182e-12
387	BEST3	21.0142811907223	4.11959291815506	0.658458009533075	6.25642464441482	3.93903296989359e-10	2.00999870139994e-09
388	CGB2	2.62250532889227	4.11870640524809	0.940359741233802	4.3799263458941	1.18719429524422e-05	3.43246090320426e-05
389	TFF3	17604.9830080415	4.11447670348067	0.559357113627851	7.35572428282032	1.89894618988258e-13	1.39092105867788e-12
390	BUB1B	750.921725301614	4.11330065292526	0.205082813379493	20.0567789428256	1.76130205906373e-89	6.60928597663663e-87
391	MSX1	14332.5226313913	4.10803646039295	0.414183352098713	9.91840072657937	3.46259610630792e-23	6.28517561138478e-22
392	GPX2	701.469225841073	4.10295402325041	0.592511344219422	6.92468433436606	4.36948740182449e-12	2.78542331498861e-11
393	KRTAP11-1	4.41101256381525	4.10278961399453	1.18608004659807	3.4591169674949	0.00054194949735177	0.00122723227826681
394	CHGA	4192.46807767288	4.1003906485383	0.626209178508436	6.54795679984283	5.83295856798381e-11	3.30387577756366e-10
395	DPPA2	10.0250022747466	4.09726154153725	0.770403325724779	5.31833314411336	1.04722193728405e-07	4.01226029103156e-07
396	KRT78	24.704778497633	4.09589853493526	0.487736374203883	8.39777131984644	4.5503225371714e-17	4.81249017169786e-16
397	BTBD17	11.9431289971196	4.0943044877619	0.891301241895123	4.59362592052089	4.35609961739552e-06	1.340280224444e-05
398	KISS1R	65.0466046240344	4.09328125936639	0.482171229376864	8.48926897744678	2.07940939877248e-17	2.28337172753221e-16
399	ZYG11A	76.8714390445841	4.09308576961061	0.440577822310471	9.29026737693177	1.53901222555057e-20	2.24110041471405e-19
400	PKP1	203.117094101759	4.09046412344849	0.544229056216958	7.51607081011459	5.64469887664943e-14	4.36736753291278e-13
401	TUBB3	158.233981882756	4.08635358120316	0.352735246650802	11.5847611487733	4.92337028176467e-31	1.60383513035182e-29
402	NMU	239.971645092513	4.0857718892324	0.364355189886779	11.2137057537235	3.49258094062861e-29	1.00517303679183e-27
403	CNGA2	3.04190410450405	4.08567177017253	1.26089275090772	3.24030078468709	0.00119403673834491	0.00254164272666349
404	MTFR2	175.705036061765	4.08399555941046	0.21323670375918	19.1524042878788	9.24197099139531e-82	2.77443969161687e-79
405	TINAG	4.33254218239907	4.08213005717422	1.00394255977605	4.0660992179521	4.78065891535189e-05	0.000127380236890625
406	BSX	3.62287930324618	4.08061588500179	1.16647199148878	3.49825449284356	0.000468314029375228	0.00107193098594708
407	ARHGAP40	159.852099703204	4.07738787934756	0.424970129755503	9.59452816529339	8.43019271780995e-22	1.36967818903102e-20
408	ONECUT2	136.013759959965	4.07289222708976	0.408947444006858	9.95945148154895	2.29324439762927e-23	4.22949696889791e-22
409	TK1	2823.36045872475	4.0692088313309	0.199178600772159	20.4299498819438	9.05948751486269e-93	3.8429952147286e-90
410	RNF223	133.598029613043	4.06598688304459	0.354975523504305	11.4542739254395	2.23830985524177e-30	7.0445387427956e-29
411	OR1N1	3.52872209477076	4.05277927647635	1.05651500705218	3.83598836687059	0.000125060327534566	0.000313019775677526
412	KLHL1	3.52599058847481	4.04873966700566	1.11602927308506	3.6278077687099	0.000285837947708261	0.000677545660062111
413	CASP14	28.5033699625276	4.04791222776262	0.639281472215642	6.3319717584388	2.4204779877618e-10	1.26692025148058e-09
414	CST2	60.5755889591605	4.0436769281329	0.571749504348321	7.07246249866344	1.52208126409797e-12	1.01609208711405e-11
415	SEPT3	241.670450667818	4.04290014087618	0.354225648689934	11.4133467066217	3.58658976998636e-30	1.11264111576699e-28
416	CKAP2L	284.057996683244	4.04123132126686	0.226867799917266	17.8131551623484	5.58697244140798e-71	1.07939201236826e-68
417	CDCA8	913.229451831098	4.04120339248938	0.19372124634679	20.8609198459059	1.21315786371381e-96	6.5756526096243e-94
418	PCSK9	465.562132496487	4.03940029014613	0.404507724156509	9.98596577746249	1.7558279426402e-23	3.26610778310184e-22
419	HIST1H2AH	5.4954517386338	4.03318943097198	0.556561005334816	7.24662596249569	4.27281806069755e-13	3.00777412764759e-12
420	SBSN	38.1213075931169	4.03288102798891	0.461265845077456	8.743073156244	2.26853688346681e-18	2.72741590924756e-17
421	OR7E24	3.47908156149865	4.02708380556313	1.21113056199776	3.32506166710916	0.000883989803533334	0.00192880387301196
422	PMCH	5.75371809581671	4.02328101751585	0.655413404159073	6.13853941952547	8.32836477696075e-10	4.09658134340396e-09
423	NEK2	684.065871331721	4.02160329439586	0.202502341761042	19.8595396943185	9.11420605033039e-88	3.12009653789644e-85
424	KRT83	28.0975787908716	4.01401778849317	0.592230584763214	6.77779549345304	1.22023404239053e-11	7.4245172650971e-11
425	CXCL5	490.415655454163	4.0122618994032	0.52583535700308	7.63026267817076	2.34275864167953e-14	1.88124483025073e-13
426	KNL1	444.316478141979	4.01165072329504	0.215650128820601	18.6025890419584	3.06158081985687e-77	7.2854422607155e-75
427	PIMREG	367.823269937527	4.01053427996346	0.229599518052921	17.4675204633446	2.53264747590786e-68	4.56442957331561e-66
428	PAGE1	5.50363663560861	4.00726195251807	0.824638373871421	4.85941726638942	1.17731767360152e-06	3.91914581784733e-06
429	HIST1H2AI	16.4724951397814	4.00425290908723	0.436254290497117	9.17871295781261	4.36274435615196e-20	6.1244770231362e-19
430	UPK2	78.180945543803	4.00382575627665	0.443417421769904	9.02947326763876	1.72500086030809e-19	2.29760694793118e-18
431	HIST1H2AL	5.77338404417853	4.00094023825584	0.523180134868336	7.64734738879702	2.05167515392949e-14	1.65705038404909e-13
432	TMPRSS11D	9.10707684155842	3.99655808850389	0.790784474488841	5.05391572221654	4.32842666653078e-07	1.52208667406767e-06
433	NYAP2	5.37224730912804	3.99562032846516	0.612875119530738	6.51946897685208	7.05567300474865e-11	3.94377964312977e-10
434	NKX2-8	11.0114882013801	3.99439137025549	0.633590643419621	6.30437240786406	2.89363982067949e-10	1.49969704703636e-09
435	C3orf30	8.39881019021854	3.99421763254461	0.734016413557166	5.44159171208171	5.28065946224902e-08	2.0960436958272e-07
436	MTRNR2L1	85.5713951227176	3.99406115878902	0.620597920675128	6.43582749108153	1.22802444429806e-10	6.66178509357464e-10
437	LBP	146.30110450903	3.99324855421053	0.670194033208677	5.9583469209538	2.54802164840139e-09	1.18747423991537e-08
438	DLX3	166.169867020144	3.99292397353604	0.423379106277503	9.43108413790944	4.05871910868662e-21	6.1728593895403e-20
439	PYY	242.838931567199	3.9916227588111	0.492811548463444	8.09969403366609	5.50975831958724e-16	5.21902495583038e-15
440	HGD	1622.75411821536	3.98748608240596	0.354334348133584	11.2534562438262	2.22691244653344e-29	6.53439737882813e-28
441	CA9	631.125568395079	3.98429796067195	0.413712830015368	9.63058834922754	5.93884560051491e-22	9.81242118567717e-21
442	MAFA	18.6215098266667	3.98291872645904	0.537945027309689	7.40395119251863	1.32191026619986e-13	9.82270945329698e-13
443	SPC25	221.24128386029	3.97446664114839	0.212624486944541	18.6924220171549	5.70626939651953e-78	1.44605759395176e-75
444	SIX1	457.617069598696	3.970551366762	0.418331869982002	9.49139105020334	2.27971478165296e-21	3.54172567948999e-20
445	ZWINT	1614.05857252139	3.96781517048959	0.172178142837428	23.0448249998609	1.65759777200625e-117	2.94042775683254e-114
446	RAD54L	332.321494837679	3.96330307058345	0.20533341997063	19.3017925243263	5.18779998084443e-83	1.63273453268093e-80
447	CDCA5	1176.88591072041	3.96178764853149	0.21417650458356	18.497769660751	2.15196815440244e-76	4.94015936433585e-74
448	SLC35D3	7.59576952447468	3.95770698736362	0.737898249246033	5.363486078748	8.16309458010823e-08	3.16924919501894e-07
449	PNPLA5	12.1279328970292	3.94488513620903	0.622289563069918	6.33930788867465	2.30799602850523e-10	1.20999265191356e-09
450	CLCA2	24.7273531944312	3.94107743858139	0.594337632764159	6.63104138341726	3.33326757874015e-11	1.93175082459034e-10
451	SLC7A10	18.9382339804152	3.94069480045812	0.665011883590504	5.92575094926377	3.10873438495258e-09	1.4303403455218e-08
452	DLX1	16.3733145685994	3.93758475561264	0.645219998125184	6.1027010431389	1.04290802657409e-09	5.07361364311647e-09
453	LBX2	66.6314371971673	3.93678172794024	0.325382730331599	12.0989264670815	1.07001292934463e-33	4.24373217282555e-32
454	FAM83D	581.69790696584	3.9356669883577	0.23108439780302	17.0312969018035	4.81257211865866e-65	7.8914050211249e-63
455	UGT3A1	15.6137862471729	3.93413624949897	0.745003426399072	5.28069551104532	1.28694412967643e-07	4.85916037197682e-07
456	HIST1H2AD	34.755298818144	3.93071389454438	0.367870272005007	10.6850544707534	1.19578838628267e-26	2.84207293319533e-25
457	LIPM	14.9293707930869	3.91910457398501	0.449318012644494	8.72234022161461	2.72510061874646e-18	3.24391840592605e-17
458	SPINK8	3.82291813446018	3.91297487902903	0.714980209725773	5.47284361972736	4.4287089802878e-08	1.77448456534611e-07
459	HTR2C	6.77454264254322	3.90951462517368	1.00870086310802	3.87579189049926	0.000106278491225349	0.00026855894836574
460	GAST	2.70929344487576	3.90711634660111	0.76725727540263	5.09231580052569	3.53716297725515e-07	1.25904161209741e-06
461	CT45A1	5.5232407106117	3.90560902718971	1.17785403372097	3.31586844836067	0.000913588231487938	0.00198738541371506
462	OR56A3	3.8106221152535	3.90515555479421	1.09562195616016	3.56432757926891	0.000364790149274209	0.000849826908164714
463	CDC6	789.514197458874	3.90468131532043	0.182144976453315	21.4372166136639	6.01025542373687e-102	4.18850407440634e-99
464	TEX19	7.32373494491269	3.90369810886544	0.604989533493442	6.45250519678247	1.10016109381408e-10	6.0166601523526e-10
465	TMEM213	102.050100193208	3.89826007005654	0.526551100182403	7.40338415152136	1.3275698163264e-13	9.8572564025788e-13
466	CALB1	105.207633662483	3.89549480597534	0.573588503283133	6.79144505804792	1.11015863018297e-11	6.78225590192872e-11
467	DLX5	4098.60177891729	3.88979753300792	0.34929875162041	11.1360189950952	8.37812918782046e-29	2.31233995533155e-27
468	C16orf59	473.653725149279	3.8886704023252	0.185288692261968	20.9870896861168	8.60562382239039e-98	5.24754805144699e-95
469	SLC10A4	56.9011110831706	3.88753013453371	0.437365301166977	8.88851978920371	6.19283575142833e-19	7.80625348951040e-18
470	KCNJ15	297.043225294875	3.88747170731944	0.469649437174046	8.27739032481538	1.25904002626335e-16	1.27359502501175e-15
471	DUSP9	94.049941330848	3.88357514348473	0.505818919023918	7.67779732513544	1.61847281584501e-14	1.32139163412484e-13
472	DYNAP	5.05038153875718	3.87970530506321	0.7102054829732	5.46279266786457	4.68701906398699e-08	1.87183387219767e-07
473	KRTAP1-3	2.68116717788301	3.87874934953194	0.90072721158033	4.30624200053494	1.6605139339974e-05	4.70270078288699e-05
474	BMP5	29.2107279224508	3.87776186185913	0.773306249128118	5.01452285718782	5.31652325895144e-07	1.84823300110314e-06
475	ULBP1	38.8655406741237	3.87258859314172	0.38752262604012	9.99319351417895	1.63236315313348e-23	3.04515317467433e-22
476	DLX4	74.8225735017238	3.87095096799477	0.361997475824076	10.693309281184	1.09396557722354e-26	2.60323784248329e-25
477	AQP12A	3.4107379032025	3.86987187909522	1.00927916614965	3.83429283877777	0.000125926049133105	0.00031486353110383
478	GAGE2A	2.60429058943336	3.86802130098836	1.76262501379456	2.19446636165757	0.0282018996671364	0.0465412439280136
479	FABP7	15.0246310648435	3.86545585242228	0.88664898385637	4.35962361972148	1.30286337326386e-05	3.74194480460667e-05
480	MPC1L	2.87346932515855	3.86420324682248	0.764534804327934	5.05431960055672	4.31927798098252e-07	1.51941718483706e-06
481	DIAPH3	376.503136141211	3.86370695181998	0.229203931713479	16.8570710063119	9.30893072738139e-64	1.46488036518865e-61
482	GPR87	29.8339927530147	3.8592301134281	0.489311284343415	7.88706542626873	3.0937523335972e-15	2.7071026585418e-14
483	MESP2	47.2536917225394	3.85828339899962	0.411042350946453	9.38658362116619	6.19779627312224e-21	9.31005378579171e-20
484	CRH	2.37489849952703	3.85664275635787	1.31017187108164	2.943615903747	0.0032440232827016	0.00641733843424132
485	LAMA1	1523.06203495712	3.85367050685622	0.394681940094301	9.76398997617034	1.60705284700958e-22	2.76529296328905e-21
486	AVPR1B	40.160908195909	3.85026891023011	0.515917964011224	7.46294794679091	8.46077789543787e-14	6.41395334396578e-13
487	WFDC12	3.37987361409456	3.85003470008163	0.746704537882483	5.15603495727992	2.52233826969655e-07	9.16543513158079e-07
488	GDF15	3183.93571628827	3.84463615703131	0.32786802403984	11.7261699072067	9.35988810902188e-32	3.22115514411542e-30
489	USP41	3.31507644332902	3.83942323437019	0.57871442166751	6.6344004756392	3.25824101874614e-11	1.8910784354192e-10
490	H2BFWT	3.60395267730343	3.82587517202156	0.916571378284317	4.17411590920831	2.99145435595126e-05	8.1971982653668e-05
491	MIOX	29.7103103120041	3.82465666736112	0.45058578960859	8.48818750072763	2.09884745046332e-17	2.30342015190612e-16
492	ERCC6L	186.262533887103	3.82384396865802	0.205038224885954	18.6494199839318	1.27654609194431e-77	3.19349280668067e-75
493	ARSH	16.1255916238264	3.82330670723032	0.409436519825375	9.33797187622875	9.81969952772221e-21	1.4505056539322e-19
494	ERVV-2	5.78924659658467	3.82062786221538	0.712147592381042	5.36493825590456	8.09769147988471e-08	3.14510855587162e-07
495	CDCA3	729.408426439185	3.82003545531582	0.193673035151812	19.7241472067676	1.33794839378791e-86	4.35123116799725e-84
496	MT3	195.185963598003	3.81669109049387	0.488573433045024	7.81190877839267	5.63283245300299e-15	4.80390994997584e-14
497	SDC1	5944.79597027952	3.81267834615189	0.243032171694409	15.6879573579501	1.82845187312046e-55	2.22991133751247e-53
498	POU6F2	25.1043545357199	3.80852936652944	0.748701143253966	5.0868486055424	3.64062219442299e-07	1.29280183584669e-06
499	LYPD8	6.75338718233646	3.80527107706999	0.812751989103756	4.68195849174871	2.84147025932736e-06	8.98923624679876e-06
500	HMGA2	910.971588912355	3.80447425218726	0.456983219317159	8.32519464909904	8.41902849157435e-17	8.68749354606506e-16
501	IGF2BP3	246.738419001363	3.79908265179362	0.457487020021153	8.3042414003745	1.00459210742624e-16	1.02954862354035e-15
502	MS4A15	22.7393552473347	3.79475705083486	0.558715066652196	6.79193613584279	1.10638528539659e-11	6.76132041150756e-11
503	HIST1H2BI	4.92768631709484	3.78722961507807	0.637812440041419	5.93784218889198	2.88797824644606e-09	1.33633197825236e-08
504	CGA	8.89736895366452	3.7867684625571	0.774691311781526	4.88809982113885	1.01813905959404e-06	3.42061767731722e-06
505	ATP4A	14.3220496523363	3.7863128025909	0.517012548290139	7.3234446922284	2.41685230152856e-13	1.75185880236727e-12
506	TNNC1	598.087881627397	3.7860498949515	0.405289515210794	9.34159348529496	9.48950205289333e-21	1.4059882578444e-19
507	GFRA4	5.31320646962506	3.78389655608953	1.07220023207712	3.52909507281039	0.00041698329791743	0.00096165879828186
508	CLSPN	184.159328850241	3.77864109719442	0.255690796579908	14.7781662372565	2.02607635169507e-49	1.95716969557554e-47
509	CLDN19	31.5170178968606	3.7774805648196	0.741975459916551	5.09111253523728	3.55968667872305e-07	1.26613500112874e-06
510	ARSF	5.73720127446111	3.77653445073525	0.678141688060647	5.56894601412192	2.5628487015168e-08	1.05928546309463e-07
511	SLC3A1	251.237931767526	3.77638210327196	0.486939197745111	7.75534629530627	8.81027283047699e-15	7.39100832936791e-14
512	ONECUT1	4.69156652602592	3.77635614821375	0.664421994143308	5.68367119315926	1.31833629021284e-08	5.6413807085358e-08
513	FOXH1	12.9086473106915	3.77616702583938	0.458579292146993	8.23449093865532	1.80322760481125e-16	1.80073593923653e-15
514	ODAM	85.9899397274854	3.77536606647915	0.61307589149758	6.15807295448684	7.36354355041437e-10	3.64867509647627e-09
515	HIST1H2BF	16.9638531310788	3.77528099568609	0.443794573085959	8.50682100376845	1.78767193942914e-17	1.97189613081294e-16
516	SOX21	41.7656788561498	3.77525444989295	0.785921553926078	4.80360212928839	1.55836344220493e-06	5.1037841302022e-06
517	AC009014.1	11.8854677148611	3.7727837413259	0.564959433351113	6.67797282177813	2.42269952193715e-11	1.42692833599637e-10
518	LHX5	3.74117060921628	3.77231908325266	0.651386268477602	5.79121677229886	6.98783180737553e-09	3.08352695742467e-08
519	LGSN	79.3650135053655	3.77160040556419	0.598337853019545	6.30346281207282	2.91068073764607e-10	1.50772798602835e-09
520	CPA4	82.4879708697152	3.77154809179543	0.472276246066402	7.98589411008648	1.39507402548046e-15	1.26909461348253e-14
521	FGF21	3.49568410714389	3.76903042055141	0.762442188998549	4.94336551011421	7.67853272572881e-07	2.62171844404456e-06
522	MND1	197.362602211571	3.76694014888783	0.224827721656609	16.7547850466646	5.2249413947799e-63	8.09160963780478e-61
523	SPINK5	294.434183844056	3.7661759449437	0.452363054063799	8.32556043450122	8.39307018774174e-17	8.6652898716087e-16
524	FEZF1	9.48171500138552	3.76615769138249	0.831613651175197	4.52873481100309	5.93379150936602e-06	1.78682212534351e-05
525	IDO2	25.6277545261315	3.76162951841322	0.493544873817837	7.62165654627305	2.50440666630739e-14	2.0060955369317e-13
526	OTOG	24.0550732551652	3.76126517092341	0.549746481546684	6.84181763263184	7.81945954389479e-12	4.85154575771125e-11
527	ORC6	470.644573930564	3.76047017633418	0.172373689114291	21.8158014465934	1.64266883965909e-105	1.23282296416414e-102
528	PSCA	180.683801028095	3.76003796663623	0.496719870042047	7.56973536475991	3.73985294317978e-14	2.9508997363634e-13
529	HRH3	4.15316717758844	3.756155779134	0.716365545571244	5.24335069205314	1.57686418682733e-07	5.88774414036771e-07
530	C2CD4A	603.774663579146	3.74870820237951	0.445797550504894	8.40899237363208	4.13548000096544e-17	4.40959679010047e-16
531	SBK1	2259.00039648623	3.7476898051191	0.224838425052129	16.6683688708912	2.22586081159025e-62	3.36691643539229e-60
532	DLX6	1136.36904572681	3.74638721217418	0.305697240130061	12.2552209191691	1.57519490813686e-34	6.62430565570572e-33
533	ISG15	7516.12991985645	3.74600990471298	0.337762893537513	11.0906496136377	1.39272673265275e-28	3.76924781334994e-27
534	GCGR	37.0405425801503	3.74046933376584	0.647409143064339	5.77759732595267	7.57748911498898e-09	3.32942006531817e-08
535	ZNF750	230.406099127742	3.73616828186262	0.389477137712548	9.59277944735251	8.57434619264523e-22	1.38750771079607e-20
536	SCNN1B	1187.54475132889	3.73161388542508	0.475773467991383	7.84325763514972	4.39005995358128e-15	3.78371200857913e-14
537	TRIM43B	2.7972833068315	3.72631377502252	0.914197737612879	4.0760479070453	4.58075853293239e-05	0.000122427532191631
538	SCGB2A1	14003.2251719136	3.72032700366276	0.480967738660395	7.73508637819392	1.03332921425946e-14	8.5947796069245e-14
539	CRYBA4	22.4321527608257	3.7178665950434	0.67131232573117	5.53820696051428	3.0558402391908e-08	1.25243878570321e-07
540	KLK12	70.3304880057721	3.71355546106311	0.553344664045548	6.71110738452415	1.93152891934945e-11	1.15118887609242e-10
541	LTF	18134.8459886698	3.71141744185285	0.622368143985605	5.9633795169611	2.47073650651535e-09	1.15255752932426e-08
542	S100G	2.80847079383817	3.70382380679697	0.851679638793159	4.34884625402732	1.36855610231643e-05	3.92138549552137e-05
543	E2F7	278.836740002419	3.6927425834073	0.256220031315211	14.4123883072372	4.32492107051947e-47	3.65334133545655e-45
544	HSD17B2	94.1192275572677	3.69088077566846	0.413893099378054	8.91747357280092	4.77046046694532e-19	6.07214579853255e-18
545	NKD2	460.271767200171	3.69084767854228	0.384718712694518	9.59362660758581	8.5042095184158e-22	1.38055441208692e-20
546	CDT1	1053.67699238732	3.68842310629224	0.209445473061738	17.6104217120272	2.04912702257909e-69	3.80805862777008e-67
547	FSD1	106.081645260663	3.68701677362349	0.430517235211631	8.56415602458065	1.08870332959197e-17	1.22231692004189e-16
548	ORM2	98.008827862759	3.68417404022473	0.511035215113012	7.20923711570444	5.62662098379337e-13	3.919752062005e-12
549	GNG13	4.00555064124247	3.67933649310404	0.669584480782133	5.49495485439904	3.90810378429825e-08	1.57527017440636e-07
550	LY6K	126.474446670886	3.67804495320753	0.432950340051808	8.49530445632034	1.97414749887006e-17	2.17267569912304e-16
551	SHCBP1	361.414317934626	3.67245852021863	0.185312234183926	19.8176798007499	2.09549695198271e-87	6.93041220746419e-85
552	HIST1H3D	82.7165211071957	3.67050321497532	0.307102696712792	11.9520383710861	6.33520677733051e-33	2.38646505494305e-31
553	GJB4	31.8038199229019	3.66750431114101	0.513577243513336	7.14109582825738	9.25897709021741e-13	6.30172375170605e-12
554	SERPINB5	174.72212007186	3.66319437423724	0.466836646575696	7.84684407513253	4.26637148022885e-15	3.68198614302103e-14
555	AURKA	698.902301619307	3.66261509046514	0.202847199759077	18.0560298333685	7.07303700801618e-73	1.533513012638e-70
556	CLLU1OS	5.03737126243904	3.65795986409669	0.629815708887047	5.80798448257301	6.32293750896206e-09	2.80599225863945e-08
557	CGB3	2.28860558206694	3.65209919143028	0.745156582354278	4.90111646050511	9.52935417103061e-07	3.21206232405114e-06
558	GDF5	232.854398009683	3.64990017245145	0.415116440011758	8.79247319703375	1.46303099584125e-18	1.78425773886564e-17
559	TACC3	3035.52319431956	3.64923376637533	0.190020668634778	19.2044044081815	3.40001212003287e-82	1.0366318202844e-79
560	KRT17	4310.41071054256	3.64570551004318	0.449831671600376	8.10459943176694	5.29195763332611e-16	5.0322597124314e-15
561	CPN1	9.17237480865585	3.64564339380804	0.760927853396804	4.79105000235408	1.65910769525225e-06	5.42008512597641e-06
562	C4orf48	682.842743276387	3.64335385166664	0.307350273830126	11.8540771292117	2.04969985524422e-32	7.43416231884396e-31
563	FABP1	12.3073746537603	3.64200308506156	1.05943644393329	3.43767963233375	0.000586721414059227	0.0013212573517066
564	ASCL2	476.921008298995	3.64095171949491	0.352823844207761	10.3194604879112	5.75455974702654e-25	1.20610874697883e-23
565	FAM25A	2.04300665893823	3.64072503085188	0.99058137661122	3.6753416900556	0.000237531294970691	0.000569543887781161
566	SPAG5	1315.69465515696	3.64010500578007	0.174713307013841	20.8347324425134	2.09683193805616e-96	1.10582382722405e-93
567	CYP2C9	15.1645163049004	3.63809624092918	0.700937151483488	5.19033159139787	2.09919909831514e-07	7.70100996529861e-07
568	VAX2	261.399277999883	3.63792774312785	0.321352824141408	11.3206652309582	1.03682134060028e-29	3.11886646019938e-28
569	ANLN	905.055309940972	3.63753387963146	0.214706605663159	16.9418815429376	2.20943446671745e-64	3.53382743844734e-62
570	ANKRD22	242.82740830356	3.63547824252993	0.34078020549517	10.6681027357426	1.43527042004008e-26	3.36211665140961e-25
571	FAM111B	298.681941375978	3.63528203783593	0.251171565964272	14.4733024372394	1.78682879672601e-47	1.52922764519801e-45
572	FAM72C	15.8487971617356	3.63202110086766	0.341157330156156	10.6461763527261	1.81674875667733e-26	4.21524595589118e-25
573	FGF20	108.377050020539	3.62988947083359	0.763563636978165	4.75387943459307	1.99550064140234e-06	6.44032484546541e-06
574	RAB26	190.594791977122	3.62552337255978	0.318058592991658	11.3989165909907	4.23354626988251e-30	1.31125695816218e-28
575	ANKS4B	36.8416165489732	3.62232571296087	0.623745475415547	5.80737793816883	6.34587831220197e-09	2.81489255526249e-08
576	LY6L	2.03317383621549	3.62153883597558	1.34695308978322	2.68868965329627	0.00717330749048555	0.0133180541447997
577	STMN2	55.0408774858661	3.61037922323351	0.480126635452498	7.51963952141685	5.49274746429788e-14	4.25824319709355e-13
578	HMMR	344.397727675403	3.60676944807655	0.226226408082872	15.9431848767864	3.17738746007119e-57	4.10598420585226e-55
579	GNGT1	23.9801091873052	3.60226832101032	0.396955033661578	9.07475158529269	1.13937104844536e-19	1.54499981016778e-18
580	HIST1H3H	203.019786929889	3.59779154784556	0.293100036535557	12.2749611032856	1.23451122110364e-34	5.25961079855793e-33
581	FGFBP1	255.305195657251	3.59761294963488	0.473946991932444	7.59074962152662	3.18060017676526e-14	2.524941059773e-13
582	SLCO1A2	18.2316966868845	3.59335569394754	0.648939532201898	5.53727352956142	3.07216558198353e-08	1.25860102878952e-07
583	F12	265.399969725842	3.58806323308639	0.334053634094954	10.740979492133	6.53473660234391e-27	1.57812271437546e-25
584	ISX	2.22483806505993	3.58753847539738	0.960767403327771	3.73403433856246	0.000188436785418113	0.000458360383179212
585	FABP9	1.95097726507967	3.58622176597669	1.06596486699656	3.36429640132621	0.000767390804775301	0.00168988791034651
586	PAGE2B	5.16460037991153	3.58417855559289	0.812782629445012	4.40976274067306	1.03483934644276e-05	3.01745668964998e-05
587	MOGAT1	20.8932251363793	3.58393191510865	0.424878271414474	8.43519698754489	3.30645416441861e-17	3.54866447893941e-16
588	LIPG	663.324870425615	3.58105372741442	0.343767288067514	10.417086941417	2.07202491333995e-25	4.45770916582166e-24
589	MUC21	14.7965299259711	3.57849734601525	0.597840297560439	5.98570782300516	2.15450825826102e-09	1.01084202076093e-08
590	VAV3	2050.37202449395	3.57612552953338	0.252816274858703	14.1451555345163	2.00073813137415e-45	1.58058312378557e-43
591	ORC1	274.685791046948	3.57290270207255	0.20050594990527	17.8194348036086	4.99385080824073e-71	9.74450108212013e-69
592	NUSAP1	1380.06702945185	3.57215260959786	0.186936009025628	19.1089594145991	2.12667311141078e-81	6.0141699163708e-79
593	MUCL1	160.752858967097	3.57161667729974	0.742017738991164	4.81338449152935	1.4839538811069e-06	4.8658027360173e-06
594	HASPIN	124.935749322227	3.57121678487016	0.224190198096323	15.9294064379023	3.96099199569726e-57	5.08492347447635e-55
595	UBE2T	747.035314996911	3.57002341664695	0.174514551663163	20.4568810028952	5.21707729150562e-93	2.26224064864776e-90
596	HIST1H2BL	11.2668839563689	3.56008665532146	0.423266465243321	8.41098208258687	4.06591841313919e-17	4.3377947509888e-16
597	FBN2	2279.1963012857	3.55765667483312	0.442320276695835	8.04316885811584	8.75445618698414e-16	8.13182807729181e-15
598	LMAN1L	3.34885394806721	3.55545411592723	0.866130387615256	4.10498715524411	4.04337346242301e-05	0.000108825305341049
599	PRSS8	8450.32940503275	3.55511942299159	0.237278211352765	14.9829156361354	9.49581600975192e-51	9.60061439369374e-49
600	EME1	172.45956234318	3.55460721883028	0.200983258093133	17.6860861574008	5.36766686347941e-70	1.00710849526032e-67
601	CHAT	2.51440018504215	3.55216325912107	0.888481091138347	3.99801784703143	6.38751360835128e-05	0.000167144365079467
602	PLEKHD1	97.4066047462387	3.54903009099305	0.351488718198486	10.0971379940249	5.68779208167861e-24	1.09238077647436e-22
603	MMP8	3.73411763668168	3.54350388601034	0.649801227328999	5.45321205467073	4.94680194391364e-08	1.96712749809633e-07
604	RNF183	789.969591154311	3.54302037383326	0.346495236848252	10.2253075859306	1.52742282380094e-24	3.0821718263524e-23
605	HIST2H2AB	6.1113619446936	3.53971043013029	0.517007368861272	6.84653767687419	7.56587263351552e-12	4.70468045563379e-11
606	PRSS3	33.4339342811142	3.53882192112253	0.537235768295255	6.58709291146388	4.4852163035505e-11	2.56356255803108e-10
607	SCGB1D2	2394.39794289023	3.53444000987366	0.538160627860138	6.56763023323999	5.11222954502364e-11	2.91085308176383e-10
608	HOXB8	1827.6379495067	3.53264533314671	0.361303306375761	9.77750624145326	1.40632817688248e-22	2.43061839818492e-21
609	S100A9	3237.51945315441	3.53262772688996	0.464442903379574	7.60616149193877	2.82356440054873e-14	2.25342380973036e-13
610	FAM72D	18.7258048870455	3.53203819093866	0.31658881627865	11.1565475763044	6.6525087491341e-29	1.84915104304635e-27
611	LRRC52	4.64458447069888	3.53085171472636	0.655251090764813	5.3885476338622	7.10293382596568e-08	2.77587718297754e-07
612	EEF1A2	504.340639318316	3.52316229755654	0.635504622253734	5.54388146708061	2.95839141462073e-08	1.21454011515873e-07
613	KLK14	207.365794086573	3.52277090901298	0.444413182897257	7.92679210379634	2.24879292452084e-15	1.99912056201254e-14
614	CRYBA2	2.47875702181815	3.52147854152518	0.728254380781017	4.8355061561711	1.32807264030041e-06	4.38934306066766e-06
615	REG4	6.45865621684599	3.51860402025678	0.63226493033036	5.5650785793517	2.6203430446975e-08	1.08236142741707e-07
616	ZNF679	2.91769134333318	3.51499649525244	1.01489011520631	3.46342568775331	0.000533343892184002	0.00120942932808674
617	SPINK4	14.9387426205835	3.51456068887189	0.582529258697535	6.0332775330977	1.60667126439599e-09	7.65217876059529e-09
618	KCNS1	59.6575810519246	3.51282654860402	0.437201182866226	8.03480568276247	9.37273256089582e-16	8.65547233605112e-15
619	ONECUT3	41.8125206346853	3.51022820726768	0.578104761079986	6.0719586545353	1.26359470219469e-09	6.08352416084996e-09
620	FOXA3	123.604452149852	3.50883047479259	0.488383323041355	7.18458290701191	6.74126650376435e-13	4.65801463484255e-12
621	PLPP4	90.527873172092	3.50686646553942	0.429595128699636	8.16318955048337	3.26291860326147e-16	3.16920511226686e-15
622	CDKN3	363.261191403907	3.50375770033799	0.210553101557118	16.6407318364175	3.53274001593416e-62	5.26216457487964e-60
623	UPK1B	1669.63135594047	3.49927573865093	0.527452507072767	6.63429539480446	3.26056279624803e-11	1.89186327217329e-10
624	CENPU	590.668988022534	3.499023485143	0.187781713151576	18.6334623665863	1.72027166315956e-77	4.24907100800412e-75
625	SHD	9.48624066788955	3.49838400574333	0.532059239422394	6.57517762409538	4.85951213369001e-11	2.77262164516647e-10
626	TBX10	5.59853355239793	3.49787322652089	0.605769364680598	5.77426563716243	7.72894229455609e-09	3.39214689594406e-08
627	CRYBG2	222.88809424607	3.49139254749733	0.31363905669041	11.1318806539571	8.77640300685867e-29	2.41542950455336e-27
628	SEMG2	1.6973907406193	3.48981358760522	0.902372883205891	3.86737417818545	0.000110013558111366	0.000277601779312954
629	HTR6	15.5097402547427	3.48701021409703	0.616355908795893	5.65746213240533	1.53627697871598e-08	6.52249188113249e-08
630	AUNIP	194.731988864728	3.48672095393803	0.209351029651148	16.6549023415272	2.78798926565497e-62	4.1847718877481e-60
631	FCRL4	2.431283151245	3.48512192708371	0.71495737011148	4.87458703522462	1.09036305829609e-06	3.65006936979439e-06
632	KIF4A	792.982297484593	3.48449885700323	0.193132321229631	18.0420285678657	9.11362224630351e-73	1.9329794662187e-70
633	C6orf223	205.411424206082	3.48412770433297	0.371411079312373	9.38078559956653	6.5482980781427e-21	9.82144046109135e-20
634	CSN2	1.83922536798962	3.48245383941342	1.25477370490618	2.77536405632105	0.0055139946045871	0.0104613103275944
635	INSM1	9.97216803954706	3.4814637312358	0.653270416006704	5.32928423809118	9.86005802633573e-08	3.78962600488259e-07
636	KIF18A	275.211105007824	3.47851522446792	0.204155747375419	17.0385368483961	4.25237508546342e-65	7.03191483412268e-63
637	CDK1	1448.329941586	3.47729590660031	0.194557419861651	17.8728516705917	1.91927512424896e-71	3.82151178566021e-69
638	NXPH1	3.9600105891211	3.47708392381562	0.629727596197518	5.52156828573385	3.35987188704714e-08	1.36699708365202e-07
639	KRT33A	2.17739892207531	3.47530605485522	0.825709140831831	4.20887438808555	2.56646006796483e-05	7.09640573986082e-05
640	UGT2B4	3.15745045084188	3.47503967831474	0.812715203848582	4.27583938612053	1.90418472885661e-05	5.35441601313686e-05
641	HIST1H3G	51.5616733075823	3.47332972191795	0.452653349128517	7.67326637172811	1.67670785916499e-14	1.36664997727178e-13
642	KIF11	1117.95350453452	3.47029490689317	0.187452633461159	18.5129162648559	1.62462326716545e-76	3.77396116811898e-74
643	MYCN	501.318518709735	3.466776943703	0.400791003616293	8.64983722793838	5.15729373478645e-18	5.96881806921043e-17
644	SPP1	9923.95780126534	3.46550955967471	0.347767019000303	9.96503224956962	2.16803491586607e-23	4.00614254860744e-22
645	OLIG1	4.60416183727364	3.46274024891689	0.724489454874039	4.77955921321025	1.75679927372965e-06	5.72247612709494e-06
646	POC1A	671.196221924017	3.46110024333869	0.183971925673987	18.8131978868995	5.88766395577292e-79	1.53181315691996e-76
647	B3GNT3	844.997479911167	3.46024583056775	0.408307580913776	8.47460589103895	2.35876697032966e-17	2.57563625585018e-16
648	CCNA2	823.726384944165	3.45742672928961	0.193242173639927	17.8916779094605	1.369225816102e-71	2.75440240717508e-69
649	GLP1R	11.5495634999569	3.45347854875424	0.647534969537023	5.33326957032671	9.64599478220319e-08	3.71393638881474e-07
650	CRCT1	2.33700970888493	3.4478471668536	1.09747879793004	3.14160708467135	0.00168023352863403	0.00349609691237319
651	F2	16.271755104216	3.44751170189251	0.572402113994854	6.02288429340689	1.71335933443344e-09	8.13449651892936e-09
652	KLC3	165.227733646432	3.4471834667902	0.364095301685907	9.4678054092661	2.85784618749528e-21	4.39788270162424e-20
653	ABCA12	88.0025974199005	3.44353671576316	0.415897909086758	8.27976443383566	1.23419179680741e-16	1.25170397770805e-15
654	EDN3	684.747364268312	3.43761941733659	0.642295433574638	5.35208447334714	8.69467903979844e-08	3.364252867412e-07
655	TMEM114	14.6035543755511	3.4352242862733	0.513978027366453	6.68360144474439	2.33140336160611e-11	1.37731376914986e-10
656	RAX	2.72317745499384	3.4328077558442	0.879640112637114	3.90251388781353	9.51987741553284e-05	0.000242508313328058
657	GPR158	60.6866195464137	3.43244903939346	0.516127199748687	6.65039362596041	2.92310200042772e-11	1.70620668065648e-10
658	AL159163.1	19.124246319222	3.43007018521949	0.370127980106541	9.26725448919625	1.90998907807925e-20	2.75866890307627e-19
659	TCL1B	2.3248684770655	3.42744714082696	0.916951862462361	3.73787030828748	0.000185585630194377	0.000451988567396764
660	ZIC3	2.50281569715383	3.42623528130531	1.26042136361212	2.7183252999508	0.00656132947699529	0.012265876804427
661	GLDC	680.614037690236	3.42387722139648	0.444541044117973	7.70204971329451	1.3390077025538e-14	1.10105593341476e-13
662	LHFPL5	12.0592172053547	3.42247752054213	0.573261645541874	5.97018402880772	2.36986123929542e-09	1.10788457983641e-08
663	FOXF2	75.9421394272592	3.42246227161083	0.410966469964199	8.32783821003443	8.23319258779691e-17	8.50923130114837e-16
664	VSIG1	41.4061757603146	3.4168969262042	0.42473687087342	8.0447381909128	8.64299983200005e-16	8.04248239016771e-15
665	KIF15	438.936832808235	3.41569902256571	0.206352476182826	16.5527406588494	1.52977239833476e-61	2.22764543348554e-59
666	FCRL2	40.4355694995917	3.41552613722243	0.494027328271012	6.91363805556269	4.72379514293779e-12	2.99952537013164e-11
667	TMEM132A	7166.15846545004	3.41549835830674	0.20136352499646	16.9618522439294	1.57306492466483e-64	2.55793465624873e-62
668	BTBD11	316.942908643344	3.41512300937033	0.355410423922494	9.60895567349787	7.32885126609661e-22	1.19571801634902e-20
669	GFRA3	611.824667087092	3.41333821479963	0.528616242084433	6.45711944328498	1.06714671488004e-10	5.85086649268173e-10
670	ZAR1	1.93920862258174	3.41047244589955	0.805094270727542	4.23611565738456	2.27419668895482e-05	6.33044222419049e-05
671	TBX15	109.039038424713	3.40917117071243	0.378603273027606	9.00460036557539	2.16452694863696e-19	2.85960828359871e-18
672	CCNB1	2432.16604172778	3.40821667495584	0.171056578079782	19.9244993277384	2.49529433135337e-88	9.01679227549968e-86
673	PACSIN1	651.032715533493	3.40675344881428	0.27947783932313	12.1897086977098	3.5267979549969e-34	1.45186515814039e-32
674	CT83	1.58500502063878	3.40584377426173	1.38590713953968	2.45748338910569	0.0139914281016694	0.0245274222035645
675	TRIM10	18.4919227112072	3.40128324195999	0.497205149198162	6.84080454002782	7.87496440857464e-12	4.8844304038308e-11
676	KRT15	192.258903216154	3.40075736055496	0.38250122028753	8.89084055208655	6.06483551427661e-19	7.64984714868e-18
677	RECQL4	1525.99658553996	3.3931894571466	0.209640433936482	16.1857586031075	6.35616528416689e-59	8.3802603506722e-57
678	DPP10	216.109231206882	3.39249809297752	0.518462487908543	6.54338196513064	6.01429569855699e-11	3.39574513790343e-10
679	BIRC7	37.8321517039849	3.391751428064	0.452983751365749	7.48757856730588	7.01558688130353e-14	5.37054322537763e-13
680	PTH2R	153.245489501657	3.38902625767031	0.609276113171444	5.56238162699261	2.6611753889542e-08	1.09829770229829e-07
681	E2F1	923.005694516554	3.38857880758406	0.238962759805302	14.1803635442817	1.21216962805815e-45	9.65431263359129e-44
682	KCNK9	36.3166065221316	3.38755690629233	0.525162515986114	6.45049256786999	1.11487200245781e-10	6.08858029218003e-10
683	RLBP1	4.82123911034524	3.38451802424306	0.673007288100023	5.02894706207112	4.9318051348216e-07	1.71969824152562e-06
684	OR5AU1	1.76973018243222	3.38298062190143	0.698247916884687	4.84495626853422	1.26639569547841e-06	4.19544638469783e-06
685	ABCC12	4.77349953720949	3.38024280242996	0.695789378658291	4.8581408485254	1.18493108527859e-06	3.9396081559109e-06
686	EREG	63.1241892670517	3.37320746169868	0.554280907124978	6.08573634476299	1.15957128930549e-09	5.60622263830972e-09
687	SLC15A1	261.529211617847	3.37318592994148	0.348827791221179	9.67006074296033	4.04138136483533e-22	6.75166734349587e-21
688	PIF1	320.875959353963	3.37207932628184	0.220802818957562	15.2719034213506	1.17687084062567e-52	1.30478867688232e-50
689	S100A8	917.186150190114	3.36969723732019	0.483471978953144	6.96978808289272	3.17418755085919e-12	2.05160389797666e-11
690	FRG2	1.85576941137602	3.36918301403505	0.947113656519846	3.55731647499948	0.000374662680818497	0.000871785462772637
691	NEUROG3	2.88919447649907	3.36893606175327	0.882100497019598	3.81922022846159	0.000133874201560267	0.000333029996818651
692	C10orf126	2.62960182719534	3.36397205867413	0.724185263715514	4.64518159540405	3.39777443739084e-06	1.06268268307112e-05
693	KRT71	3.58126264893804	3.36361642753769	0.839463154798936	4.00686606470933	6.15297309246509e-05	0.000161418343577939
694	SLC14A2	41.2296970302149	3.36109592104042	0.533952187971228	6.29475072255258	3.07894244080633e-10	1.58856170934569e-09
695	VPREB1	2.05335150029145	3.35684178253805	1.03333626013854	3.24854736258651	0.0011599589620909	0.0024753148761242
696	IBSP	17.818804936263	3.3512299133154	0.50548813789489	6.62969051513578	3.36391410080671e-11	1.94850699646025e-10
697	SMR3A	3.78892227135118	3.35044214596795	0.977329287174237	3.42816099950828	0.000607684957887145	0.00136468599185774
698	NLRP7	41.0645005922282	3.34762535863945	0.519667772210498	6.44185677399184	1.18020631040322e-10	6.41844084027257e-10
699	CFHR4	1.83721827358288	3.34446206072696	0.90399374381904	3.69965177701102	0.000215895494123193	0.000521188763680054
700	RAD51	337.515395672657	3.33890848966364	0.187150615374949	17.8407561363037	3.41049526902461e-71	6.72212062469467e-69
701	FBP2	4.26749053565748	3.33830640226154	0.527861562305818	6.32420816488146	2.54534405046927e-10	1.32800263253494e-09
702	RTKN2	360.836140063134	3.33698798164184	0.199386377926781	16.7362886890259	7.1297190779957e-63	1.09545045959787e-60
703	OIP5	131.132326023704	3.32899446979521	0.210960212543407	15.7802005869246	4.25832657485496e-56	5.32645682404774e-54
704	CSPG5	240.090919294286	3.32683090392886	0.326828414110284	10.1791360857819	2.45733236462822e-24	4.85814857456843e-23
705	CTSE	93.1244793917072	3.32225096401788	0.539858079228346	6.15393395383948	7.55841712625777e-10	3.73764301532356e-09
706	FOXE3	4.78244350219415	3.31852445750965	0.585516465435457	5.66768767987014	1.44737479672591e-08	6.15978722104964e-08
707	SLC12A3	47.7472201577553	3.31815084148547	0.489964969915155	6.77222055703301	1.26820601121802e-11	7.70439100152468e-11
708	GAL	67.9524955911141	3.31651103999609	0.486281581793754	6.82014529064092	9.09484819296155e-12	5.61606875915376e-11
709	SIGLEC15	205.758814415623	3.31625452478737	0.380382065301206	8.71821998800441	2.82609457867485e-18	3.35435422832618e-17
710	CHIT1	144.508532515043	3.31560806510962	0.485850992437222	6.82433115650791	8.83358993744623e-12	5.45992525972088e-11
711	IYD	32.3299254619845	3.31508435027026	0.473024811584351	7.00826736586334	2.41287394592405e-12	1.57624403437616e-11
712	MAL	1884.8471619142	3.31428901429668	0.51490865693652	6.4366542874133	1.22135680780227e-10	6.62745700518514e-10
713	EZH2	821.754694858968	3.31286662123672	0.158104039835276	20.9537126609055	1.73558564876993e-97	1.02625705346811e-94
714	PAX9	227.522778789693	3.31213205132259	0.498905611184885	6.63879494852019	3.16257986517725e-11	1.83719621640975e-10
715	CKS2	1477.58028609449	3.30813079188768	0.172056932008392	19.2269544346305	2.20184945109488e-82	6.81979179987531e-80
716	SERPINB3	26.3016050919602	3.30587258233233	0.749346858381641	4.41167203859639	1.02575403879198e-05	2.9932015192086e-05
717	HAND1	4.19358451626158	3.3024983372526	0.980828286776401	3.36705046314133	0.000759767841238476	0.00167499151351106
718	GTSF1L	2.54135041695151	3.30134671221161	0.608551665136623	5.42492429376632	5.79791087200233e-08	2.29063848644222e-07
719	SEZ6L	100.1503211876	3.29669077322348	0.619863420972697	5.31841476957984	1.04675233091275e-07	4.01124867107235e-07
720	GGT1	971.31394059086	3.2966893920642	0.301345998045587	10.9398811115636	7.42972727212762e-28	1.91767550609823e-26
721	SPRR2G	5.2302891688263	3.29583244715599	0.977555997654031	3.37150245619221	0.000747593720872659	0.001650016545118
722	SERINC2	13943.8437339889	3.29100424609474	0.275178997453046	11.9595037286822	5.79069534694808e-33	2.18980306792632e-31
723	CA2	467.40876502773	3.29044718508908	0.368677007780094	8.92501326541021	4.45645798339528e-19	5.6873031151074e-18
724	TBATA	1.59147693637115	3.28828129380926	0.775420132853966	4.24064472211549	2.22878676131589e-05	6.21378998050536e-05
725	PAX4	2.11288987653254	3.28811839091307	1.03587046933237	3.17425632669333	0.00150220964778206	0.00315223323552763
726	CELA3A	4.12479134092954	3.28537874987916	0.660129640828945	4.97686900675086	6.46210214138134e-07	2.22428998209162e-06
727	CCDC185	3.5586659761949	3.28332600499776	0.598638991473053	5.48465110319423	4.14286242687916e-08	1.66508083492674e-07
728	ARHGAP11A	641.684037892433	3.28091971957154	0.187833851427215	17.4671375507779	2.5496992952975e-68	4.56442957331561e-66
729	RNASE10	5.27887025922941	3.28015868284795	0.581977296538313	5.63623134847152	1.7381184403395e-08	7.32524948733144e-08
730	KRT84	2.25500018371209	3.28005479889728	0.888833090183395	3.6902933015472	0.000223995635090772	0.000539341908628606
731	BPIFA1	6.03782670689548	3.27751804367027	0.949429450225814	3.45209224644416	0.000556257518922906	0.00125715230098942
732	ATOH1	1.58424418964926	3.27633292272592	0.947630799754129	3.45739387488882	0.000545427021907639	0.00123467720168025
733	TICRR	386.047113917679	3.2739305552113	0.190956762844788	17.144878801032	6.86418422552831e-66	1.1749195332696e-63
734	ECE2	674.500659868659	3.27367935233666	0.183859083963709	17.8053718193377	6.4204452570088e-71	1.22825635588248e-68
735	MAGEA12	6.19900547642845	3.27357861393589	0.98913386473022	3.30954052900488	0.000934492357137155	0.00202923985809229
736	KAAG1	45.2112267714254	3.27356599479895	0.371900027801413	8.80227413305539	1.3407120119948e-18	1.64226701130285e-17
737	ERVMER34-1	537.395842077618	3.2720526753487	0.402154329170946	8.13631095826852	4.07504344993191e-16	3.92092321688961e-15
738	SLC25A48	46.237047328569	3.26635275045006	0.506185423772363	6.45287793178132	1.09745756461575e-10	6.0035574595871e-10
739	NR2E1	2.4597722992896	3.26052664520737	0.729523336455156	4.4693932082429	7.84418112557662e-06	2.32548627018196e-05
740	MAP2K6	1322.26433387143	3.25076258097452	0.259130168941295	12.5449020245534	4.23938354781187e-36	1.9885358453955e-34
741	SLC30A2	222.138531585137	3.24932166578698	0.458333946388158	7.08941960636527	1.3467560856477e-12	9.03067061829679e-12
742	ZNF670-ZNF695	17.6990262321689	3.24927388788338	0.284480899114447	11.4217646878857	3.25555469005172e-30	1.01478656017539e-28
743	TKTL1	63.3888185839678	3.24920004107363	0.650498671116375	4.9949372463704	5.88549019458681e-07	2.03479039984005e-06
744	CILP2	275.410016945808	3.24849008765231	0.376269971882528	8.63340242485918	5.955345907075e-18	6.84373761394314e-17
745	KIAA1549L	111.490754805848	3.24534488435775	0.436731579881405	7.43098285962977	1.07793681299682e-13	8.08680547174429e-13
746	CEACAM6	509.463309219989	3.23837506211378	0.526433478090778	6.15153708282084	7.67355788453827e-10	3.78977815745369e-09
747	ARHGDIG	30.2712946136811	3.23774139340928	0.5074147817363	6.38085745616277	1.76099165680238e-10	9.35535807219841e-10
748	VGF	71.2759415143112	3.23294085520785	0.45079268933313	7.17167986905561	7.4083018235106e-13	5.08828558543338e-12
749	DUOXA2	10.1615450225825	3.22580118708718	0.53206052805811	6.06284626837581	1.33733479698103e-09	6.41953601315887e-09
750	TNNI3	277.27714225608	3.22520441041154	0.44008086388897	7.32866315047326	2.32459849051528e-13	1.68875243281551e-12
751	OTOP1	2.38175808187919	3.22350452746156	0.918670185549998	3.50888118300224	0.000449995886992067	0.00103278872534418
752	SMR3B	5.71219407983751	3.22271572095519	0.892506249984445	3.6108606757783	0.000305182578802041	0.000719640804853684
753	ZNF716	4.75803812761733	3.2166827750639	0.978166767426831	3.28848094433398	0.00100729603115457	0.00217522880211588
754	SERPINB13	11.225681460469	3.21401592611909	0.773429713189673	4.15553717591775	3.24524169621687e-05	8.84295506469484e-05
755	CALN1	110.907883889103	3.21323382928777	0.542706795409363	5.92075473619975	3.20467487022894e-09	1.4723998291212e-08
756	SHH	266.474788603584	3.21291890873495	0.445906819214296	7.20535943898823	5.78909348018552e-13	4.02431710291629e-12
757	SYT13	287.783916583122	3.21253697796512	0.497751313769427	6.45410044955353	1.08863587673541e-10	5.95864007369932e-10
758	KRT20	10.7144005475185	3.20662965407668	0.839827626949057	3.81819977240543	0.000134429050780844	0.00033428240956883
759	ST8SIA3	2.57508871870605	3.20283702007514	1.04961928045984	3.05142738867371	0.0022775612834457	0.00463517452272382
760	TMEM89	5.7996333477974	3.20225432521232	0.527906376421156	6.06595121453431	1.31174946589052e-09	6.30292226740255e-09
761	C1orf186	4231.61457336165	3.19405334988959	0.358251762374746	8.91566681686966	4.84889442769784e-19	6.16393986760051e-18
762	BECN2	3.83174098946007	3.19384452307165	0.529415388604009	6.03277613726596	1.61166612273702e-09	7.6723804639251e-09
763	CSAG2	3.67851336891941	3.19133665554803	0.895236433170421	3.56479756330528	0.000364137128070008	0.000848508213521622
764	H2BFM	1.79077734802402	3.18991650921869	0.878504948665919	3.63107403556786	0.000282244197061802	0.000669596476263459
765	GALP	16.194568412728	3.18925851911098	0.582882195168015	5.4715318902333	4.46162036193041e-08	1.78620431108634e-07
766	LMO1	38.7086842553203	3.18884836580706	0.579007663579237	5.50743723510434	3.64095159156832e-08	1.47459295156232e-07
767	CLRN3	15.1120936341812	3.18856797457462	0.530255351664146	6.01326882334645	1.81819150389071e-09	8.61752995273731e-09
768	TMEM211	99.17957733901	3.18840063161203	0.443940835209655	7.18203953935951	6.86790511890872e-13	4.73545698181152e-12
769	SFTPB	53.3354407806447	3.1872659843534	0.600388802980032	5.30866992944137	1.10428102384017e-07	4.21267558517952e-07
770	HIST1H4E	35.63459420789	3.18638610731202	0.329447308568882	9.67191421643017	3.96884007233854e-22	6.63615906868398e-21
771	C19orf84	18.9966262465574	3.18467094725152	0.515298890873802	6.1802402521209	6.40041227249486e-10	3.1917006049883e-09
772	NR0B2	13.4797889566821	3.18368254809306	0.657227375180141	4.84411128982635	1.2717963613485e-06	4.21119334786922e-06
773	PLA2G4D	16.6787013515233	3.18277594657322	0.514990967320632	6.18025586571432	6.39977927374271e-10	3.1917006049883e-09
774	CENPE	458.234030184037	3.18140162067508	0.212970011862473	14.9382609920194	1.85759875467786e-50	1.84935329081781e-48
775	PHLDA2	553.8393001623	3.18090463884225	0.313470248143967	10.1473892902952	3.40346256741314e-24	6.62131257008301e-23
776	UGT3A2	34.9682304422037	3.17584677777111	0.545936227146063	5.8172486452734	5.98241216640299e-09	2.66335406349581e-08
777	PRSS50	168.646932373274	3.17575872744262	0.528357666557427	6.01062297086484	1.84811761297989e-09	8.74874308153243e-09
778	SLCO1B3	15.2120553363835	3.17393379932881	0.729721352929893	4.34951476558168	1.36439097312318e-05	3.91002512241925e-05
779	JPT1	4584.0595804781	3.17347219656829	0.170496013823686	18.6131753194538	2.51274934943605e-77	6.05324420438835e-75
780	ARL14	10.2573374269799	3.17341742500958	0.540120706485287	5.87538560715413	4.21860196745461e-09	1.91703726574154e-08
781	HIST1H1D	9.35451787840436	3.17226312738392	0.466639683516858	6.79809977470404	1.06008032946026e-11	6.49461458987695e-11
782	HIST1H1E	31.6465432187781	3.17130077397354	0.352039954320226	9.00835469115199	2.09170900573074e-19	2.76715375110671e-18
783	FGF18	1025.61318952614	3.17089580184042	0.322134805213768	9.84338156113313	7.32079625389282e-23	1.2962858194393e-21
784	SLC39A5	50.3971416491827	3.17024168345999	0.484208096528219	6.54727111378492	5.85979299972251e-11	3.31714942859256e-10
785	STC2	1819.23517076137	3.16666135488518	0.279167594906342	11.3432268381564	8.01341249190265e-30	2.42803909867231e-28
786	TCN1	117.543313953652	3.16391213750772	0.598278533775642	5.28835978376288	1.23418042216753e-07	4.67441043822884e-07
787	GGH	1227.76536772463	3.1639065950477	0.239384399946573	13.2168453573158	7.01446679785384e-40	4.25072331138267e-38
788	C2orf54	372.472327952529	3.16353152975237	0.362215277315272	8.73384345685351	2.46161743899665e-18	2.9486520004384e-17
789	INSL6	4.76696729393047	3.16109589670764	1.03217400582921	3.06256103995578	0.00219451713427631	0.00447924820513949
790	SCGB3A1	975.750409762379	3.16097788991335	0.594781339075999	5.31452095458135	1.06938276530196e-07	4.09074022727645e-07
791	CKMT1B	179.849663652986	3.15978117303314	0.34672898199236	9.11311524890864	8.00497027851462e-20	1.10078213562125e-18
792	IFI6	14056.3656050356	3.15386466546197	0.35917661930903	8.78081839382881	1.62289409275693e-18	1.96814993362125e-17
793	LIPK	2.26960698954119	3.15149710656922	0.823899625588613	3.8250983599097	0.000130719885748254	0.000325681451813801
794	MAB21L3	15.6543624019078	3.15147480554038	0.438200444092046	7.19185671313102	6.39160895952964e-13	4.42895829642407e-12
795	MEX3A	2922.52804785924	3.1500370751009	0.210069725454708	14.9951977529483	7.89272672552555e-51	8.0213946143323e-49
796	TFR2	102.336215077456	3.13437627095159	0.340646880523341	9.20124753861301	3.53817750354188e-20	4.99569157934968e-19
797	IL17C	14.2819615109611	3.1342831498482	0.496710565926328	6.31007948059853	2.78892204430166e-10	1.44720201008735e-09
798	ATP6V0D2	10.3539425254312	3.13123757663246	0.439935038214893	7.11749986847593	1.09902324625702e-12	7.43007887599174e-12
799	KRT3	2.46850708719315	3.13105984382089	0.643626627781485	4.86471458555612	1.14622090168378e-06	3.82328349650524e-06
800	CCR8	6.92137423777309	3.12918956542517	0.4744537502593	6.59535215753907	4.24247619337184e-11	2.42980446026606e-10
801	PNMA5	14.2299281123011	3.12017398033664	0.731240487090136	4.26696009783719	1.98154584583131e-05	5.56103898888341e-05
802	RDM1	43.8097493130468	3.11401366300389	0.265428427990714	11.7320276753206	8.73409719571247e-32	3.01643254123783e-30
803	FAM159B	18.8446534680265	3.10805489931215	0.52783995919753	5.88825238626742	3.90300764777843e-09	1.77900930229153e-08
804	TMPRSS15	4.22089709487152	3.10472290720075	0.796900918349896	3.89599614670987	9.77959433555133e-05	0.000248443203058994
805	SCNN1G	917.043436065608	3.10160190593741	0.425477069091017	7.2897040316735	3.10636671100905e-13	2.22847550117352e-12
806	PRAP1	141.177584840805	3.10117162571138	0.504289272887923	6.14958872305937	7.76841211166036e-10	3.83468316556612e-09
807	RDH10	4553.27563096725	3.10058960580665	0.290446009316221	10.6752701237183	1.32870507746051e-26	3.13506918699964e-25
808	EN2	214.921792052384	3.09437536323467	0.549963950467819	5.62650581115813	1.83896594545472e-08	7.73189883509116e-08
809	KRT74	5.55382123960258	3.09112845502883	0.727359386917128	4.24979523276712	2.13966024820252e-05	5.97812004913742e-05
810	HIST1H4D	14.2069155669465	3.09084554432617	0.384223889584734	8.0443866925264	8.66784163565974e-16	8.06175375770393e-15
811	DNMT3B	559.237925308251	3.08865023667899	0.215957647979081	14.3021109258339	2.12271706018455e-46	1.74036041997399e-44
812	LARGE2	2946.93641572782	3.08479008892126	0.244413702551092	12.6211830872142	1.61378450811493e-36	7.71808262422711e-35
813	DHRS2	106.911150908949	3.08296016375319	0.527014604795546	5.84985716847301	4.91995315334623e-09	2.21358187413523e-08
814	SRMS	59.5128348186487	3.08290823701154	0.405127876237154	7.60971638299919	2.74698049990028e-14	2.1958963742136e-13
815	TNS4	299.729081242077	3.08228882927712	0.392702285982178	7.84892000709413	4.19635155503769e-15	3.62636881724758e-14
816	PRAMEF12	1.81213403776504	3.08200802631432	1.05010022221614	2.93496559767411	0.00333584670320475	0.00658763047461131
817	FSTL4	159.076190662716	3.07963319097809	0.446863185151433	6.89166906854156	5.51415337440849e-12	3.47987305287299e-11
818	E2F8	239.869702881018	3.07844603531853	0.225957726155879	13.6239910344771	2.88368090656829e-42	2.0024649654757e-40
819	HIST1H2BG	100.445165489599	3.07595026437705	0.358606718454858	8.57750317013166	9.69547090617027e-18	1.09230787408834e-16
820	BAIAP2L2	484.19249962218	3.07365792476334	0.40577912690379	7.57470683180829	3.59939518875961e-14	2.84467388895367e-13
821	APOBEC1	1.68947868565759	3.07204044568854	0.801339170809327	3.83363319502511	0.000126264381209537	0.000315669041709377
822	UBE2U	9.61250805384428	3.07015434959653	0.582958900390563	5.26650223118583	1.39047557696042e-07	5.22579929376517e-07
823	GSC	79.0198040902006	3.06956309470062	0.411807989320143	7.45386970215947	9.06415192466092e-14	6.83947395614496e-13
824	BHLHA15	24.8373995603258	3.06848259874016	0.370050982599833	8.29205364402008	1.11309705951138e-16	1.1330131936487e-15
825	ROS1	20.9538421584965	3.06747308618559	0.575671365997914	5.32851426589229	9.90194209697704e-08	3.80422516515678e-07
826	EFNA2	10.8444896096036	3.0672266261532	0.682254158103518	4.49572434220007	6.93335122794314e-06	2.06992782299349e-05
827	HIST1H2AE	160.030398541344	3.06706258258868	0.321545192757301	9.53851169811663	1.44896743555449e-21	2.2893685481761e-20
828	ALPP	1274.447476441	3.06529459878756	0.57722137644092	5.31043153267783	1.09365965759813e-07	4.17705635128448e-07
829	BLM	350.778534961582	3.06412206326782	0.170675350681478	17.9529267174979	4.55267243981045e-72	9.46453621619196e-70
830	NKX6-2	6.13768088487802	3.06022216043446	0.756659296560202	4.04438586077821	5.24604580458148e-05	0.000138895270244788
831	TFDP3	1.80641198641533	3.05987404696649	0.680349215729824	4.49750506978111	6.87555220497864e-06	2.05392912087796e-05
832	CTAGE9	2.32487607383042	3.05972570488614	0.699803601518265	4.37226344398326	1.22965020016916e-05	3.54838277963632e-05
833	DTL	564.34180097171	3.05959560931994	0.18634167382576	16.419277269028	1.39215040392661e-60	1.94035934512999e-58
834	LMNB1	2624.18579623681	3.05863205766835	0.170827170580573	17.9048335652537	1.0811785379444e-71	2.2207407169378e-69
835	PAQR9	4.74468562929666	3.05827592131561	0.700689642563144	4.36466551742986	1.27317417960189e-05	3.65990686013137e-05
836	POTEH	1.49075428011457	3.05443832151875	1.11582058164615	2.73739198914273	0.00619284525671345	0.0116361087620847
837	EPYC	26.1213323991262	3.05177138272486	0.583705816192827	5.22826961470041	1.71103871707132e-07	6.35952352118336e-07
838	MTFP1	254.214893603253	3.05056074678199	0.20927991705092	14.5764619451744	3.96541817987748e-48	3.54941307082336e-46
839	NBPF6	1.59551632468997	3.04985392395579	1.09120832249324	2.79493279247297	0.00519105056364033	0.00989189156721814
840	CRYGB	2.33620188097956	3.04913294893368	0.929070757520108	3.28191682307651	0.00103104013642137	0.00222281363186279
841	GINS2	503.25516018192	3.04441577152004	0.217055584674012	14.0259730063723	1.08119011845003e-44	8.3719296751252e-43
842	CRACR2B	2004.08409431444	3.04439372964448	0.259708434492564	11.7223521661621	9.79149921386108e-32	3.35908533602672e-30
843	MYH7	11.5443794913524	3.04292219482797	0.530327303040308	5.73781922481312	9.59034002817088e-09	4.16506354261514e-08
844	GUCA2B	1.2353184435377	3.03960338618105	1.10408709099422	2.75304675779145	0.00590434627958615	0.0111326223744869
845	SLC13A2	16.7602344395168	3.03888439939763	0.640333051793437	4.74578719759407	2.07696983655938e-06	6.68667091581969e-06
846	KRT27	26.4909450275211	3.03866426976071	0.814461227529294	3.73088879746755	0.00019080543620245	0.000463794813610888
847	SMIM24	368.510070599388	3.038452296665	0.448796892365526	6.77021688062473	1.2858948595069e-11	7.80699016601064e-11
848	ZFP42	8.89611475769479	3.03784447013561	1.03144398884078	2.94523454787864	0.0032270992671557	0.00638644908722203
849	FOXA1	708.565304751169	3.03701832298316	0.470988545388815	6.44817873537882	1.13202218291774e-10	6.17532816753534e-10
850	PDYN	1.76760334328122	3.03632880193723	1.17915952611318	2.5749940823917	0.010024180164919	0.0181146348914674
851	OBP2B	207.556440289286	3.03580159019189	0.802644844531982	3.78224766641596	0.000155418611374997	0.000382624698935189
852	CDC25A	407.296632378838	3.03508242815289	0.197511620816134	15.3666018010063	2.74177548007823e-53	3.09250086374372e-51
853	STIL	529.994500273365	3.03461908083004	0.163866788933655	18.5188170255699	1.45601230457046e-76	3.42303230109439e-74
854	APBA2	1092.34530014547	3.03365403507439	0.249457735452832	12.1609940440111	5.01447631583844e-34	2.05130977674959e-32
855	HIST1H4H	92.5708726811345	3.03173438173336	0.350191103862503	8.65737121330107	4.8276850266181e-18	5.60396299371796e-17
856	NECTIN4	1395.97016689409	3.02341042888959	0.256292265716577	11.7967290992427	4.05779414527121e-32	1.44225386442035e-30
857	BEX5	1256.8533057311	3.01965773000195	0.46626856694886	6.47621980988727	9.40490118390507e-11	5.18705022050706e-10
858	CXCL14	7185.12229895427	3.01951476281309	0.506790148955215	5.95811652818832	2.55161556351188e-09	1.18886519796579e-08
859	KRT77	2.31614730965973	3.01853809478719	0.93692297822608	3.22175692659638	0.00127407174099571	0.00270139757492659
860	KISS1	26.8262756176432	3.01756578805853	0.416300615510044	7.24852588642335	4.21331914652928e-13	2.97125032548702e-12
861	GSDMC	35.1452749352481	3.01740734632676	0.379195779750617	7.95738641477285	1.75711299411128e-15	1.57784380368585e-14
862	RHOV	580.864520240536	3.01439056608514	0.315937759339568	9.54108990450013	1.4133898855275e-21	2.23677833222206e-20
863	MCIDAS	80.7259370354928	3.01437982450241	0.356789110888817	8.44863178977948	2.94736423492775e-17	3.18625586239031e-16
864	HIST1H3A	9.26929652830868	3.01042105749131	0.43312469331951	6.95047200938637	3.64066032330843e-12	2.34224216580011e-11
865	APOBEC3B	291.888700265965	3.00870869899824	0.281994340626162	10.6693939045637	1.41546647001792e-26	3.31971120546391e-25
866	ADAMDEC1	140.774222391008	3.0064288809029	0.380411580328096	7.90309505906715	2.7206194455934e-15	2.402146934021e-14
867	KCNQ2	70.9610211223294	3.0033772823467	0.717965598175904	4.18317714661708	2.87463220351699e-05	7.88815893506217e-05
868	SCGB3A2	2.0410929949243	3.00244381746395	0.761428578112664	3.94317195830243	8.04109556672936e-05	0.000207355488031704
869	IL13RA2	38.8560123648567	3.00160404797118	0.478878074164022	6.26799222998691	3.65733028239237e-10	1.87360162248155e-09
870	DGKK	20.4238134574006	2.9979172391035	0.606106078286677	4.94619233580023	7.56791866367692e-07	2.58576075791154e-06
871	ADH7	4.79739710622529	2.99589939159477	0.869108904927416	3.44709319466123	0.000566653076491502	0.00127946094440855
872	LAD1	5184.25734609933	2.99537443141608	0.256979779299016	11.656070526587	2.13677954012975e-31	7.11518415811464e-30
873	RXFP4	20.4854657947438	2.99363048666023	0.557500914453369	5.36973197540939	7.88537467538704e-08	3.06630761340828e-07
874	SCGB1A1	197.304178776715	2.9923221665457	0.686088026116834	4.36142601625311	1.29217490537994e-05	3.71179286451916e-05
875	NTSR1	19.5655010002666	2.99079135005405	0.523369406848291	5.71449402834695	1.10030912561429e-08	4.74797257145327e-08
876	ALDH3B2	1757.45073417806	2.99005408195419	0.346973523242597	8.61752808690132	6.84149858841695e-18	7.81605163675526e-17
877	OVOL1	287.876532489248	2.98925329407129	0.309941676410931	9.64456709625602	5.18294143696357e-22	8.59989253907059e-21
878	SLC5A12	25.9961934985961	2.98909934368975	0.555366965762429	5.38220587100676	7.35785432177958e-08	2.87032809637915e-07
879	MIA	24.4625225341481	2.98876001865467	0.493214180553522	6.05976092435229	1.36324019027516e-09	6.53906239745312e-09
880	PYCR1	2541.16191265287	2.98704450533175	0.203822852913752	14.6551010479464	1.24970580969259e-48	1.16677078777662e-46
881	GABRG2	2.26529110285579	2.98582275041492	1.29748235711927	2.30124343042643	0.0213778752973174	0.0361134517077789
882	ADAM18	1.68907470262209	2.98415265181634	0.878877035332826	3.39541543566018	0.000685245383569355	0.00152395636763037
883	GRB14	332.283895479808	2.98325338761611	0.402147807769315	7.4183007590269	1.18632467911858e-13	8.86246304121015e-13
884	ULBP2	37.0198991255364	2.97980545946447	0.37287315441606	7.99147223170576	1.33336753163216e-15	1.21465922711197e-14
885	SPDEF	4132.31154952354	2.97828780151146	0.424723156437077	7.01230379453704	2.34425485442382e-12	1.53402173991018e-11
886	TFCP2L1	1257.24745231135	2.97805311503076	0.309238258456952	9.63028678886875	5.956300703967e-22	9.8329353330379e-21
887	CACNA1I	59.4229937340718	2.97789516881071	0.470961840848136	6.3230073235826	2.56521138420077e-10	1.33693829433519e-09
888	KRT38	3.46216594916966	2.97754294587811	0.797255398459139	3.73474165447211	0.000187907983064582	0.00045724510207497
889	NETO2	424.380781592577	2.97546157302451	0.27200267574018	10.9390893487633	7.49489291458942e-28	1.929391100823e-26
890	CCDC129	86.3028802055542	2.97303861502724	0.532429699402904	5.58390829505072	2.35172744699398e-08	9.75744368981364e-08
891	GGTLC1	2.25614839825654	2.970229379644	0.629096566921963	4.72142042385751	2.34203260978996e-06	7.48077955718309e-06
892	FUT3	374.588671409091	2.96852681867209	0.402837395138677	7.36904481683031	1.71854886118432e-13	1.26639138702e-12
893	KRT81	74.2976649071206	2.96822143145008	0.402669705572671	7.37135520842998	1.68902143194647e-13	1.24557351479862e-12
894	ATP12A	24.8412379489959	2.96810049633608	0.569357021842342	5.21307436717267	1.85736392183219e-07	6.87196477184518e-07
895	GINS1	691.140632444498	2.965469328544	0.17826156853814	16.6354944190313	3.85560167522765e-62	5.69957238550887e-60
896	TRPM8	46.3275054056097	2.963083272249	0.474790354494097	6.24082449064545	4.3527042330545e-10	2.20895494667341e-09
897	KCNN1	177.587007651782	2.96245660931414	0.408098850384927	7.2591643091371	3.89489122667528e-13	2.76066155125734e-12
898	ALPL	4592.15979020291	2.96111340782591	0.342909919228947	8.63525153919185	5.85979526704445e-18	6.73790129910657e-17
899	NMUR2	40.9306996672657	2.95849368245275	0.443961654555501	6.66384957370886	2.66746495023963e-11	1.56353990910261e-10
900	GJB6	124.082863371035	2.95316860743097	0.46856830104164	6.30253604621994	2.92814411088983e-10	1.51637144468666e-09
901	EDAR	125.890041008265	2.95231104858612	0.463061883489077	6.37562959477696	1.82212832449511e-10	9.6591116533206e-10
902	PCSK1	47.8128188366763	2.95127517377561	0.534245463152065	5.52419323575159	3.31003009809989e-08	1.34896861537642e-07
903	CLDN2	143.324189613838	2.95003256501996	0.58755400630623	5.02087047889589	5.14378367416222e-07	1.7900954313167e-06
904	TMEM249	8.12098478242194	2.94918097414299	0.413942905278791	7.1246080957873	1.04377246975506e-12	7.07683537259575e-12
905	SLC9A4	67.8601090801969	2.93590075566595	0.436716325308996	6.72267232874491	1.78421522173534e-11	1.06697491945209e-10
906	DDC	25.2369560112586	2.93459640263669	0.581870519547673	5.04338388705094	4.5737035330207e-07	1.60169915721165e-06
907	NOG	101.484527821678	2.93306999741259	0.382349150667123	7.67118219641646	1.70418270618795e-14	1.38730567984337e-13
908	MST1R	710.805193835653	2.9297647657188	0.285604484095424	10.2581189332445	1.08805547788586e-24	2.23722092096806e-23
909	PASD1	3.4563534840139	2.92666061805529	1.03543273706593	2.82650964499004	0.00470583268774855	0.00903166255887061
910	EFNA3	341.951573467155	2.92662962695739	0.25268756449615	11.5820089239175	5.08404689548461e-31	1.65341678452652e-29
911	CCDC150	154.881048282023	2.92341008300144	0.258824698749919	11.2949424731142	1.38995037589146e-29	4.13446672023934e-28
912	SIGLEC12	21.2304888537716	2.923353856503	0.431821676139896	6.76981730661415	1.28945116766199e-11	7.82614638711925e-11
913	PROC	82.2420410431832	2.92094083241528	0.365185449140269	7.99851373950371	1.25929972857777e-15	1.15094686668562e-14
914	KLRG2	54.1120404852333	2.92054208940243	0.446450299330653	6.54169589264717	6.08250927779994e-11	3.43227309247282e-10
915	XRCC2	247.466784205303	2.92008469865881	0.193445745378092	15.0951094476204	1.74398283395294e-51	1.83947767777966e-49
916	C2orf72	81.7234457060908	2.91967114927335	0.395478115033917	7.38263645517514	1.55185347629121e-13	1.14876012453985e-12
917	SERPINB11	1.23400889175104	2.91915788791834	0.941819930310941	3.09948621171627	0.00193856600776699	0.00399316357115562
918	COL11A1	101.416081883961	2.91736665559967	0.478472855966619	6.09724589225851	1.07911462961028e-09	5.2393042467244e-09
919	GRIN2B	30.7041300695357	2.91727544219048	0.540165219734088	5.40070951555636	6.63778358343643e-08	2.6050496995896e-07
920	HIST1H2BB	1.82772147376274	2.91584358437105	0.64285839344752	4.5357478631242	5.73997217028017e-06	1.73193253376646e-05
921	PODXL2	2825.94485455793	2.91305324237893	0.220337651091895	13.2208600207143	6.64992203817444e-40	4.04236538102485e-38
922	RNFT2	420.972885247381	2.91192822865584	0.185467541077757	15.7004735800914	1.50117208538768e-55	1.84228747812389e-53
923	SLC22A31	83.3929836808738	2.90800028108295	0.515093546793463	5.6455770008879	1.64628166251923e-08	6.96226573054566e-08
924	ELOVL3	37.7476796291079	2.90534443216132	0.446343072176277	6.50921816260182	7.5542944365734e-11	4.20922179728318e-10
925	SEPT14	3.73737268718143	2.90461457735057	0.855533236830263	3.39509261862475	0.000686053878756823	0.00152514877212177
926	NCMAP	731.296819996686	2.90455980208495	0.311215942910579	9.33294025659703	1.02973878240865e-20	1.51876741202872e-19
927	NQO1	4344.309528352	2.90419153667115	0.374653853677363	7.75166599293045	9.06946883711778e-15	7.59212979059113e-14
928	TRIM49	1.10031958596735	2.89606250069257	1.25299463978127	2.31131276124064	0.0208155856546676	0.0352425383939448
929	NWD2	5.09565141422016	2.89457424517556	0.836610343518121	3.45988340641747	0.000540409326803952	0.00122402869343303
930	HIST1H4J	9.57770021013433	2.89311427662154	0.386309878932903	7.48910249101873	6.93461744636189e-14	5.31064325866796e-13
931	PRLH	4.89989890001082	2.89140182648444	0.705158298205232	4.10035850651355	4.1251059069765e-05	0.000110872164687097
932	FAM72B	26.5519321061293	2.89066858493234	0.265285412978522	10.8964475373035	1.19845468210857e-27	3.03313180440785e-26
933	IL11	55.0407524218034	2.88957795765848	0.365362680470619	7.90879340477918	2.59895496938095e-15	2.29784360296921e-14
934	FOXN4	173.110598865636	2.88843510780596	0.472215175638692	6.11677738628206	9.54866081004038e-10	4.66624138207658e-09
935	HES6	2086.76399911489	2.88748139162753	0.283658866969184	10.1794152337964	2.45029374825078e-24	4.84914623829792e-23
936	PRR36	1689.13855859724	2.88532102871154	0.242603598966297	11.8931501470115	1.28468020001211e-32	4.73874569807869e-31
937	DMBT1	805.919765993815	2.884684393178	0.571544004505963	5.04717811828241	4.48383295749458e-07	1.57191937656471e-06
938	FANCA	507.944195178474	2.88395957164631	0.178004008625145	16.2016551982241	4.90878347302205e-59	6.56062273349858e-57
939	MYBPC2	108.974189251203	2.88287504615577	0.412433969499558	6.98990689262043	2.75068729952558e-12	1.78675636736493e-11
940	BPIFB1	109.276121152641	2.88068522826515	0.567616449607188	5.07505592950784	3.87382040483371e-07	1.36962959883167e-06
941	CIT	902.877313169953	2.87933462789143	0.167769462396225	17.1624477230024	5.07298026165887e-66	8.76009414564155e-64
942	SLC9A2	212.329609260509	2.87900314028281	0.373302561911727	7.71225122468782	1.23617484950301e-14	1.02123115319019e-13
943	GJB5	55.0150150160873	2.8761709421516	0.472203933473395	6.09095083345732	1.12242021992846e-09	5.43703635782317e-09
944	CBX2	1147.03837978537	2.87589422344958	0.245012994212009	11.7377212286181	8.16570503871635e-32	2.83518509644968e-30
945	SIM2	429.44079565058	2.87586460965449	0.349034943289843	8.23947477163149	1.72968276329764e-16	1.73261292403629e-15
946	CLEC18B	23.453164578164	2.87552259138403	0.406584235964867	7.0723907545508	1.52286865622271e-12	1.01627004407913e-11
947	ANKRD1	43.4098063336059	2.87462769091279	0.457677720700035	6.28089933352216	3.36620060925515e-10	1.73173404925905e-09
948	SERPINB2	13.6818545039113	2.8741712971192	0.638857752460187	4.4989221560684	6.82988589556303e-06	2.04091215130354e-05
949	SLC6A14	283.054995655565	2.87314451168323	0.532308812279898	5.39751446040777	6.75704293949724e-08	2.64918985088225e-07
950	APELA	9.33447996630793	2.8721610811369	0.554227002903926	5.18228283011823	2.19186505482225e-07	8.01834698439193e-07
951	IRX4	1.85544583229664	2.8709157327609	1.01864462762303	2.81836830520577	0.00482684073382421	0.00925025959920564
952	GRHL3	164.562594505193	2.86962447770747	0.360172024039983	7.96737193944	1.62084279073514e-15	1.46491456116789e-14
953	TYRP1	24.2794806653578	2.86823245857539	0.542263178276774	5.28937345089553	1.2273606573648e-07	4.65128928086218e-07
954	PRC1	1347.73830343574	2.86813039945961	0.175049285494572	16.3847021217835	2.45970988883931e-60	3.40399425963982e-58
955	SAA2-SAA4	47.8527067550745	2.86624026351172	0.627391219522095	4.56850554219587	4.91214083014636e-06	1.49860231423774e-05
956	WDR62	583.514396776621	2.86539634549777	0.195695242899707	14.6421359203211	1.51241300405581e-48	1.40531975943529e-46
957	MYADML2	5.46006747334594	2.86461222221475	0.468466809046618	6.1148669807463	9.66375377178501e-10	4.71775900297325e-09
958	NRTN	329.95168071283	2.86407003860084	0.36648319571026	7.81501054379901	5.49584290757919e-15	4.69734483817752e-14
959	ITIH6	4.43414182104758	2.8633999765846	0.686637179755857	4.17017904215836	3.04360427714044e-05	8.32723643576016e-05
960	KCNG3	41.3453540702108	2.86139814355524	0.378883185312422	7.55219089808846	4.27996524481178e-14	3.36076305118762e-13
961	ETNPPL	15.736841895898	2.85649703852696	0.563487893481926	5.06931394901136	3.99252196237582e-07	1.40955456941993e-06
962	PRR11	522.564438235973	2.85453654473529	0.200287303718484	14.2522091602347	4.343211849409e-46	3.5165598679468e-44
963	TEX45	97.9818216455301	2.85341465936276	0.301452053892994	9.46556715243225	2.91972246654348e-21	4.48249759950141e-20
964	CENPM	773.205896693819	2.85224729182695	0.212804655777089	13.403124482458	5.79702880385241e-41	3.68460661399258e-39
965	BOLA2B	36.4295698756449	2.85104710328939	0.277034769730098	10.2912970312969	7.71303164446089e-25	1.60452437610198e-23
966	LTB	624.876674265313	2.85009551539592	0.371307209646574	7.67584210958026	1.64335442983196e-14	1.34058423868357e-13
967	IRX5	76.6293721474479	2.8497661947828	0.418357764735939	6.81179228639758	9.63902157533885e-12	5.93144837589363e-11
968	AC114296.1	4.47311895081327	2.84931721884942	0.619858053899746	4.59672533239402	4.29182787220652e-06	1.32133854954821e-05
969	SYT5	164.516767409542	2.84864959335342	0.467124927873493	6.09826070794684	1.0722876292541e-09	5.20745358627062e-09
970	RAD51AP1	321.630053299031	2.84752366180928	0.209796557661968	13.5727854333879	5.8072498680234e-42	3.93461342620627e-40
971	UTS2R	6.13390679909245	2.84593469789468	0.720985969223895	3.9472816661858	7.90435451369534e-05	0.000204126084734962
972	LTK	91.4373643152003	2.84538639926673	0.406816562285847	6.99427374165616	2.66636502858595e-12	1.73587589274764e-11
973	RHBG	17.6322965001328	2.84515648117007	0.442892832376319	6.42402918535513	1.32713741137142e-10	7.16162397900735e-10
974	IGLON5	64.5722206823727	2.84455617486294	0.50459352899809	5.63732194606425	1.72715033850396e-08	7.28374423065221e-08
975	SERPINA1	13571.5685756976	2.84310267559018	0.422760757333467	6.7250865324465	1.7548812112373e-11	1.05039868327833e-10
976	CKMT1A	117.777611849673	2.84204251770119	0.361675556573551	7.85798892417885	3.90349810750056e-15	3.38829886884602e-14
977	UGT2B17	68.7677578682788	2.84192407866348	0.692545373391992	4.10359261335345	4.06783504030025e-05	0.000109423304578686
978	DPYSL5	31.7987306177954	2.84148538256535	0.694465372606382	4.09161564370162	4.28378231984758e-05	0.000114836439630699
979	SLC25A10	1543.00767400222	2.84054445130357	0.207723130279837	13.674666116753	1.43866111770465e-42	1.02454724050259e-40
980	IL22RA2	5.91998051105561	2.83965511557367	0.544287534959989	5.21719667120874	1.81651355321196e-07	6.73103474436478e-07
981	STRIP2	108.753685837717	2.83792575312046	0.329847452839451	8.60375221542723	7.71514464431324e-18	8.77305462963195e-17
982	NBPF4	1.64678661017082	2.83766341678958	1.01179304169635	2.80458878431503	0.00503808101140905	0.00962389376168623
983	MAGEC1	3.54082184458825	2.83718286013007	1.2326541156364	2.3016861130304	0.0213528799005561	0.0360743502597015
984	KRT33B	3.24971868152676	2.83523771160227	1.02965792536511	2.75357246494939	0.00589487185386868	0.0111179812956253
985	KPNA2	4422.69203551546	2.83288872952924	0.168831843749453	16.7793507825055	3.45593604089894e-63	5.39485439728488e-61
986	CDH15	29.8887067471959	2.83177946914005	0.433391947902408	6.53399188158824	6.40394180815404e-11	3.59700968631289e-10
987	HIST1H4C	8.36838743948967	2.83088187127134	0.399494199591861	7.0861651412298	1.37879268779714e-12	9.229633522122e-12
988	TAS1R1	55.5394777586976	2.82822654142415	0.405344418550442	6.97734176663444	3.00817316015269e-12	1.94752763351226e-11
989	TAC3	22.3026540599783	2.82205836379412	0.5104097336349	5.52900577286553	3.22050748335382e-08	1.31523153040358e-07
990	ECT2	1593.2982820759	2.82136527620115	0.21088786113618	13.3785096069577	8.07503370823252e-41	5.08284299189488e-39
991	NUP210	4091.14649849665	2.81337538861798	0.173229856718383	16.2407072424683	2.59910289864558e-59	3.52196492092162e-57
992	APOA5	1.08480574139745	2.81294832517768	0.718089876412889	3.91726497973951	8.95592884591945e-05	0.000229039370341319
993	SNCB	16.5494045361355	2.81011406865142	0.528142806718755	5.32074664825996	1.0334223558025e-07	3.96172307048609e-07
994	ATP6V1C2	668.011229003321	2.80727544307322	0.32772028153624	8.56607174238248	1.07075188198122e-17	1.20354731987901e-16
995	HOXC11	67.4341346249543	2.80645294545586	0.632249395764642	4.4388384777525	9.04456591889875e-06	2.65873176823548e-05
996	OASL	379.598698711569	2.80602763489174	0.341769829811458	8.21028478856582	2.20664484827086e-16	2.16918191054455e-15
997	CHIA	45.6170973326356	2.80590078038762	0.60334071520013	4.65060737606096	3.3095887486202e-06	1.03659719505339e-05
998	UPK1A	20.1541507351411	2.80470175636663	0.509884982628997	5.50065573986004	3.78381361188099e-08	1.52886131011103e-07
999	RIMKLA	270.656618108293	2.80459737284961	0.314587686870437	8.91515303968233	4.87142996700134e-19	6.18855553034487e-18
1000	KNG1	9.83041828944293	2.80394252768069	0.716007001718997	3.9160825535909	8.99994411667399e-05	0.000230074557249652
1001	NLRP2	1456.28867348408	2.8036927732325	0.502096316308068	5.58397399496605	2.35083872214802e-08	9.75583070720425e-08
1002	ADGRV1	250.526675586133	2.8025886160657	0.344683776637381	8.1308979593029	4.2612194028822e-16	4.08394765267389e-15
1003	BDNF	80.290346764775	2.8016439599298	0.386541865783368	7.24797029230449	4.23063371202242e-13	2.9823827898372e-12
1004	TREML2	20.144861328252	2.80018333243265	0.51173633651287	5.47192593653593	4.45170887807255e-08	1.78296788460241e-07
1005	FOLR3	18.9258508793225	2.7997730150286	0.692459560502521	4.04322963350638	5.27199412211079e-05	0.000139488028887794
1006	SPTSSB	149.090179739967	2.79976896082753	0.470218001509703	5.95419348438059	2.61357458338948e-09	1.2154118409361e-08
1007	TNF	159.90827204183	2.79956832352169	0.387275995065087	7.22887129384608	4.87024713515462e-13	3.41477299131413e-12
1008	LRP4	1968.68332051984	2.7994808547511	0.435875424368785	6.42266275692231	1.33910948008233e-10	7.22223418597195e-10
1009	HCN2	37.2678055020532	2.79823578812871	0.345777035574936	8.09260159072154	5.84036538757164e-16	5.51612051344073e-15
1010	CYP2D6	176.701140406579	2.79737007229282	0.311610940446154	8.97712406466741	2.77936416273883e-19	3.63984784614247e-18
1011	HIST2H2AC	94.1980307039177	2.79619743049797	0.297169693738563	9.40942999711786	4.98834692765747e-21	7.5514052443274e-20
1012	CNFN	281.030024012765	2.79520458064909	0.340323264053302	8.21338085253938	2.15046100937491e-16	2.11929018565317e-15
1013	PSORS1C2	30.2756606378588	2.79437177323838	0.564166759962276	4.95309538163012	7.30421485676341e-07	2.49916087147158e-06
1014	ABCC3	1657.55115727905	2.79157119725161	0.321661290050326	8.67860474232026	4.00653463159939e-18	4.69264767505396e-17
1015	KIF4B	3.8267096784653	2.79077202499725	0.436829030900104	6.38870548334836	1.67295910935251e-10	8.91194406246125e-10
1016	SLC5A1	489.690161495166	2.78895940132133	0.482045404101473	5.78567781705111	7.22205181929574e-09	3.18256316960067e-08
1017	NKAIN1	63.3353000030086	2.78849299130268	0.427344978413865	6.52515679873544	6.79304323009923e-11	3.80242835768578e-10
1018	GGT2	6.42691956069222	2.7856614244082	0.612485266150266	4.54812805852014	5.41251987280667e-06	1.64074103274936e-05
1019	CSAG1	8.74315133008346	2.78534694766956	0.719918142712599	3.86897729396647	0.000109292818417935	0.000275890137876995
1020	LCN2	11500.7480995337	2.78169387530533	0.454869871813248	6.11536188188648	9.63380912885389e-10	4.70431725553869e-09
1021	SLC14A1	304.107880983176	2.78159198075796	0.501580458615658	5.5456546063119	2.92856427960691e-08	1.20280098480256e-07
1022	MT1B	2.08803259704909	2.78153435779143	0.706834279034327	3.93520014562896	8.31273921212196e-05	0.000213795281726817
1023	AMELX	1.35216047023421	2.78094037277092	1.06457797132134	2.61224677542337	0.00899493002102363	0.0163897721075949
1024	IL36B	1.5176174682839	2.77645740270416	1.15851465444397	2.39656649318495	0.0165494904541769	0.0286057407416383
1025	MYBPHL	8.74571332703236	2.77509451151212	0.517456274085651	5.36295461179928	8.1871583940044e-08	3.17732740139634e-07
1026	KRT8	41324.8899310777	2.76942874368662	0.230792990098395	11.9996224430643	3.56920863644533e-33	1.36560721809721e-31
1027	KRTAP4-7	1.46699894601473	2.76792662226363	1.2479978001028	2.21789383125164	0.0265620722213195	0.044043653573641
1028	UCN2	18.2060847308497	2.76723889532142	0.369005827807709	7.4991739609149	6.42212505468411e-14	4.94144030725753e-13
1029	MMP3	110.043537578542	2.76699958953071	0.493426981872287	5.60771844910356	2.05011171332698e-08	8.5642966949581e-08
1030	IFITM5	5.14424257941059	2.76694761419673	0.605668618771743	4.56841832057921	4.91418500440225e-06	1.49899158966548e-05
1031	SP5	639.928621324011	2.76591735672129	0.494427680507578	5.59417982804241	2.21667113302408e-08	9.22651531968831e-08
1032	WFDC2	72658.3411458202	2.76574868625985	0.344927047113661	8.01835840188109	1.071677278385e-15	9.85932990717896e-15
1033	COL17A1	344.396715342296	2.76561676090252	0.429374680907619	6.44103363304169	1.18662571092315e-10	6.44975696302046e-10
1034	PTK6	235.591191270402	2.76465405086965	0.381879681431297	7.23959452492378	4.50028139190223e-13	3.16218908174966e-12
1035	CYP2W1	74.1575677911997	2.76376006493099	0.553608371853208	4.99226566187805	5.96750956259144e-07	2.06168580196259e-06
1036	LRRTM1	1223.21430934119	2.76303613264182	0.477687763261821	5.7841886377303	7.28631433092274e-09	3.2079840148758e-08
1037	CENPK	227.680851040115	2.76271833672167	0.197479146011295	13.9899244680938	1.79602577767539e-44	1.37975791337716e-42
1038	SCX	344.36936114831	2.76197493273062	0.354753575751495	7.78561548500187	6.93746417682531e-15	5.86325272816425e-14
1039	HIST1H4B	8.75145092405648	2.76186497062981	0.427938950554735	6.45387611258479	1.09024948247348e-10	5.96579869643997e-10
1040	PAFAH1B3	2893.16019210401	2.76139804527303	0.185096040183289	14.9187310681449	2.48962923696564e-50	2.46599671578226e-48
1041	CXCL13	318.183120333505	2.75901419471901	0.516998332692768	5.33660172625467	9.47047488153849e-08	3.65067910635046e-07
1042	NRSN1	12.5928787828543	2.75171407025374	0.529148820932003	5.20026495647685	1.99004633749331e-07	7.3295157009262e-07
1043	DSG1	6.1738508051424	2.74988303626158	0.618626479370472	4.44514279288516	8.78335083012469e-06	2.58896563063781e-05
1044	SLC30A10	20.6899593317082	2.74981593004039	0.547203769044138	5.02521379712681	5.02871998321641e-07	1.75223951843753e-06
1045	DISP3	157.06572533712	2.7471284373354	0.446064611735286	6.15858861039993	7.33961133677593e-10	3.63774031024914e-09
1046	NFE2	162.212645517666	2.74712423352301	0.351086984763649	7.82462567039439	5.09169671934913e-15	4.35955586154715e-14
1047	ATP6V1G3	1.19995834167494	2.74515499435751	0.874270488320648	3.13993784650168	0.00168983682539102	0.00351420504890281
1048	MAGEB2	4.56906200890821	2.74462788726275	1.16075126596193	2.36452715387585	0.0180531038698991	0.0309579238784903
1049	PTPRN	33.1315128304624	2.74409986373413	0.401406516953542	6.83621154076012	8.13148453483279e-12	5.03873158870093e-11
1050	NPW	146.55969664259	2.74381790493445	0.423246172446481	6.48279437253837	9.00391760780667e-11	4.97608266907057e-10
1051	RAC3	630.866399247605	2.74034329168254	0.247022289068985	11.0935061852546	1.34894753132019e-28	3.6558351637015e-27
1052	GALR3	3.32882018535578	2.74019587566793	0.532277763364423	5.1480562673663	2.63199548568605e-07	9.54434638769596e-07
1053	FEZF2	1.62301104697442	2.73973011935653	0.714160762410246	3.83629325995189	0.00012490524817682	0.00031275197070118
1054	PCSK1N	845.193020081687	2.73931793413185	0.449162219402049	6.09872739915345	1.06916219734577e-09	5.19356782594175e-09
1055	GINS4	330.429273718268	2.73931496540962	0.219304046395707	12.4909458372093	8.3653175998845e-36	3.80495203558383e-34
1056	HBQ1	8.46374099457315	2.7391911879115	0.553488862239673	4.94895448632419	7.46131903965359e-07	2.55112525706607e-06
1057	IDO1	2190.78361223137	2.73805618938538	0.37166397733789	7.36702063244653	1.74483489288294e-13	1.28527607643733e-12
1058	GPR83	54.4251321830242	2.73674278070628	0.439794262161744	6.22277964076709	4.88423159001674e-10	2.46715016867711e-09
1059	ACP7	22.5047438420649	2.73383918364927	0.579559929132764	4.71709489601896	2.39236121131708e-06	7.63403831830421e-06
1060	C6orf222	13.0854819360699	2.73311055953773	0.50997164698583	5.35933826064976	8.35273343313344e-08	3.23900809778881e-07
1061	CDH9	1.57750718427348	2.73222007254572	1.03267324461563	2.64577404981832	0.00815042374185871	0.0149613563946274
1062	KIF23	716.511893698352	2.73219318308841	0.185218956998261	14.7511530534861	3.02452703344701e-49	2.90727073909614e-47
1063	MMP11	6780.30025062363	2.72890867944885	0.280290494634112	9.73600151161437	2.1172171344583e-22	3.61762328762564e-21
1064	LIX1	193.714318888926	2.72869917984618	0.598831858704223	4.55670342214365	5.1962713095869e-06	1.57793026698111e-05
1065	KRT76	1.56287622740498	2.7286237979319	0.969472703735524	2.81454422328561	0.00488464563825176	0.00935185344772435
1066	ESM1	398.907169405239	2.72540341141149	0.297232217270555	9.16927322495024	4.76218785152461e-20	6.66603813104732e-19
1067	PRODH	169.440683688433	2.72531368469058	0.500748619582181	5.44247867715452	5.25442517771408e-08	2.08605490320925e-07
1068	NEURL3	76.6054794543709	2.72283751462777	0.349434968184408	7.79211516459006	6.58966284718855e-15	5.58818301335029e-14
1069	C3orf85	2.63850093335958	2.72048852481212	0.765446491202659	3.55411979292992	0.000379246426866862	0.00088129516820925
1070	ST6GALNAC1	1697.96580880412	2.71927847308438	0.347154545619556	7.83304873116773	4.76179638860341e-15	4.09325695730477e-14
1071	DEFB1	1165.4735404268	2.7184190888491	0.484773040007853	5.60761194311685	2.05137331344183e-08	8.56773276224112e-08
1072	ARHGAP11B	208.00658339834	2.7167722528606	0.189886803769357	14.3073252007575	1.96943585148084e-46	1.62150218438589e-44
1073	GRM8	55.5750713542369	2.71583621774783	0.429043790745755	6.32997441363088	2.45201855821315e-10	1.28171010250236e-09
1074	GJB2	999.439631111195	2.71360830237871	0.384453202009066	7.05835791768152	1.68481643530406e-12	1.11822527558123e-11
1075	CBLC	1074.42953879974	2.71360679871128	0.262199407568638	10.3494009535506	4.21112397306643e-25	8.89303702234255e-24
1076	TMPRSS4-AS1	1.56834743252363	2.71090965644587	0.552913543737214	4.90295397382108	9.44061103347864e-07	3.18434992387673e-06
1077	SLC46A2	32.0583636375895	2.70849892587783	0.525967785753402	5.14955287993188	2.61108152994366e-07	9.47202712284636e-07
1078	ERVV-1	4.43814046217678	2.70723262960451	0.697464425577016	3.88153507236559	0.000103799178449534	0.000262565902137122
1079	FUT5	5.37174406075075	2.70657030433878	0.627072073011144	4.31620290685578	1.58736077164163e-05	4.50926928767552e-05
1080	GRP	46.3098659024967	2.70536595907007	0.446117679683531	6.06424287194629	1.32576689396124e-09	6.36713989708731e-09
1081	CKM	29.0373033597212	2.70483816186395	0.380607580810143	7.10663239052298	1.18908594463389e-12	8.00642996467946e-12
1082	C1QL2	3.4069692877669	2.70461181035014	0.796651215391294	3.39497606743964	0.00068634599895958	0.0015255347394576
1083	HIST1H2AG	79.2088315972835	2.70242744261528	0.311269335533755	8.68195846526689	3.89011492065807e-18	4.56743477207843e-17
1084	SHISA8	43.9939699239765	2.70144761043985	0.476408700879002	5.67044137828617	1.42430099617055e-08	6.06688175906482e-08
1085	SMPDL3B	1894.57941873145	2.70126333844323	0.207330378516968	13.0287869909144	8.39313452338293e-39	4.63952504121165e-37
1086	SIX2	133.632293110971	2.70117410548277	0.509859610627116	5.29787817897634	1.1715608255399e-07	4.45800826613887e-07
1087	C10orf71	6.53596108703465	2.700202094997	0.758615897464965	3.55937979156534	0.000371731633083727	0.000865171678955482
1088	TTC6	55.47987549551	2.69969611916323	0.486764600351703	5.5462047100644	2.91937007361574e-08	1.19952975882215e-07
1089	C17orf53	289.622001477665	2.69944147858255	0.174044593632544	15.5100564874874	2.96617822714141e-54	3.46581052372516e-52
1090	BRIP1	223.151573570214	2.69906241216524	0.204012735963094	13.2298721421661	5.8987630510277e-40	3.60823082804713e-38
1091	TEX101	16.3100122020418	2.69849033351295	0.528442497288861	5.10649757988309	3.28184811836564e-07	1.17545342022152e-06
1092	HP	2092.07529770459	2.69713921785943	0.582044061552664	4.63390900452541	3.58824768929372e-06	1.11795428965653e-05
1093	TRPM2	967.388854735791	2.69704707708633	0.2165763736985	12.4530992509873	1.34518209095432e-35	6.02030691302561e-34
1094	PTH	1.17597493166292	2.69625480899701	0.646694490108171	4.16928681199374	3.05554276155791e-05	8.355213832158e-05
1095	KRTAP3-2	0.971161426916619	2.69513155562058	1.12457945946963	2.39656836422358	0.0165494059593849	0.0286057407416383
1096	TYMS	951.753528953464	2.69495164178256	0.199960387658216	13.4774275712494	2.12383340368781e-41	1.38603214736322e-39
1097	SAA2	441.024949589222	2.69331691857664	0.515058572564295	5.22914686220553	1.70294049846006e-07	6.33183649894267e-07
1098	CBLN2	25.7631102097555	2.69285594998902	0.648168393061685	4.15456226933415	3.25910855916506e-05	8.87950088173523e-05
1099	FAM110A	879.421350243161	2.68904520811029	0.159327402846293	16.8774809610401	6.58972897611201e-64	1.04540960577946e-61
1100	HIST1H2BJ	120.892286665682	2.68875490990673	0.323866215150635	8.30205431787983	1.02326401177221e-16	1.04648588373749e-15
1101	AGMAT	215.055258937092	2.68848565970898	0.21568223270342	12.4650307353126	1.15827120503744e-35	5.20768341564415e-34
1102	B4GALNT3	3669.0305595643	2.68805113053351	0.268908219924434	9.99616572259812	1.58412274070065e-23	2.95798919036285e-22
1103	TCHH	66.9006633764361	2.6873023198546	0.438784581598196	6.12442285475614	9.1012896533758e-10	4.45766729433539e-09
1104	SLC7A5	4533.07766246503	2.6852152857572	0.26656148212967	10.0735307453422	7.23337672965452e-24	1.37836796997801e-22
1105	KRT23	2046.46823943913	2.68454887918127	0.367102365568774	7.31280735557759	2.61617966400963e-13	1.88792580561464e-12
1106	CCNF	798.321982862739	2.68095757109496	0.182010678396143	14.7296718781516	4.15719386219618e-49	3.95704018697727e-47
1107	RHBDL1	149.368127946647	2.68038138897597	0.296660978400817	9.03516668563846	1.63752674370037e-19	2.18407787763672e-18
1108	CARD17	2.15145549195611	2.67865666542564	0.577425264220761	4.63896686100235	3.50155188641211e-06	1.09286279525847e-05
1109	XG	256.607830766529	2.67835946484694	0.437685554237953	6.11936911993859	9.39465557039494e-10	4.5944339384741e-09
1110	SLC26A7	298.215087875776	2.67760440799729	0.475574988493449	5.63024648642592	1.79952263788429e-08	7.56932210240056e-08
1111	STRA6	2263.59156886419	2.67577881238492	0.315173716613846	8.48985391654123	2.06897005304067e-17	2.2731876489292e-16
1112	ACY3	320.296907639314	2.67517267403251	0.372357917750964	7.18441195017555	6.74970639223285e-13	4.66054567698654e-12
1113	NOL4	16.1204896857512	2.67420200839541	0.585947962893355	4.56388993177901	5.02144123137087e-06	1.52979520293114e-05
1114	SYNGR4	9.04319701542615	2.67307576955505	0.4138788407735	6.45859489835075	1.05679584966928e-10	5.79574407380457e-10
1115	CTAGE15	4.13277374290946	2.67108393062151	0.564807768188362	4.7291912063977	2.25416016981284e-06	7.22019491030171e-06
1116	SFTPA1	1.84961419866764	2.66856558180425	0.869640205998106	3.06858579375534	0.00215074562837979	0.00439542306729942
1117	KCNC2	2.48302077699626	2.66765208125133	0.869333509484344	3.06861756983655	0.00215051690355793	0.00439541597770251
1118	DNA2	293.047447002489	2.66460183786396	0.191618531042024	13.9057627849135	5.84404893810596e-44	4.35247812707105e-42
1119	TRPC7	1.94385131171141	2.65785682990714	0.834583621800613	3.18465011831027	0.00144929118988275	0.00304708748929878
1120	TACSTD2	10944.1943282933	2.65525307378582	0.276557990850092	9.60107160752803	7.91175221268302e-22	1.28974119403579e-20
1121	FAM71F1	9.40122064576374	2.65442777234088	0.457963833045723	5.79615153163387	6.78539588442154e-09	3.0003043256904e-08
1122	FAM47C	1.45544570284144	2.65398112484331	0.729585036393035	3.63765838450336	0.000275128006384603	0.000654065885548582
1123	C12orf56	100.299799844182	2.65348825428195	0.326875853495739	8.11772489740219	4.75004021347385e-16	4.53018253594894e-15
1124	CSAG3	5.53037973933845	2.65275014008467	0.809325776315007	3.27772847191779	0.00104646005205555	0.00225083498630512
1125	DBNDD1	1707.23353354391	2.64888704137995	0.191560301921444	13.8279539905205	1.7286773113192e-43	1.26335881557197e-41
1126	CPA5	9.87525367546841	2.64739944249685	0.490874334535555	5.3932325571711	6.92012945146739e-08	2.70768971298342e-07
1127	SYT14	93.068016238911	2.64343518769061	0.592043791684559	4.46493185946459	8.00942385998038e-06	2.37123179759971e-05
1128	OR1F1	6.74084965190658	2.64217208097279	0.580947676632886	4.54803795117411	5.41483725021047e-06	1.64118855643611e-05
1129	CXCL17	2061.03977529714	2.64214179115226	0.504581591325586	5.23630238711462	1.63825468870878e-07	6.10411757509538e-07
1130	GABRG3	54.5661828519629	2.63670486110027	0.531924404717543	4.95691650489393	7.16207363179874e-07	2.45310764924151e-06
1131	SALL4	91.9693072916107	2.63665841955122	0.416585589495135	6.32921177793648	2.46416712640329e-10	1.28771540271846e-09
1132	PLA2G2F	11.6358834071715	2.63523807217851	0.549089016398723	4.79929117770755	1.59228158183327e-06	5.21137043044491e-06
1133	XKR7	16.3473428377215	2.6337478924362	0.592532170767449	4.44490277890728	8.79316225343359e-06	2.59146616902658e-05
1134	DBX1	1.10567042497118	2.62890643141829	1.12877594984574	2.32898869946472	0.0198596643697567	0.0337680054763909
1135	PHYHIPL	298.074604671472	2.62725903923533	0.446467192838198	5.88455116384657	3.99135656221988e-09	1.81686813631515e-08
1136	SPAG4	554.83993620935	2.62661389421473	0.255932269262777	10.2629258193224	1.03521692756533e-24	2.13307158474998e-23
1137	FAM163B	10.2226077524709	2.62647302124952	0.649196695057502	4.04572765272147	5.21608472554785e-05	0.000138139876831725
1138	GC	1.79419088089333	2.62041191183872	0.994396692201201	2.63517762316583	0.00840932645885419	0.015391725653468
1139	LGALS9B	4.17851329863405	2.61989629358899	0.538649567179495	4.86382325954038	1.15139734840786e-06	3.83989343009445e-06
1140	ALPK2	33.5246329492918	2.61974722550899	0.433018180480532	6.0499705176392	1.44872344068336e-09	6.93546135869835e-09
1141	MAST1	195.521902256307	2.61427507657258	0.328511921236712	7.95793061856298	1.74940398399831e-15	1.57164456444563e-14
1142	LIN28A	12.200217971646	2.61252394773043	0.672593740860349	3.88425254208969	0.000102645174838239	0.000259882612770022
1143	SLC16A3	3284.17749615461	2.61232295757347	0.240875371568103	10.8451226896598	2.10353443724804e-27	5.23549330025777e-26
1144	TSACC	30.6844097727489	2.6120717601243	0.238037584031561	10.9733585591172	5.1329622790301e-28	1.33903065442131e-26
1145	MT1F	1055.28381048899	2.61117385839908	0.27152831182507	9.61658046208201	6.80560525649618e-22	1.11501070839639e-20
1146	PAQR6	257.142264240342	2.60951936021663	0.266362823210237	9.79686027038754	1.16139578784707e-22	2.01801567304183e-21
1147	PAQR4	654.116097487144	2.60916560466944	0.202224879173072	12.9022977555418	4.36873552470558e-38	2.31022049576097e-36
1148	CITED4	4219.5677025237	2.60401750455927	0.288624743170432	9.0221561601238	1.84423085893009e-19	2.44639542830067e-18
1149	KRT14	163.568597034501	2.60174522365153	0.576795127925528	4.51069209445099	6.46164562512549e-06	1.93769926360955e-05
1150	SAA1	1083.18055667217	2.60159088669501	0.502752629493778	5.1746937441472	2.2828511723353e-07	8.33400840519714e-07
1151	SPINK9	6.02049643823438	2.60028054859023	0.85345822482961	3.04675785286311	0.0023132397820687	0.00470031454202054
1152	DNAJC22	874.040076139551	2.59895057326417	0.287097827151408	9.05249126770142	1.39743029855874e-19	1.88055568384667e-18
1153	NHSL1	946.774803743089	2.59798222655	0.204838099579319	12.6831006140242	7.33709713048124e-37	3.62524411763263e-35
1154	ASCL5	47.5233799921732	2.59561962124032	0.467315125205978	5.55432401229523	2.78688125713798e-08	1.14775040039116e-07
1155	EN1	12.1526972531011	2.5946251665455	0.793040178093452	3.27174491055831	0.00106885967597913	0.00229572469536388
1156	CCR3	10.379934967082	2.5937062261865	0.461638754600734	5.61847591940102	1.92649238525974e-08	8.07380711202177e-08
1157	ADGRF1	280.799089443246	2.59266944973012	0.43668061612203	5.93722128716059	2.8989327539133e-09	1.34076498760631e-08
1158	SERPINA4	165.185049721892	2.59070523683063	0.568106314097393	4.56024721525361	5.10934344836809e-06	1.55366399731972e-05
1159	CCNO	1048.95482179611	2.5899663385259	0.329989813738381	7.84862511113525	4.20622883585412e-15	3.63329540832322e-14
1160	IFI27	19347.143540861	2.58992657056325	0.364146976064078	7.11231107438198	1.14115690068205e-12	7.69699087556474e-12
1161	ENTPD3	644.48805073862	2.58914986659094	0.337017404951913	7.68254051140288	1.55964198121655e-14	1.27442604604182e-13
1162	OR1J4	1.68013681874669	2.58838583098781	0.685849747851433	3.7739837903221	0.000160661204290195	0.000394337368467241
1163	SYNGR3	123.081487128671	2.58764011558835	0.349140835315696	7.41145077816116	1.24925165352001e-13	9.31117170173259e-13
1164	TRIM31	261.885812879573	2.5844638223666	0.498703133678659	5.18236932521845	2.19084853484457e-07	8.01613115702646e-07
1165	SALL3	6.07003105934151	2.58353338696386	0.905165695957403	2.85421044843202	0.00431439407776703	0.00833614928601525
1166	UBE2S	1064.3970801734	2.58275888382168	0.226828686574908	11.3863855706308	4.88849818611845e-30	1.50932381496407e-28
1167	AC011479.1	21.9590706713154	2.57854397576472	0.360661959414942	7.14947586917006	8.71098591580404e-13	5.94326811800994e-12
1168	ANKLE1	118.523153895809	2.57836220591306	0.362045276844956	7.12165679492411	1.06637328416302e-12	7.22504926870593e-12
1169	RBBP8NL	464.665929725572	2.57772951309011	0.250855506590125	10.2757541507824	9.06327962717168e-25	1.87541649379641e-23
1170	PPFIA4	295.684037907599	2.57732644897103	0.269370673820281	9.56795486464341	1.09041226599698e-21	1.74117958644836e-20
1171	SCD	8376.30802186571	2.57304596913542	0.225967774816635	11.3867827889324	4.86627039473676e-30	1.50484206358951e-28
1172	CERS1	95.0252527823552	2.5717378083456	0.393811936436233	6.53037038851162	6.5607241747219e-11	3.68083412367304e-10
1173	KIAA1324	13980.0904027881	2.57049761973957	0.468126881202115	5.49102758879969	3.9960192087164e-08	1.60904504374088e-07
1174	SPZ1	1.08413743331934	2.56878603593209	0.94362326537091	2.72225805594394	0.00648374905551749	0.0121336333864307
1175	S100A3	169.032136844521	2.56775104232276	0.433201657208311	5.92738046957198	3.078052470114e-09	1.4189000200646e-08
1176	FOXP3	128.135580226582	2.56556345278629	0.240910115189696	10.6494633932914	1.7537304499401e-26	4.08359692955622e-25
1177	PFKFB4	729.536110130547	2.56544264701787	0.205217017260332	12.5011204298103	7.36064922686646e-36	3.36234039371901e-34
1178	EPHA7	600.893279248449	2.56182753064919	0.431015932396362	5.94369566898824	2.78666754160432e-09	1.29251827286249e-08
1179	KCNJ13	7.99569407924789	2.56165845479932	0.519630098900561	4.92977304474723	8.23251999116165e-07	2.79862652591528e-06
1180	CA10	117.690289547912	2.5605977007631	0.713016592968753	3.59121754811015	0.00032913675106222	0.000771279623330983
1181	DMRT3	63.3919309354814	2.55969720422445	0.614468184492778	4.16571153531308	3.1038296814941e-05	8.48012161509301e-05
1182	STX19	139.837109616729	2.55556942899022	0.315559121224879	8.09854400364178	5.56208452504207e-16	5.26347989025926e-15
1183	PGGHG	5238.08471266004	2.55348727325235	0.311200307875063	8.20528517689482	2.30044179820474e-16	2.25911025708953e-15
1184	ELOA2	2.56691897475253	2.55217944579713	0.637682587881906	4.00227243819581	6.27369983797039e-05	0.000164430765531654
1185	SERPINB4	6.35271956850561	2.55092512474154	0.834879431942354	3.05544133337528	0.00224729563697656	0.00457883259520974
1186	HMGB3	3183.11011505898	2.55043617288557	0.154650918143849	16.4915682589953	4.21856327074114e-61	6.05270772808617e-59
1187	CUX2	120.350514122854	2.54962445881387	0.482408334852091	5.28519984961619	1.25567597961595e-07	4.75029185541801e-07
1188	GPC2	156.899998771329	2.54840929282161	0.303718863015599	8.39068494962305	4.83317935588351e-17	5.10334571273565e-16
1189	KLHDC7B	235.132536278695	2.5447047264255	0.396659096015512	6.41534444057217	1.40504821071186e-10	7.55489273508418e-10
1190	TRIM49B	1.40580597629619	2.54423356279376	1.06885933701438	2.38032589947757	0.0172973325881302	0.0297534247877454
1191	GDA	1348.12031550805	2.54322915693681	0.422571068857826	6.01846492664759	1.76078854082572e-09	8.35357811746470e-09
1192	SLC17A1	1.2694130321882	2.54316274146291	1.07440693290321	2.3670386550754	0.0179310598960992	0.0307540451571225
1193	NKX2-3	2.75392089734364	2.54158246783564	0.850960549776007	2.98672185038971	0.00281986155832196	0.00564001215534404
1194	KIRREL2	28.1738786108555	2.5386406960751	0.500197239513882	5.07527930090594	3.86927224937067e-07	1.36826947085846e-06
1195	P2RX5	40.0176817587404	2.53513247666515	0.372717447810159	6.80175422846423	1.03352812267272e-11	6.33990388485155e-11
1196	SDS	182.523827201472	2.53477788540784	0.252961624779935	10.0204048246961	1.23994017448359e-23	2.32867686474478e-22
1197	CHRND	10.4703338383716	2.53345125512538	0.500128783230647	5.06559778215566	4.07120729332281e-07	1.43619913603781e-06
1198	CSTL1	4.22746797984739	2.5324349825664	0.629689009649758	4.02172333287979	5.7773893950504e-05	0.000152035332792473
1199	ARHGEF16	1088.73958085489	2.53141873050383	0.187389515871404	13.5088599740074	1.38651879216561e-41	9.14025040254312e-40
1200	ANO9	1133.67372346271	2.531411010148	0.212951692014027	11.8872547393577	1.37863854229457e-32	5.0661721046693e-31
1201	ARHGEF39	330.628432056667	2.5308063655056	0.178737701556106	14.1593314867103	1.63542504501083e-45	1.2972377602966e-43
1202	GOLT1A	268.310815499434	2.52859008803566	0.341575587444726	7.40272484620945	1.33418018427787e-13	9.89880529878862e-13
1203	DLGAP3	121.638921343194	2.5282799325616	0.459058949706164	5.50752781136258	3.63907933508517e-08	1.47414064906616e-07
1204	ANKRD62	3.05334996330865	2.52681509296856	0.624358790131516	4.0470561685154	5.18657989874472e-05	0.00013741443796905
1205	C10orf90	3.81459450123581	2.52639142900697	0.646355675111618	3.90867060704727	9.28053977753038e-05	0.000236844327333181
1206	CCL24	20.4367800905526	2.52627759296368	0.490063926074269	5.15499602919319	2.53636303818221e-07	9.21296574163246e-07
1207	PROKR2	1.60041284812673	2.52594376895376	1.08720271619403	2.32334203302612	0.0201607854642571	0.0342144204873933
1208	DDN	17.1619022315432	2.52481112423519	0.348353248589768	7.24784721961494	4.23447859856679e-13	2.98293793840555e-12
1209	RFX6	2.57077531504568	2.52400872703625	0.771669225796235	3.27084279463379	0.00107227499283583	0.00230255331079626
1210	SERPINB7	12.8846053854695	2.52268513753496	0.649324767214153	3.88508996562417	0.000102292001520967	0.000259022038110386
1211	LYZL2	1.64893702835795	2.52015218790157	0.733884057670813	3.43399227924365	0.000594761136585612	0.00133828114139703
1212	FDCSP	10.9397326422676	2.51855811561433	0.674958035848328	3.73142918796256	0.000190396531394221	0.000462896525927665
1213	OTOA	17.5356658871267	2.51455874424303	0.403665596977837	6.22931149711301	4.68489472582275e-10	2.36952697731932e-09
1214	SFTPA2	17.1166636442628	2.51331073822555	0.502794434985034	4.99868447887725	5.77227657280388e-07	1.99777284081451e-06
1215	SP9	63.2708040403206	2.51288609950643	0.732832418117586	3.42900510045835	0.000605798142933378	0.00136091862342378
1216	CENPN	351.518964616679	2.51141502530805	0.171561122071217	14.638602236849	1.59309710421985e-48	1.46632565069065e-46
1217	KMO	104.002353601239	2.50964662343033	0.369399425553521	6.79385632413962	1.09175117309492e-11	6.68025733477615e-11
1218	SLC29A4	1163.27725449648	2.50924462558715	0.284742633150184	8.81232500320274	1.22576641352012e-18	1.50714429911898e-17
1219	ENTPD8	265.4201817294	2.50760534348251	0.384212756323744	6.52660616340796	6.72766370998406e-11	3.76799374204704e-10
1220	B3GNT4	72.5335493592086	2.50500555412195	0.235505908289829	10.6366994030533	2.01128208413644e-26	4.64451447429046e-25
1221	SPRR2E	12.5161572698047	2.50480515326475	0.879416636460628	2.84825763968463	0.00439593213185466	0.00848025938594958
1222	PGLYRP4	8.97385956500877	2.50204066509067	0.603392488450432	4.14662216216204	3.3741618755451e-05	9.17758860851847e-05
1223	AC091980.2	1.16129047454109	2.5018034856699	0.798568803484708	3.13285902824253	0.001731125646139	0.00359241249953316
1224	GOLGA7B	132.514022026649	2.50090844023939	0.429923909917362	5.81709549654986	5.98789369106174e-09	2.66518635022098e-08
1225	SLC39A4	2329.35489873761	2.50080053988454	0.241498773430707	10.3553343330006	3.95801307178056e-25	8.39485968148413e-24
1226	LCN9	1.3640674074232	2.49742483971898	1.03016391859822	2.42429849719189	0.0153379925953807	0.026688982478479
1227	TMEM82	5.91427304198007	2.49608960081216	0.661556848680542	3.77305382869294	0.000161261477935583	0.000395711169385945
1228	KCNJ6	20.0761927862626	2.49550721049966	0.461302772350606	5.40969480366138	6.31322446605701e-08	2.48316768809051e-07
1229	SCGN	5.16709312508834	2.49550571484005	0.952547140367412	2.61982384816934	0.00879751968770431	0.0160540542098732
1230	USP26	1.23042965696838	2.49343209994719	0.718201062394196	3.47177445217788	0.000517030532651705	0.00117571574217838
1231	GRIK2	112.706114740592	2.49129655179696	0.424057102596013	5.87490820586574	4.23077717054477e-09	1.92167492851117e-08
1232	HRG	4.56034514069645	2.48733182471066	0.61157805077366	4.06707176878589	4.76075845223619e-05	0.00012687336749315
1233	RTL1	18.3223522721483	2.48702641554721	0.970580474169478	2.56241134221802	0.0103948123262872	0.0187219327026262
1234	RCOR2	785.278281750672	2.4843569740627	0.302412956466242	8.21511420374618	2.11962436057729e-16	2.09101264650883e-15
1235	EIF4EBP1	2468.31999660244	2.48129802394982	0.224492799098418	11.0529069703569	2.1222930140596e-28	5.6497003524345e-27
1236	SLC12A5	103.859220507405	2.48092237609317	0.354024335447148	7.00777355590446	2.42140276004735e-12	1.58128621341379e-11
1237	ESPN	2354.68184043459	2.4783832845014	0.307974554036968	8.04736382280433	8.45964162970875e-16	7.88314169629927e-15
1238	GPRIN1	247.783266682395	2.47774062386713	0.225680002290015	10.9789994626243	4.82235136132568e-28	1.26137455916284e-26
1239	UCHL1	2134.70485286566	2.4777021519276	0.489331562911832	5.06344233587489	4.11752967032112e-07	1.45158728919559e-06
1240	CYP4Z1	20.2483821648517	2.47754434766616	0.448359008113213	5.52580477437529	3.2797867890116e-08	1.33720183063066e-07
1241	VSX2	3.0215377883508	2.47727746634173	0.846272871512031	2.92727978142038	0.00341941122803952	0.00674105589944787
1242	CRYM	190.559335633478	2.47361469161329	0.458564738344251	5.39425403825166	6.88088104492638e-08	2.69395328711173e-07
1243	BPIFB4	7.15913462559416	2.47163065636262	0.711931112938402	3.47172726608518	0.000517121412302868	0.00117578537849754
1244	PLEKHN1	144.440151516678	2.47061442586988	0.277546119153368	8.90163563953368	5.50296588364611e-19	6.96364288505749e-18
1245	TOX3	293.890300840383	2.47018336832179	0.402558972552068	6.13620248646251	8.45174196426942e-10	4.15517361926906e-09
1246	MXD3	556.598005140953	2.46975583905602	0.194755057684417	12.6813437782861	7.50343349696969e-37	3.6973358036962e-35
1247	IHH	1754.96763891138	2.46722574395007	0.594272374584594	4.15167497172437	3.30050784373251e-05	8.98476695797327e-05
1248	COL9A2	2852.85059211259	2.46655680551189	0.307830487278146	8.01271124027161	1.12206879796835e-15	1.02841373671942e-14
1249	NCR2	1.21244244812667	2.4649349400781	0.74108821815918	3.3261019129421	0.000880697214083998	0.00192290978386719
1250	SELENOV	14.7950126984904	2.46171509741312	0.625010025407175	3.93868097685216	8.19307829367705e-05	0.000210967981980101
1251	KAZALD1	1136.05637253324	2.46054311195686	0.292932627892909	8.39968947691412	4.47660840002038e-17	4.74739454943466e-16
1252	IFNL2	1.21214001961059	2.45799475719479	0.757257599283474	3.24591626352852	0.00117073269579265	0.00249639461184591
1253	PLK4	418.573123331112	2.45754128875304	0.175917226726506	13.9698728457886	2.38051290947769e-44	1.8216058197113e-42
1254	COCH	145.239312102325	2.45699737415479	0.354006719216132	6.94053881122725	3.90607243636658e-12	2.50556184913942e-11
1255	GAS2L3	227.516977566445	2.45641328399136	0.20486803990178	11.9902220237429	3.99832037138533e-33	1.52679501774642e-31
1256	TUBB2B	545.994651704774	2.45635425366328	0.519202251406729	4.73101618301542	2.23398709339373e-06	7.16028090561626e-06
1257	ITGB6	1237.26728617314	2.45535999391781	0.365001833808653	6.72697988472297	1.73220675838166e-11	1.03714484431732e-10
1258	AC026461.4	1.0746136678039	2.45530921261526	0.646599172988602	3.79726624342365	0.000146300629292744	0.000362095913164551
1259	AC007192.1	3.53571775183216	2.45530455019614	0.53647906028814	4.57670155639889	4.72364586779229e-06	1.44652388289754e-05
1260	LY6G6C	131.892492430442	2.45512408234074	0.628871165460652	3.90401757495487	9.46089059992072e-05	0.000241163106827241
1261	LHB	13.0973238728128	2.45433536809501	0.38040970084196	6.45182118821585	1.10513930487062e-10	6.0404995114679e-10
1262	LRTM1	2.55900989852986	2.45325765104083	0.744736027477002	3.29413048453143	0.000987266564728275	0.00213504737643166
1263	GHRH	1.74406956770178	2.4527694351806	0.886094810918473	2.76806658266987	0.00563899339500786	0.0106797707577199
1264	RSPO2	11.9063636439845	2.45220858292908	0.598040692993796	4.10040422275164	4.12429104071784e-05	0.000110865533926887
1265	WNT3A	34.9282593387085	2.4482653505834	0.479852847255223	5.10211696062151	3.3587505944304e-07	1.20079333728692e-06
1266	MYH6	12.2483759491999	2.44759647752541	0.61504841237789	3.97951840581548	6.9055013914653e-05	0.000179898783280077
1267	FZD10	1176.04712233378	2.447423099723	0.369651319781555	6.62089641981882	3.57027088463645e-11	2.05931704912537e-10
1268	CHRNG	7.55564042417716	2.4463279624505	0.438526683661409	5.57851563792032	2.42579671086751e-08	1.00502089018984e-07
1269	CLDN3	12871.741712007	2.44470656980551	0.302132397135373	8.091507541014	5.89307437297912e-16	5.56321046153564e-15
1270	GPR160	968.639967673714	2.44246975061876	0.268403619067396	9.09998814138737	9.03416934037825e-20	1.23448001637816e-18
1271	ARHGAP19-SLIT1	1.2637764106102	2.44235038796604	0.649213688697025	3.76201307903389	0.000168551231344742	0.000412613245167476
1272	BPIFB6	1.77492762587517	2.44210011610026	0.939462166275119	2.59946616667168	0.00933688819895882	0.0169605938769581
1273	SPAG11B	3.71850327278995	2.43886890956319	0.950917731308185	2.56475279539485	0.0103249336571743	0.0186047123882576
1274	TRIM17	317.386891719257	2.4380375190135	0.35500059758384	6.86769976052705	6.52453554187292e-12	4.07793920655241e-11
1275	POU3F2	11.8004683454263	2.43631283081278	0.468134481936766	5.20430116733394	1.94727989217587e-07	7.18692501154298e-07
1276	PROK2	26.2493796097347	2.43619565358482	0.58813382351236	4.14224714884744	3.43919438365725e-05	9.34926163392364e-05
1277	PROM1	3343.63208385241	2.436185114047	0.368973184723611	6.60260749266072	4.03988143941399e-11	2.32331878948674e-10
1278	MLNR	6.68862809493587	2.4331770722636	0.440917700393229	5.51843818039871	3.42025746089828e-08	1.38953745231123e-07
1279	NLRP4	6.68581178290343	2.43316329802886	0.80668678803886	3.01624290134234	0.00255928151275202	0.00515794878726814
1280	CARTPT	4.21128495710709	2.43253457206611	0.851323722279442	2.85735556099968	0.00427187009264345	0.00825889241234041
1281	MUC13	800.338408185497	2.43207468346104	0.533002332496711	4.56297193310322	5.04345591422062e-06	1.53554306840672e-05
1282	MYOG	1.29918384589545	2.43024815532246	0.784615216470158	3.0973757636969	0.00195242214818712	0.00401788793266982
1283	CHST6	1378.76711034844	2.43019905107875	0.350158806484007	6.9402768289072	3.91332330508948e-12	2.50843059602569e-11
1284	IL1RN	369.143680357393	2.42894631014128	0.330853480964044	7.34145611242715	2.11282438339709e-13	1.54006508006079e-12
1285	KRT18	28514.6506363648	2.42819785582428	0.23919870165933	10.1513839288415	3.26697308958656e-24	6.38761982936899e-23
1286	IL36A	1.06001720180824	2.42609430030617	0.908161972632797	2.6714334814888	0.00755280403745544	0.0139615256899269
1287	HIST1H4L	1.46592638124309	2.4242232812416	0.685367626107412	3.53711378958783	0.000404525339665148	0.000934806128953816
1288	VPREB3	34.7752567641515	2.42300858500251	0.3750986385544	6.45965710337044	1.04940491578099e-10	5.75844716581396e-10
1289	FSTL5	14.1133246267619	2.42158458301146	0.683124651664094	3.54486487511829	0.000392814405062043	0.000910222952853064
1290	HIST1H1C	1969.69431012895	2.41957523082486	0.331102074538048	7.307641409981	2.71872151998317e-13	1.95757981621519e-12
1291	H2AFX	3440.23381785894	2.41731762520139	0.165654256393084	14.5925476219899	3.13276779151471e-48	2.81703677031458e-46
1292	KRT2	2.93898766783974	2.41686772967837	0.678978027339133	3.55956692611969	0.000371466861753868	0.000864658579673533
1293	APLP1	630.57398096841	2.41682058416658	0.382195253210716	6.32352328780524	2.55665651947652e-10	1.33319184031388e-09
1294	FEN1	1593.08781866743	2.41380115203906	0.15991528435862	15.0942491940042	1.76687638953112e-51	1.85360532198499e-49
1295	RACGAP1	1134.99055604273	2.41251520359228	0.16836234819463	14.3293036089243	1.43552840729079e-46	1.18692651743497e-44
1296	CRNN	7.44870930885812	2.41204057658037	0.773588025331042	3.11799109810185	0.00182088303279969	0.00376506205563424
1297	SCTR	82.3485663135894	2.41066720802115	0.505413541378194	4.76969255997294	1.84507296812435e-06	5.98253719292297e-06
1298	SP7	14.7348309994906	2.41030050413647	0.659835987584095	3.65287821442033	0.00025931723860246	0.000618513296277936
1299	ARX	36.8212859835124	2.40891397046108	0.747018942435201	3.22470265962505	0.00126103567447564	0.00267433856276962
1300	RAP1GAP	2363.50752203489	2.408656128141	0.277863844151146	8.66847622978539	4.37941579845072e-18	5.09877926462821e-17
1301	SLC2A6	490.42894471752	2.40743529132056	0.227497067892126	10.5822695370391	3.60127572285679e-26	8.14272226884178e-25
1302	PLA2G2D	137.077371931658	2.40616631251327	0.495263598032936	4.8583548681348	1.18365123194723e-06	3.93642685189069e-06
1303	CACNA1E	76.9158742486976	2.40616259743241	0.465297294366387	5.17123702752016	2.32549364930661e-07	8.48016400278825e-07
1304	HIST1H2BC	171.384018949032	2.40482446991723	0.32755360882995	7.34177369776957	2.10781580726527e-13	1.53756298494083e-12
1305	DUOX2	117.216938849467	2.40361332511316	0.438054895926489	5.48701395068192	4.08784861070081e-08	1.64364702123645e-07
1306	GALNT5	70.6169951900199	2.40226598321773	0.362604826484695	6.62502484180012	3.47189786275186e-11	2.00554005316392e-10
1307	TTYH3	5877.46501093462	2.40192364415202	0.179423206267738	13.3869174122763	7.21120713714654e-41	4.5537956267683e-39
1308	TBX18	499.851473981851	2.4014780614214	0.518097743756481	4.63518339996894	3.56621156224777e-06	1.11144363862228e-05
1309	ETV4	1248.93745713888	2.40078036493472	0.337323153221629	7.11715262354775	1.10179460761254e-12	7.44178545460142e-12
1310	C4BPA	813.932061789683	2.40078014369208	0.586126683877135	4.09600895119004	4.20333684849411e-05	0.000112821502084143
1311	GPR52	0.869003983675846	2.39995490203224	0.851966651228845	2.81695873725882	0.00484807537526227	0.0092863939135656
1312	BPIFB3	2.24401748574132	2.39717906913304	0.965360501489431	2.4831957237058	0.0130209522329654	0.0230268117565574
1313	SYCE3	32.1879153943466	2.39447531838341	0.414525400716739	5.77642603865342	7.63040204570112e-09	3.35040583073281e-08
1314	KLK13	87.1686650381055	2.39334166134827	0.413597479218951	5.78664470070736	7.18062337986693e-09	3.1657366473417e-08
1315	GZMB	295.746951242889	2.39144552872078	0.399472993595719	5.98650113289262	2.14403096224122e-09	1.00641029988485e-08
1316	ADAMTS14	231.945163549161	2.38896585670021	0.308060186080934	7.75486727802137	8.84359178282234e-15	7.41258618806754e-14
1317	CASKIN1	104.268604487251	2.38795044974573	0.285892025637243	8.35263048846175	6.67592476936668e-17	6.95872436029124e-16
1318	PRB3	5.41046179897347	2.38780069534925	0.530935675730524	4.49734460217584	6.88074172367015e-06	2.05516475208902e-05
1319	H1FOO	1.27226742007125	2.38775503312012	0.966564455531686	2.47035261792932	0.0134979926497263	0.0237906540126556
1320	GRHL1	395.844474142589	2.38587912434729	0.227496474301243	10.487543297871	9.85576674912441e-26	2.16571595242866e-24
1321	XIRP2	1.99485883108519	2.3855064185745	0.80638898464837	2.95825769447323	0.00309383366715039	0.00613827924220697
1322	TEKT5	12.687940187933	2.38481169882845	0.328806462640901	7.25293438478725	4.07837688510845e-13	2.88338290431599e-12
1323	KCNK16	1.21575045838446	2.38378021231642	0.858827349987174	2.77562214611821	0.00550961991632075	0.0104540269765818
1324	SLITRK6	192.551289420395	2.38370528178684	0.494704252092484	4.81844510473545	1.44681320060717e-06	4.75200572015616e-06
1325	KRT4	82.3606273268475	2.38198666526523	0.609390893271447	3.90879924784861	9.27560010760908e-05	0.000236749228122663
1326	PARPBP	246.580566787323	2.37993446123539	0.182700994483463	13.0263902939554	8.66090394921741e-39	4.77401747912653e-37
1327	SMIM22	2105.15791485534	2.37896982209065	0.352490922470581	6.74902435902927	1.48842602221324e-11	8.95579925113999e-11
1328	FGL1	44.3327262635072	2.37844829026275	0.537551287893433	4.42459788271267	9.6622087706787e-06	2.82836303243705e-05
1329	KLHL35	169.081769083116	2.37598365472053	0.293332687643309	8.09996210722249	5.49763089877646e-16	5.2100666210697e-15
1330	KRT40	7.8133763551453	2.37489046259876	0.508737471579978	4.66820432004566	3.03843656859909e-06	9.56891748919853e-06
1331	CYP2J2	277.55833820597	2.37436166451391	0.294951939887127	8.04999507859665	8.27973656301572e-16	7.71918296961901e-15
1332	AADACL3	1.22162464646732	2.37221740635366	0.897395003020218	2.6434484239046	0.00820662674505102	0.0150517819039553
1333	PROK1	10.7866909497557	2.37201039012886	0.530161786563737	4.47412554100349	7.67246559009903e-06	2.27665482146597e-05
1334	ESRP2	1535.41625801183	2.3710225956332	0.181620480795725	13.0548195073879	5.96512386980495e-39	3.37383948033345e-37
1335	PLEKHG6	352.564503879682	2.36915221752982	0.236376109448902	10.0228073939171	1.21015729038196e-23	2.274932486245e-22
1336	CNTNAP5	4.06468565207656	2.36685592319335	0.738925103306749	3.2031066648047	0.00135953616134387	0.0028701318961704
1337	ZNF724	72.8906846538738	2.3640991501289	0.269026664800579	8.7876016003147	1.52786684974313e-18	1.85984191135606e-17
1338	TGM6	8.13173922530443	2.36059592609602	0.887675845304107	2.6592994938229	0.00783033223187861	0.014430796452649
1339	RMI2	568.034732245981	2.36015233300972	0.187175623241402	12.6092933050679	1.8766823034114e-36	8.95347231942949e-35
1340	PRR7	500.344220762204	2.36008874692863	0.236542334266279	9.97744760678588	1.91325013725149e-23	3.54878801598749e-22
1341	OCIAD2	3447.72654163062	2.35989852701224	0.178436335542532	13.2254370716425	6.25724390866385e-40	3.81555001217993e-38
1342	HRASLS	68.3028769380273	2.35944381629863	0.392826322077241	6.00632820077341	1.89771856628183e-09	8.96614585565553e-09
1343	ZNF296	147.125083532642	2.35673057454084	0.222424732191934	10.5956318405598	3.12225355094662e-26	7.10076148480436e-25
1344	PAK5	43.883473045266	2.35635938884017	0.479850823475864	4.91060820063111	9.07943396561621e-07	3.07101742019534e-06
1345	MEP1A	11.5498986550828	2.35573331002403	0.564260658856958	4.17490263240419	2.98113530393577e-05	8.1700692676543e-05
1346	ARTN	194.498279879736	2.35555322761466	0.231925177887652	10.1565222416504	3.09935194371477e-24	6.08427107421592e-23
1347	SLC25A35	1627.37241852292	2.35536278619448	0.38438073518816	6.12768167229165	8.91687588324984e-10	4.36844085136465e-09
1348	ABRACL	1690.06858135956	2.35535478582098	0.157312662254877	14.9724424725891	1.11162512674727e-50	1.11810005660925e-48
1349	EDN2	290.004065459151	2.35515998683067	0.378945469837571	6.21503665907439	5.13126689119496e-10	2.58590937107147e-09
1350	HGFAC	70.0865252149893	2.35511251964896	0.311459196026527	7.56154433612669	3.98311601912663e-14	3.1377691918134e-13
1351	CALHM3	14.8221345974674	2.35393980727191	0.551808023438923	4.26586730762254	1.99127110250434e-05	5.58672509319442e-05
1352	BSPRY	919.794813531811	2.35389876950482	0.207785643157494	11.328495721529	9.48191810663523e-30	2.8596702938914e-28
1353	EPCAM	15652.6667355591	2.353152511908	0.18808971617773	12.5107983558466	6.51659576472507e-36	2.99901729144057e-34
1354	CAPN8	118.451767943032	2.35096070188798	0.430778036754854	5.45747577940204	4.82951004638926e-08	1.92519365751162e-07
1355	WDR87	6.64001447384338	2.3495855163857	0.525984212311909	4.46702669279433	7.93142367361894e-06	2.3502789695266e-05
1356	FANCI	1134.29582561077	2.34826899928443	0.150164325718157	15.6379951633245	4.0116019346968e-55	4.8319992933172e-53
1357	TRIB3	690.890345267068	2.34784307443839	0.297227645155892	7.89914098739698	2.8083208489224e-15	2.47175303225182e-14
1358	KCNJ10	43.704528936244	2.34760093297156	0.344701348490221	6.81053597049724	9.72357959361134e-12	5.97782635822741e-11
1359	TFF2	37.3023606519591	2.34675824348796	0.68010749571443	3.45056959124201	0.000559404923215962	0.00126368004939952
1360	STK31	53.2815130943401	2.34535072903988	0.35326604842012	6.6390493497147	3.15712690625271e-11	1.83457466711463e-10
1361	CXCL1	714.478838701032	2.34505979882246	0.476396066247243	4.9225003415654	8.54454154355114e-07	2.89662333459544e-06
1362	FGFR3	964.681454950141	2.34245264101069	0.401202409957654	5.83858068364526	5.26473858363601e-09	2.36162859729861e-08
1363	PSG4	9.61897292482858	2.34216170288494	0.624067398478985	3.75305889811486	0.000174689789983787	0.000426623513385937
1364	SMC1B	42.0491979594891	2.34215270933535	0.42890763290531	5.46073916537742	4.74156252635966e-08	1.89284184895368e-07
1365	MSX2	1137.06362556321	2.34075163374511	0.43831782488259	5.34030673831736	9.2789448078335e-08	3.58038461608177e-07
1366	FANCD2	737.571713963607	2.33918487894244	0.16232965866715	14.4100893093038	4.47131847711721e-47	3.76072575189604e-45
1367	S100A11	24890.8945009125	2.3386522505808	0.208118765599001	11.2371041787114	2.68030773954829e-29	7.78286382764967e-28
1368	TMEM52	113.758178757758	2.33821067589463	0.311816362532935	7.49867857126217	6.44643881098582e-14	4.95819316195374e-13
1369	VWA5B2	479.530801436737	2.33702736326226	0.484929674870175	4.81931192164704	1.44054181487948e-06	4.73459532318398e-06
1370	TLCD1	513.952244731644	2.33548769272658	0.206050368257224	11.3345475306846	8.84882219566734e-30	2.67700879851251e-28
1371	RDH8	1.35943889602231	2.33491629412783	0.855229862787601	2.73016225897121	0.00633031599164651	0.0118726889604958
1372	CDHR1	467.680008469962	2.33451711335632	0.441104869272988	5.29243106566468	1.2070097278976e-07	4.58217525689997e-07
1373	SH2D6	17.5231993117118	2.33037242632695	0.361431146020701	6.447624815913	1.13616595071738e-10	6.19273916099114e-10
1374	OGDHL	1015.05287635886	2.32890665270984	0.283424225669435	8.21703454321545	2.08596997839586e-16	2.05885342379557e-15
1375	TAS2R38	0.774542363923148	2.32736978995835	0.935391303015856	2.4881242560782	0.0128418856649015	0.022734867989405
1376	RAPSN	34.2637165089065	2.32654479493859	0.421336621702736	5.52181955021235	3.35506961854162e-08	1.36532791379776e-07
1377	CFHR1	1.99445556442249	2.32326194201109	0.911780625690195	2.54804925280403	0.0108327175773457	0.0194496520138706
1378	AC087632.1	2.8940109567947	2.32226504086745	0.466071050624867	4.98264167610059	6.27220352910425e-07	2.16350552348261e-06
1379	TBC1D7	851.368666480234	2.3220590507084	0.128014546651622	18.1390249111895	1.56788228568783e-73	3.4766008000712e-71
1380	CENPI	170.226822099337	2.32032864833443	0.197542315823661	11.7459828222613	7.4056477188027e-32	2.5850877269588e-30
1381	CD24	27655.2206688368	2.31936803694056	0.2027277007722	11.4408047252841	2.61449129449334e-30	8.18885531772849e-29
1382	DEGS2	1325.12424285989	2.31888422602792	0.359406596424804	6.45198015032281	1.10398041901898e-10	6.0358559586207e-10
1383	OR2B2	1.50363337437293	2.31783636378613	0.789503915263831	2.93581364066012	0.00332674115343004	0.006570978856856
1384	PKD2L1	12.3464996612652	2.31759277670177	0.362587399761062	6.39181829878539	1.63924623664614e-10	8.74668083556906e-10
1385	PSG5	1.80224255742833	2.31574219101568	0.731925408028461	3.16390463510953	0.00155667793788419	0.00325707233561378
1386	SULT1E1	8.55991481406962	2.31406883880017	0.676852446057171	3.41886751282378	0.000628823359601901	0.00140810537249391
1387	CP	6253.69829165648	2.31272127418367	0.399297962997963	5.79196862618472	6.95661399069733e-09	3.07183545599631e-08
1388	KLHDC7A	311.754529493582	2.31203895322259	0.359455800877631	6.43205353085866	1.25891384814891e-10	6.82366275525822e-10
1389	ROBO2	632.718818947986	2.31017582045583	0.376306967167442	6.13907267740778	8.30045882434418e-10	4.08388434290035e-09
1390	APOA2	5.39603514531001	2.30952585452429	0.710145299795869	3.25218776381138	0.00114520342420538	0.00244569929041475
1391	MEST	3458.58302529833	2.3095119733128	0.217562858388997	10.6153779666907	2.52769354439291e-26	5.79587357599753e-25
1392	HAPLN3	2583.28938164865	2.30852232544873	0.278841047310351	8.27899029829471	1.24224056237372e-16	1.25790555752976e-15
1393	SDF2L1	2190.74426267914	2.30838150102762	0.223011389998971	10.3509578638036	4.14319633142956e-25	8.76856724676627e-24
1394	IGLL1	5.41388987061339	2.30725659841656	0.552918348926479	4.17287037570053	3.00786084002369e-05	8.23984115841391e-05
1395	IFNG	16.5992604917462	2.30724584334594	0.509213033941126	4.53100311570717	5.87042726689093e-06	1.76856024793643e-05
1396	A2ML1	179.886887089561	2.30523573598488	0.459861580425096	5.01289047424644	5.36184199687992e-07	1.8626601902282e-06
1397	NLRP5	5.20944203520407	2.30400138969601	0.699723169573546	3.29273274043535	0.000992187400615677	0.0021449759304469
1398	CYP27B1	70.4811154164045	2.30369291777269	0.249564366752808	9.23085674348083	2.68475788008394e-20	3.83511570381245e-19
1399	EMX1	4.83181070418114	2.30119389975939	0.716216107904686	3.21298819498993	0.00131361688699267	0.00278131578948438
1400	SLCO4C1	27.1099586116092	2.30090413674536	0.453968711077654	5.06842009283714	4.01131315507802e-07	1.41593259035885e-06
1401	IL37	2.46303033445218	2.30039128334315	0.590323225075317	3.89683343908695	9.74585958588541e-05	0.000247682935789766
1402	BOLL	1.85262111289665	2.3003683072855	0.630203657749066	3.65019827955593	0.000262037952538951	0.000624544591168016
1403	HIST1H4K	4.00274416565756	2.29723870886171	0.486702970181084	4.72000141689497	2.35843000509025e-06	7.53007377072102e-06
1404	SPX	143.695383470427	2.29661790494547	0.415485624207272	5.52755082519959	3.24732167950826e-08	1.32535009270539e-07
1405	PSRC1	587.043611552621	2.29527112472746	0.192059576369642	11.9508288423481	6.42809283403161e-33	2.41678950810133e-31
1406	FOXA2	1195.71460349321	2.29411588601201	0.411458487204579	5.57557070118563	2.46719677154731e-08	1.02126454397969e-07
1407	GCNT2	1096.73447553646	2.29329022976697	0.237168985600881	9.66943558811787	4.06614339640939e-22	6.78722464449413e-21
1408	KHDC1L	4.68726500308732	2.29286507548927	0.613180909850218	3.73929624790398	0.000184536151521803	0.000449544809568657
1409	ITLN2	18.4564569723965	2.29198145192061	0.626125245459953	3.66057984171668	0.000251645121864978	0.000601169351487672
1410	FGB	34.6821694490372	2.29132523345235	0.77109823048841	2.97150887248312	0.00296340311255705	0.00589208120392559
1411	XAGE3	1.87409765467683	2.29125157379965	0.857599703119122	2.67170285328491	0.00754674432107906	0.0139529677787773
1412	RGL3	1854.9088391117	2.29119478231703	0.228024829220808	10.048005693706	9.3745340436811e-24	1.774251045532e-22
1413	PLAC4	68.3572549602824	2.29060512396995	0.419775440984898	5.45673924752629	4.84957703427476e-08	1.93279813459566e-07
1414	CDCA7	1087.84558408021	2.29047548005616	0.230107731123628	9.95392666240134	2.42424638174298e-23	4.46267166480667e-22
1415	OPN5	4.45508438560374	2.29004149911413	0.785145589380645	2.91670937223326	0.00353745215199513	0.00695409065503535
1416	WNT11	669.287519766387	2.28934452530243	0.440290158716703	5.19962683693657	1.99689022849502e-07	7.35194698653268e-07
1417	KRT36	10.6513523805594	2.28630204165964	0.540052795940269	4.23347876142189	2.30103922431242e-05	6.39785955884984e-05
1418	ADM	1642.56143095654	2.28570729149144	0.294489465159684	7.76159272879943	8.38693633960676e-15	7.0479883201872e-14
1419	GOLGA6L7P	4.86828834974023	2.28533702726003	0.606386940830117	3.7687767881866	0.000164049504917752	0.000402299609081324
1420	SLPI	31495.7898961735	2.28525895079186	0.403672520669233	5.66117046313486	1.50343989335405e-08	6.39142105425221e-08
1421	TRAF4	3966.68265543104	2.28439364428609	0.156961543757284	14.5538428687892	5.52122780413977e-48	4.87491937294929e-46
1422	LAMP3	324.622121272689	2.28408932082182	0.314490198858514	7.26283149399326	3.79070052671509e-13	2.69268071997785e-12
1423	ZNF648	7.88453008531185	2.28319267550998	0.514061224425953	4.44148005533698	8.93422290754389e-06	2.62787898093012e-05
1424	ASB18	1.1507286867077	2.28272753594948	0.706238157571844	3.23223478011703	0.00122826094841801	0.00261050603272852
1425	HABP2	695.986934831238	2.28155379139663	0.524801959170696	4.34745669585913	1.37725251634812e-05	3.94572432117176e-05
1426	DPF1	57.8023332746649	2.27861860368194	0.293088130856942	7.77451682202084	7.57359264039415e-15	6.39202046678248e-14
1427	PRR23B	1.6738452187209	2.27705933531082	0.908839592760178	2.50545789757608	0.0122292956981996	0.0217450562200628
1428	MTNR1B	0.940101703384948	2.27677592786433	0.872977272617597	2.60805865087127	0.00910573510023352	0.0165696206849276
1429	RAB19	44.4239611603097	2.27628244539252	0.308996215456734	7.36670008086637	1.74903364450424e-13	1.28691151980435e-12
1430	HIST3H2A	634.228153468118	2.27549266911263	0.243439429355907	9.34726422557402	8.99440411021614e-21	1.33466013233952e-19
1431	UGT2A3	1.57525948429944	2.27475481134731	0.878802283072647	2.58847166781798	0.00964028770864471	0.0174661962914377
1432	IL32	2979.26160472968	2.27427024909642	0.312019722685993	7.2888669649424	3.12572505141331e-13	2.23989250562718e-12
1433	LGALS9C	5.73546784210141	2.27345635155072	0.467597235569719	4.86199698931229	1.16207390829687e-06	3.87297481687838e-06
1434	GLYCTK	704.25205964259	2.27144269976202	0.327870145984122	6.92787290207271	4.27215287895486e-12	2.72604706105448e-11
1435	CYP4F11	289.738566813981	2.27030106332267	0.428028445510062	5.3040892191575	1.13236923673589e-07	4.314766826094e-07
1436	BRCA2	266.231088355925	2.26785207986604	0.208403568516122	10.8820213397191	1.40414217517091e-27	3.53535822762708e-26
1437	PLEKHS1	1436.78629084915	2.26665298604147	0.44348808436251	5.1109670495424	3.20513889031773e-07	1.15051278820401e-06
1438	AC024940.1	59.0161791601342	2.26655430408367	0.416944336391061	5.43610766775789	5.4457056029876e-08	2.15848168659551e-07
1439	NKAIN3	5.84463122231176	2.26621009082108	0.630064373240882	3.59679135508694	0.000322166692320626	0.000756308790574155
1440	FOXD4	28.4440360537713	2.2652759084042	0.267440252026421	8.47021303352801	2.44944644390121e-17	2.67017030501923e-16
1441	PRR15	1738.50948084194	2.264906598939	0.25114392638337	9.01836103128226	1.90924205074042e-19	2.53091305272404e-18
1442	RELT	310.665449331662	2.26489538653752	0.169389050083673	13.3709669274297	8.93714531163255e-41	5.60741210501241e-39
1443	KRT39	3.45200922837586	2.26433130755973	0.652468664062668	3.47040621607882	0.000519671784859009	0.00118089618469242
1444	MARCH11	4.03849308671619	2.26317186494171	0.942524002145666	2.40118220839954	0.0163421969043967	0.0282699723577565
1445	HEPHL1	33.6592411879769	2.26091381969401	0.405900555562995	5.57011757857306	2.54567483420287e-08	1.05241002202967e-07
1446	LYG2	14.571159115131	2.25985091834106	0.392061398845423	5.7640229948576	8.21322176264832e-09	3.59498870019194e-08
1447	ULBP3	74.7281162963507	2.25904436585854	0.253349698523804	8.91670437747249	4.80369797889216e-19	6.11046666637045e-18
1448	ANKRD2	21.9395643745629	2.25903424268695	0.45679443324537	4.94540668247044	7.59850639126554e-07	2.59530290937799e-06
1449	EFCAB8	15.9821774552614	2.25860791963079	0.416424331146341	5.42381352552876	5.8340744941455e-08	2.30306080526525e-07
1450	PYDC1	2.16263123103764	2.25849823508391	0.671853131638001	3.36159515931349	0.000774936495021543	0.00170554205135973
1451	EFNA4	880.579426540268	2.25698413949597	0.166161635508279	13.5830640604372	5.0470084293748e-42	3.43143817011813e-40
1452	IDH2	8530.14309384521	2.25509486174084	0.177422464227192	12.7103119188625	5.18273005318613e-37	2.58646065288545e-35
1453	VGLL1	145.423985811214	2.25426654463964	0.494747384837433	4.55639911139775	5.20380160030491e-06	1.57992501364166e-05
1454	SPINT1	9399.86742372817	2.25390311952131	0.201056456448004	11.2102996309606	3.62962590325011e-29	1.04001307268898e-27
1455	MAD2L1	802.891149507515	2.25047551927294	0.198243271950896	11.3520902733605	7.24106335643591e-30	2.1974318705153e-28
1456	GPR35	432.01891982126	2.24936129706496	0.330827763556895	6.79919143690041	1.05207940282313e-11	6.44762103872099e-11
1457	NPSR1	4.26761135784125	2.24847297545668	0.609737661310426	3.68760717621468	0.000226372757163374	0.000544863896697783
1458	EGFL6	437.223561047937	2.24814248356592	0.374962152639035	5.9956517417643	2.02670944218412e-09	9.55015246204752e-09
1459	VSIG8	56.3159999843553	2.24674512671042	0.473158105045432	4.74840249538723	2.05029692314413e-06	6.60297802629337e-06
1460	SLC28A2	64.6904179056299	2.24603084233325	0.487839358222621	4.60403779333503	4.14377214496064e-06	1.2789849076972e-05
1461	NME1	2784.88460535474	2.24598395526369	0.162502652836712	13.8212140913202	1.89840757392922e-43	1.38222488768958e-41
1462	TRAIP	394.044298098542	2.24561314403119	0.175887051106525	12.7673591086086	2.49476000690794e-37	1.2644221302544e-35
1463	TIMELESS	1644.40699540127	2.24550513229881	0.154172677186625	14.5648708530931	4.6987167455347e-48	4.18657807559902e-46
1464	CHTF18	1541.5642249474	2.24352928077988	0.19841947477546	11.3070014086004	1.21159706173702e-29	3.62050435921508e-28
1465	KRT34	5.77020796835783	2.24249808567925	0.633757153513226	3.53841857760183	0.000402531403725369	0.000930528999039584
1466	PAX5	26.0503531989843	2.24241006988386	0.487520485401722	4.59962224569105	4.23257756638863e-06	1.30371406555551e-05
1467	CTLA4	61.6571395969191	2.24163879308699	0.375657206231157	5.96724555233906	2.4129214788515e-09	1.12693482089108e-08
1468	HIST2H2BF	83.9368545983061	2.24128234871626	0.360239890156727	6.22163844137629	4.91989762215234e-10	2.48452283387833e-09
1469	GALE	2173.82776743289	2.2403314026872	0.168654078546922	13.2835886448125	2.88242027550029e-40	1.78554497891547e-38
1470	PRSS21	329.232921259083	2.23996481095969	0.550055004766823	4.07225603175676	4.65599582538888e-05	0.000124268152839301
1471	ROPN1	3.16990965221933	2.23844818185393	0.563931268768758	3.96936347711518	7.20648820721437e-05	0.000187044698573256
1472	KIF26B	1031.616054376	2.23698668198832	0.279273301593829	8.01002698511355	1.14683276765548e-15	1.05012425130274e-14
1473	PLA2G10	47.3924985517109	2.23599762972014	0.38088761877907	5.87049176575389	4.34504363242452e-09	1.9703657076342e-08
1474	MYLK2	29.5766915778724	2.23517260625119	0.277257909151404	8.06170908917377	7.52350725897167e-16	7.04444324108993e-15
1475	COL9A3	343.174690672637	2.23459662565605	0.467561721364437	4.77925485246111	1.75946056618586e-06	5.72969860280117e-06
1476	MCM4	3342.10367425219	2.23328140229106	0.172904651569369	12.9162598115243	3.64430106503214e-38	1.95360567807616e-36
1477	STXBP6	2512.85761505687	2.23276555677566	0.249058935108851	8.96480809170662	3.10821639886593e-19	4.04337510607139e-18
1478	HIST1H1T	1.55020489172769	2.23147502779785	0.621120084500628	3.5926628094661	0.000327316020164574	0.000767197297474033
1479	KRT72	1.91115189353777	2.23065913855821	0.827154400392491	2.69678688464904	0.00700120614777209	0.013017106770984
1480	PABPC1L	1287.15544811713	2.23027158322574	0.230168217185076	9.6897460931037	3.33356363686161e-22	5.61725623886706e-21
1481	CXCL8	491.187218006517	2.22951161267103	0.380231332449866	5.86356626190188	4.53029939274092e-09	2.04818656280245e-08
1482	MMP26	136.817472351472	2.22870844552684	0.865957510999098	2.57369260872334	0.0100619624259117	0.0181795437793347
1483	CCNA1	1378.72502311924	2.22791325271599	0.411120657619144	5.41912261382861	5.98922324871356e-08	2.36096390408379e-07
1484	PRSS22	756.809468043185	2.22789122492448	0.302003699976097	7.37703288105678	1.61856045438593e-13	1.19541900629949e-12
1485	FA2H	258.088572295022	2.22771404911984	0.288617209018875	7.71857664583733	1.17635915711908e-14	9.74291011581688e-14
1486	CTHRC1	742.960334772466	2.22765122912506	0.320134511567006	6.95848510121909	3.43951107235533e-12	2.21721769259563e-11
1487	GABRR1	9.63965119842292	2.22640888712508	0.495471729567526	4.49351346255095	7.00575902913458e-06	2.09058534845547e-05
1488	OR1Q1	2.37774850566621	2.22593876957136	0.698457076839731	3.18693709804322	0.00143788042136429	0.00302472624645122
1489	AC011511.4	1.37792197061685	2.22271070344437	0.509873962514127	4.35933361351589	1.30459100980526e-05	3.74580405743527e-05
1490	CPT1B	91.7333465866211	2.22212761594914	0.229664136572687	9.6755533933608	3.83013825156712e-22	6.42074636622244e-21
1491	AC136428.1	3.14353051248303	2.22140508554353	0.765316963778359	2.90259486027394	0.00370085059696186	0.00724537952227519
1492	RSPO4	126.991302153065	2.21891948959029	0.583145033614943	3.80509026345488	0.000141752487896593	0.000351552655862508
1493	OR2A4	0.922207934940863	2.21859144921767	1.00473094066561	2.20814484696562	0.027234177616789	0.0450776578027316
1494	CPLX4	1.11233755174364	2.21841014329698	0.635337096749727	3.49170567033781	0.000479946802044909	0.00109739886903003
1495	MZB1	383.580242433054	2.21817065229578	0.446174929738109	4.97152687085708	6.64276552060329e-07	2.28365545460768e-06
1496	BCL2L14	74.5771871845153	2.21652103617502	0.289401092192129	7.6589933347712	1.87396122607086e-14	1.51791637211792e-13
1497	ATP13A5	5.60226040688865	2.21520692975618	0.525121017412476	4.21846937430074	2.45966372169981e-05	6.81656273278345e-05
1498	VNN1	458.564296949952	2.2139388844486	0.49880146630344	4.4385171937361	9.05807495848374e-06	2.66190085338695e-05
1499	C15orf48	264.046821668833	2.21311308908103	0.320747532263742	6.89986006583285	5.20537892535746e-12	3.29460132891665e-11
1500	CLPS	7.75857861643479	2.21293456941684	0.630834188619166	3.50794964721353	0.000451574512131933	0.00103604626163791
1501	CST5	5.5667742181723	2.21272856930229	0.735120621967073	3.01002108114089	0.00261229557797096	0.00525502305288116
1502	COL10A1	79.572177623084	2.21240478790882	0.494053024196387	4.47807154203227	7.53203615140899e-06	2.23668576202167e-05
1503	RHPN1	2468.19183792028	2.20959883535714	0.208294998089297	10.6080263838591	2.734643394965e-26	6.25569713551607e-25
1504	CYP4X1	697.00919262291	2.20839758813971	0.339449015525946	6.50582999841077	7.72655665758238e-11	4.30029378378223e-10
1505	PARVG	948.200329908244	2.20617414611811	0.272801729171976	8.08709736853362	6.11034181617285e-16	5.75995651492661e-15
1506	PLEK2	258.370608950784	2.20524719216069	0.245218416129432	8.99299174576148	2.4059032502398e-19	3.17205338661683e-18
1507	PRM2	1.21700635187782	2.20260559160214	0.908343922427415	2.4248586215186	0.0153143493637034	0.0266502184191514
1508	WFDC5	1.98781195701188	2.19922058548142	0.674927366859951	3.25845519602077	0.00112020563473437	0.00239624781304228
1509	C1orf116	597.779276973436	2.19886610165495	0.324012751460929	6.78635668423715	1.15000630622704e-11	7.01690839693816e-11
1510	ENC1	2685.90929778947	2.19813498757495	0.240382597721288	9.14431830095947	6.00071237527393e-20	8.33987895859831e-19
1511	CLIC3	395.34007980052	2.19809546020855	0.350573917699333	6.26999143186042	3.61067973295245e-10	1.85067490488839e-09
1512	UNC93A	52.0454523389656	2.19807277999016	0.438981662964102	5.00720865001122	5.52250527881082e-07	1.91710808584657e-06
1513	KRT25	2.34744081563436	2.19795413630793	0.921935661972849	2.38406455782883	0.0171225983094012	0.0294788477864255
1514	TREH	32.195704549234	2.19753598416914	0.414972372830202	5.29561996906315	1.18613290156173e-07	4.50818295835102e-07
1515	CHST13	30.670699820751	2.19737471503956	0.399169329728253	5.50486861436846	3.69443687349605e-08	1.49501341170735e-07
1516	NPPB	4.13909002278485	2.19659047227127	0.68604111690035	3.20183501857124	0.00136555182761727	0.00288220798402334
1517	TDO2	57.5064948566234	2.19632154746759	0.323782264404966	6.78332876417399	1.17437970720219e-11	7.16114725832385e-11
1518	MOGAT2	19.4790043620273	2.19591747913121	0.577429584506837	3.80291820518111	0.000143001580909425	0.00035456033650389
1519	TMPRSS11A	2.20473387732921	2.19402011465408	0.853081003984374	2.5718778221608	0.0101148580534095	0.0182598968633712
1520	GCNT1	1798.24607842437	2.19378161153435	0.277780725077225	7.89753000653471	2.84484534253594e-15	2.50051653913981e-14
1521	L1CAM	1358.21972259716	2.19294550591291	0.561417375498792	3.90608770162232	9.38024789070369e-05	0.000239201224635783
1522	AC083902.2	149.154691680341	2.19204140051183	0.473264368720019	4.63174822655756	3.62590928986423e-06	1.12860692252545e-05
1523	ADH4	7.63237209551304	2.19177406043891	0.568421395264909	3.85589648577082	0.000115306276212276	0.000290019511179446
1524	GPRC5D	22.0896509254007	2.19152347262001	0.340741805218911	6.43162488152005	1.26246995374499e-10	6.83724013528335e-10
1525	TMEM178A	682.158488120013	2.19127536345879	0.397587439705696	5.51143005191719	3.55929877584812e-08	1.44392093582379e-07
1526	IRF7	1722.31998482409	2.19000371683561	0.235706105145014	9.29124731617896	1.52490674825313e-20	2.2222184748815e-19
1527	AWAT2	2.36242011905665	2.18789934327432	0.651639908135078	3.35752816234943	0.000786427316906014	0.00173024650296393
1528	CCDC167	936.834305464977	2.1875170143975	0.172691482018065	12.6671969505055	8.98686563146365e-37	4.38401772666876e-35
1529	EPOP	489.767779609049	2.18657248136051	0.257767539868591	8.48273014699687	2.19970424343693e-17	2.40733757163123e-16
1530	M1AP	233.808394437107	2.18196378697632	0.349038833863834	6.25134963586182	4.06920755417006e-10	2.06992823265173e-09
1531	CXCL9	893.864104480772	2.18086623217239	0.447571120395001	4.87266968933939	1.10100217923369e-06	3.68189469124027e-06
1532	DNMT3L	1.46272311768912	2.17951926749797	0.712496030303258	3.0589914537072	0.00222083485344411	0.004529648844492
1533	FREM2	940.796790180663	2.17940183184931	0.353153635104696	6.17125696923154	6.77492073434422e-10	3.36812810928048e-09
1534	INSC	23.318364200166	2.17708886783939	0.469093924709313	4.64105108414799	3.46641408612737e-06	1.08310869595842e-05
1535	LAMB4	24.4901510607469	2.17601486796549	0.314135835214084	6.92698706749751	4.2989786530971e-12	2.74226774952219e-11
1536	DDIAS	257.584817888048	2.17494216949146	0.202036153209593	10.7651137429605	5.02994045900434e-27	1.22533368510052e-25
1537	RNASEH2A	1699.88314709843	2.17462994970507	0.17422884917921	12.4814573473322	9.42456866313329e-36	4.25698167416018e-34
1538	PQLC2L	49.9141490439654	2.17425106713288	0.663311463295644	3.27787349901987	0.00104592257024396	0.00225006150351236
1539	PGK2	1.19016103095822	2.17041378661427	0.635136173083201	3.41724165398772	0.000632591014353546	0.00141572983863754
1540	ABHD11	2977.85478595695	2.17034996620288	0.179353151530315	12.1009859469129	1.04350283047034e-33	4.14702051547205e-32
1541	ALK	41.6320032195353	2.16956935807099	0.471339751149064	4.60298405297212	4.16480130009299e-06	1.28506906655146e-05
1542	FADS6	8.37414551588516	2.1645798186102	0.645013865874206	3.3558655606209	0.000791170184264312	0.00174009285454796
1543	LEMD1	206.181623710958	2.16306421095686	0.438517709025967	4.93267242447618	8.111212270429e-07	2.7593111058731e-06
1544	CDCP1	2520.6559618088	2.1629584943195	0.192403553909658	11.2417803640733	2.5420330895483e-29	7.40338681736656e-28
1545	SEL1L3	4055.09556688387	2.16238511853514	0.176467782889552	12.2537104684346	1.60481815366939e-34	6.73436916829052e-33
1546	MCEMP1	18.3008066486256	2.16063177657396	0.402261620052058	5.37121034886288	7.82099138453672e-08	3.04309082525354e-07
1547	SLC26A6	909.196823758854	2.15912055149817	0.181952865365027	11.8663729046895	1.76975341784577e-32	6.43076321087981e-31
1548	TMPRSS2	1052.18690185883	2.1591154326547	0.296198297543712	7.28942553201563	3.11279429818062e-13	2.23226590005139e-12
1549	FABP2	5.69074445804011	2.15862115522478	0.643770972248708	3.35308867326631	0.00079915099099302	0.0017566557719102
1550	COMP	709.145034140901	2.15803385729315	0.5416754822276	3.98399766668117	6.77655380075036e-05	0.000176779270473318
1551	APOC1	1179.65964404159	2.15604090606678	0.342123046743777	6.3019458250104	2.93931914120313e-10	1.52094761077424e-09
1552	OTOF	28.7120988858262	2.15575060411614	0.418518858619553	5.15090433732589	2.59233399186173e-07	9.40576667593864e-07
1553	TNNT1	1112.87273034561	2.15360699980598	0.553356425494761	3.89189842311927	9.94628885125709e-05	0.000252349414061344
1554	DNASE1L2	57.8127989830675	2.15353430547725	0.293431810414624	7.3391303500267	2.14986156490525e-13	1.56647680044795e-12
1555	AHSG	4.77678403977817	2.15333609901978	0.506502836086653	4.25138014163337	2.12457201829683e-05	5.93936587292637e-05
1556	VSTM2A	3.72622711973701	2.15298054077567	0.922584856535795	2.33363958396182	0.0196146020545965	0.0333687645938397
1557	MYH7B	494.201252390711	2.15273807263975	0.474563286285774	4.53625076960422	5.7263087328845e-06	1.72807705389383e-05
1558	SYT17	593.592161767179	2.15145469486546	0.232951711778575	9.2356251793095	2.56782041151352e-20	3.6707604168398e-19
1559	C14orf80	905.949995598102	2.15081613836583	0.195818568682974	10.9837190253798	4.57685233638083e-28	1.20037795214784e-26
1560	MSI1	1164.67576566165	2.15038868647126	0.262757257568406	8.18393640720437	2.74719089569652e-16	2.68836188303542e-15
1561	HILPDA	1175.82649986952	2.14971767702905	0.240787937061435	8.92784623376116	4.34382858850479e-19	5.55446443299436e-18
1562	LYPD2	45.0339285841826	2.14849490151974	0.79557440218359	2.70055810697633	0.00692232437350441	0.0128839484452682
1563	FAM46D	2.89762606206266	2.14799187040899	0.55984130911386	3.83678702418175	0.00012465448673138	0.000312244287495432
1564	NAT16	6.60939191342412	2.14693096884071	0.543909732397489	3.94721925525637	7.90641455523384e-05	0.000204152265735448
1565	OTUB2	188.676628035323	2.14618845561571	0.228546279672792	9.39060770837481	5.96550589360772e-21	8.98879664107856e-20
1566	C8A	3.16493750840122	2.14513268267885	0.718520418437748	2.98548604553636	0.00283128055674959	0.00565647358491398
1567	NKPD1	33.3116472087592	2.14453517299648	0.311187024867087	6.89146719376377	5.52198575503786e-12	3.48256328500497e-11
1568	NT5DC4	9.45272205996004	2.14153691110258	0.395558321923044	5.41395994575793	6.16459616532892e-08	2.42666461517174e-07
1569	IGFBPL1	45.2922043127791	2.14065840411384	0.441540471027212	4.84815899012327	1.24612514059516e-06	4.13179946787311e-06
1570	DPPA5	0.995100023163448	2.14047981653148	0.91496477253831	2.33941227113403	0.0193141070591969	0.0329120750193091
1571	ACBD7	86.2329772500431	2.14031644974646	0.295438131884504	7.24455044477191	4.33875906838693e-13	3.05089029554718e-12
1572	CDRT15	2.40298779061541	2.14008850575294	0.467165430823278	4.58100784979208	4.62740472279773e-06	1.41905623693151e-05
1573	FUT6	187.495601666216	2.139455924638	0.531416680744755	4.02594800306166	5.67462285005161e-05	0.00014949225823283
1574	CA8	1235.3670247516	2.13797240667877	0.316305204617477	6.7592071691148	1.38748881977191e-11	8.37947054788276e-11
1575	TSTA3	4668.70156165006	2.13767260565009	0.168096715835916	12.7169207025837	4.76261475869642e-37	2.38289491760111e-35
1576	HCN4	40.6392328230853	2.13751442529969	0.400032398900773	5.34335326631854	9.12426940669706e-08	3.52209434090761e-07
1577	SLC6A20	435.648870523469	2.13718457571946	0.379778109328684	5.62745593603923	1.82886860750775e-08	7.69110196946095e-08
1578	AL360181.3	1.77930776608087	2.13578697982853	0.487493206938492	4.38116254632857	1.18047762214088e-05	3.41456564495034e-05
1579	ZSCAN10	7.34672904429706	2.13564320053957	0.54412486422805	3.92491382206805	8.67607921804392e-05	0.000222377950586748
1580	OTOP3	0.75260832860918	2.13413253770877	0.950538842260136	2.24518183037566	0.024756462040734	0.041305929354497
1581	WFDC10A	1.10700116877746	2.13284357124756	0.715295197762367	2.98176693751009	0.00286590080850361	0.00571452304070416
1582	TRIP13	758.977486035455	2.13193381171079	0.189623896390843	11.2429596284456	2.50829481708857e-29	7.31604734915536e-28
1583	F13B	0.693312533291524	2.12914251230937	0.800368089146964	2.66020415004128	0.00780933009938886	0.0143934502908638
1584	IGSF9	1848.24124656541	2.12869381909442	0.265357923364597	8.0219719543465	1.04060903752527e-15	9.58254089156704e-15
1585	KLK15	3.85446662884411	2.12559107083474	0.666853362284764	3.18749396951689	0.0014351145055354	0.003019558911636
1586	OVOL3	5.84786981033502	2.1246335824257	0.406923461249038	5.22121181193194	1.7775608620427e-07	6.59546398574619e-07
1587	NR0B1	7.24661065160369	2.1245671215057	0.855205985645401	2.48427531748664	0.0129815399329486	0.0229591941187008
1588	DGAT2	275.17664256727	2.12150651215241	0.267566149271786	7.92890475094232	2.21087029823131e-15	1.96630410799397e-14
1589	CAMK2N2	22.4235017804007	2.12119629724051	0.370098192734355	5.73144192239555	9.95804459145424e-09	4.31611115311076e-08
1590	DDX39A	3782.64355779031	2.12110824192091	0.155830945498797	13.6115983582817	3.41688380051107e-42	2.36431395742455e-40
1591	MCM2	2959.46730805006	2.11937957014158	0.19512311020347	10.861755780397	1.75344989674671e-27	4.39217815599725e-26
1592	TM7SF2	3035.79177917235	2.11731319290848	0.229953832514771	9.20755775084755	3.33629119833372e-20	4.71746740239753e-19
1593	DGCR6	92.4062505080107	2.11633334138556	0.320850472294234	6.59601130162834	4.22366741715939e-11	2.41974228746422e-10
1594	OCSTAMP	0.888612233670169	2.11502467786996	0.798329048900672	2.64931444093438	0.00806552502284092	0.0148222442805326
1595	NDC80	575.213244177455	2.11485797465997	0.218148879262984	9.69456263907942	3.17997167794106e-22	5.36771516882906e-21
1596	CR2	78.4416553711045	2.1116815627699	0.432612895228457	4.88122657937587	1.05428023395711e-06	3.53656011779356e-06
1597	AFF2	199.012417816532	2.11092690363532	0.390452535181339	5.40635983488989	6.43185169584999e-08	2.52677113229557e-07
1598	CSRP3	2.10757261226812	2.11023041636181	0.635160242834407	3.32235910570361	0.000892597369754229	0.001945409636548
1599	SULT4A1	136.598479685388	2.10975817738887	0.403708080188713	5.22594984079256	1.73263328665498e-07	6.43610761897936e-07
1600	HAS3	398.003535152849	2.10887673965555	0.376387381426247	5.60294219127213	2.10743527089643e-08	8.78495715466823e-08
1601	LMTK3	371.914547324061	2.10625997659323	0.260073298464409	8.09871674266273	5.55419378534096e-16	5.25856299531092e-15
1602	CYBA	9009.3131625948	2.10467453687589	0.218507500601854	9.63204709714221	5.85512150949576e-22	9.69049923789574e-21
1603	HAL	57.0548624982855	2.10288545724466	0.402727520828272	5.22160852806819	1.77375627249846e-07	6.58259911473229e-07
1604	ENPP3	596.451757543155	2.10154060501656	0.519875526360111	4.04239187739884	5.29087117207977e-05	0.000139911599377683
1605	TNFSF18	8.55710503385502	2.10137582768357	0.453268720207507	4.63604862634588	3.55132456990021e-06	1.10733455309145e-05
1606	CLDN9	304.822252383404	2.10100968772324	0.468205950667559	4.48736220615663	7.21104208751795e-06	2.14691889309945e-05
1607	SPATC1	8.72684467105353	2.10055253464282	0.356801108711625	5.88718051417417	3.92839574209219e-09	1.7901631507577e-08
1608	RUNX3	683.110880906047	2.1004799910534	0.299209507709456	7.02009774733848	2.21713080864735e-12	1.45519251493897e-11
1609	TMEM63C	103.888808662084	2.10037211639547	0.439925386423604	4.77438261399405	1.80259388066363e-06	5.85940602921697e-06
1610	COMTD1	642.84538532654	2.0998391556129	0.235363489063504	8.92168604386357	4.59242532715361e-19	5.84934695879559e-18
1611	TRPV6	193.23858531099	2.09656347284944	0.406184955631773	5.16159804488199	2.44850593621065e-07	8.9071022246977e-07
1612	RAB25	4025.04244975316	2.09595822855731	0.238418279551856	8.79109702702743	1.48106588009823e-18	1.80512420476931e-17
1613	MKRN3	37.3911083419212	2.09595558034589	0.702483533242489	2.98363659952495	0.00284844857158982	0.00568669705109803
1614	VTCN1	3700.01852363505	2.09583075849057	0.359729084109745	5.82613653182176	5.67252144189086e-09	2.53522471130592e-08
1615	SLC52A2	3032.20466041822	2.09528750355351	0.15500628317395	13.5174359429169	1.23402345420603e-41	8.16254225827873e-40
1616	DRAXIN	97.7477836409132	2.09207887816753	0.319858741097236	6.54063375285887	6.12586824583236e-11	3.45574059210543e-10
1617	HECW1	45.639997204174	2.09153901624662	0.339283670034703	6.16457319042997	7.0673502974386e-10	3.50636171761809e-09
1618	TONSL	1124.09886081001	2.09147264885026	0.177334742204023	11.793924996626	4.19523454389897e-32	1.48839293918365e-30
1619	CENPO	464.465187408095	2.09145825904524	0.150630608210518	13.8846830925775	7.84465663331307e-44	5.82025798045011e-42
1620	PLS1	859.814095006427	2.09101136638813	0.222714612463031	9.38874797330695	6.07176890124822e-21	9.13480544102209e-20
1621	PSG2	0.899474560833707	2.09086835995633	0.738286570279257	2.83205525351146	0.00462498559145139	0.00888873671289185
1622	PGP	975.491981227553	2.0895317992047	0.180542309881884	11.5736405531298	5.60527152126999e-31	1.8168714816369e-29
1623	SLC2A1	7496.82918161501	2.08860502473711	0.235835218949828	8.85620491306453	8.27846393431197e-19	1.03087215539393e-17
1624	TUBB4A	270.338541022276	2.08765219421296	0.516413038823447	4.04260163331526	5.28613876767147e-05	0.000139806549712903
1625	HNF1A	115.565862109062	2.0868126482201	0.453471859876516	4.60185699017433	4.18740690543535e-06	1.29143149906369e-05
1626	C1QTNF12	75.4583052096136	2.086119403078	0.361245175085716	5.77480212042419	7.70435735119183e-09	3.38211754766718e-08
1627	SFTA3	4.57830802004157	2.08594002139029	0.832241109069534	2.50641310391699	0.012196303211425	0.0216942994133579
1628	HS3ST5	10.5656748208402	2.08538620740676	0.527752183223564	3.95144970252707	7.76791995885845e-05	0.000200788743088098
1629	CPNE7	239.209508059295	2.0852182632752	0.366468255890376	5.69003789484828	1.27011182024496e-08	5.44696526339338e-08
1630	CD1A	54.5147845566016	2.08503551186501	0.432990620556892	4.81542881733404	1.46884118177753e-06	4.81867820780513e-06
1631	GBP5	655.470215067212	2.08498984607794	0.384875676184281	5.41730739325713	6.05032700607296e-08	2.38408786085424e-07
1632	HSPA6	194.733717235556	2.08478254889251	0.339285809660611	6.14462052208412	8.01549097937004e-10	3.94865628579772e-09
1633	PDE6G	63.3228056427658	2.08473016195338	0.409899312151363	5.08595672193652	3.65777461752208e-07	1.29771192930379e-06
1634	GBX1	3.3417589170122	2.08458760372477	0.724218109989508	2.87839750894239	0.00399701136138372	0.0077638595675784
1635	HAO1	1.00495807369731	2.08445974226271	0.905816916242917	2.30119321563179	0.0213807122073972	0.0361151174950608
1636	CLEC18C	3.60790872473536	2.08397685422298	0.580835052481764	3.58789788136695	0.00033335479495977	0.000780507813060955
1637	PPP1R14B	3111.66966751996	2.08293221233541	0.175979642965421	11.8362111505403	2.53655278303972e-32	9.14893797697857e-31
1638	HOXB7	1393.37113769474	2.08098666154438	0.278611202658653	7.469142093665	8.07193393552399e-14	6.14064900132085e-13
1639	PGC	8.02492538848604	2.08075848438484	0.598195262178002	3.47839345435283	0.000504428923275618	0.00114839827089921
1640	GRHL2	2219.24261214804	2.07978866178652	0.203142608102366	10.2380720677687	1.33877483366735e-24	2.71554192612797e-23
1641	SGK2	243.43782167469	2.07945742545747	0.357076903239091	5.82355623282951	5.76084185068313e-09	2.57116438774886e-08
1642	TMEM145	34.5329642912222	2.07937124464098	0.400021702071325	5.19814608525969	2.01285918001838e-07	7.4051510519794e-07
1643	CHEK1	585.995793126298	2.07784068191138	0.168322838416173	12.3443776344479	5.22366128562084e-35	2.27014037118752e-33
1644	PERM1	84.4234878908297	2.07771434257161	0.302693659683599	6.86408279824364	6.69198103924559e-12	4.17724331474086e-11
1645	CDC7	322.233740348105	2.07587337769763	0.209476922047119	9.9097951097004	3.77419361614894e-23	6.82537905763801e-22
1646	CCDC166	0.914479840797506	2.07549176291837	0.731038319941779	2.83910118840783	0.00452408080070488	0.00870939114681869
1647	IGLL5	965.697210960608	2.07454415302265	0.51194024496031	4.05231699098688	5.0712889927123e-05	0.000134640889954109
1648	KCP	424.64423951769	2.07353447060205	0.402062068752724	5.15724966802904	2.50603555103115e-07	9.10789191791225e-07
1649	OOEP	16.9453154676197	2.07247540927331	0.757368902253987	2.73641471561014	0.00621126928154545	0.0116684795889859
1650	ALPK3	1028.84685218513	2.07236852105887	0.382174396236427	5.42257289202814	5.87472458456174e-08	2.31770118921458e-07
1651	SOX17	7829.86171896417	2.07085836389608	0.264385355976223	7.83272718055653	4.77399495104489e-15	4.10108073991981e-14
1652	ARL14EPL	4.8032074482973	2.07040596955052	0.557038766689808	3.71680768621163	0.000201755898046425	0.0004888690970545
1653	C1orf53	123.82845146386	2.07028260448495	0.210830896300225	9.81963574037482	9.26778167884474e-23	1.62274833176431e-21
1654	WFDC8	9.51637553142062	2.07002706310329	0.482390579671909	4.29118467551997	1.77722433115057e-05	5.01721330638614e-05
1655	CTNNA2	799.046915353432	2.06923535682868	0.453035554577517	4.5674899815719	4.93599261572755e-06	1.5051730568947e-05
1656	FAM72A	24.8488246273741	2.06920668517059	0.237707315546157	8.70485067073506	3.17993160425081e-18	3.76288692503009e-17
1657	PCDH19	944.03375164074	2.06837437241	0.368969517659437	5.60581368762048	2.07278841217152e-08	8.64791966788603e-08
1658	C1orf210	534.661535203892	2.0677872663065	0.199772739948233	10.3506978321583	4.15446544599396e-25	8.78289103441822e-24
1659	FCRL5	66.0692253785157	2.06418103095092	0.491998688577448	4.19550108338548	2.72268985146421e-05	7.4975793214255e-05
1660	FASN	9199.84306413653	2.06312036516946	0.205347343156473	10.0469786141688	9.47272610350803e-24	1.79109791141233e-22
1661	TESC	854.930149773182	2.06230763064253	0.438909129927488	4.69871207961256	2.61807231867638e-06	8.31214532286562e-06
1662	MYO10	3689.67516538129	2.05879796864865	0.155931023939964	13.203260753558	8.40179127318324e-40	5.02896175195167e-38
1663	PGD	6920.20906820145	2.05787229141858	0.150060443983834	13.7136225695845	8.4149300310995e-43	6.03678418003105e-41
1664	KRTAP1-5	4.30603381404341	2.05603673199757	0.600779851896353	3.42227976771811	0.000620983817436585	0.00139214811921416
1665	KRT13	188.656487383623	2.05560843284194	0.538198653795497	3.81942321547134	0.000133764089703668	0.000332798505978283
1666	GPRC6A	0.765733767625856	2.05534561818383	0.786227568808946	2.61418665501322	0.00894401591872966	0.0163015675903392
1667	HOXB5	1590.82748384673	2.05438383345056	0.35796187894399	5.73911344836807	9.51734511847351e-09	4.13428217490591e-08
1668	GPR19	25.1066776273664	2.05347670962895	0.330378490867533	6.21552784576494	5.11524009283496e-10	2.57849857740864e-09
1669	CCNE2	97.2117532733472	2.05336825751963	0.265378159905777	7.73751788108218	1.01376428451599e-14	8.43924167395925e-14
1670	FXYD3	2979.4316590647	2.04725066965144	0.352553279984657	5.80692560778483	6.36303909100737e-09	2.82186322233697e-08
1671	KNSTRN	719.36604356519	2.04625553854475	0.152736395838923	13.3973014572293	6.27018039914623e-41	3.97240357560196e-39
1672	DNAJC5B	20.3155993916263	2.04216392504712	0.3570283265747	5.71989327748718	1.0659098281223e-08	4.60666632915845e-08
1673	ANK1	157.535626054815	2.04082432457409	0.384287385325112	5.31067217532401	1.09221643053103e-07	4.17236084748471e-07
1674	CTAGE4	12.7580770289957	2.04058342066563	0.397984700265877	5.12729112275523	2.9394080970177e-07	1.06042450490094e-06
1675	GRM5	4.53837112705234	2.0402427005461	0.674759990658219	3.02365689844157	0.00249739492140353	0.00504782132808649
1676	CHRNA3	75.4083367389204	2.04014878610443	0.460315331143477	4.43206786321122	9.33336300435512e-06	2.73661776564961e-05
1677	TMEM59L	130.503192709402	2.03974994700077	0.432908195889491	4.71173788430992	2.45613166267148e-06	7.83112698263211e-06
1678	ABCA7	1105.71794348058	2.03500618803093	0.249933364352406	8.14219499386876	3.88175423181156e-16	3.73863130924674e-15
1679	CABP7	35.1932341200995	2.03140233886303	0.341767785385711	5.94380870792266	2.78474556046687e-09	1.29193390683286e-08
1680	GALNT14	604.65751044224	2.03129275385058	0.43198208748153	4.70226153517866	2.57295634372577e-06	8.17822074199721e-06
1681	BICDL2	1083.19272696537	2.0303578023952	0.245656658647774	8.26502246497769	1.39668439164753e-16	1.40772223833772e-15
1682	TSGA10IP	7.33101338340229	2.03014683052349	0.499456353394708	4.06471319610808	4.80915621125698e-05	0.000128075699672796
1683	TUBA1C	3136.8731849536	2.02830090437688	0.163470465270686	12.4077514615149	2.37221488818467e-35	1.04726310210741e-33
1684	TLE6	178.745960644247	2.02776666800499	0.291564794757971	6.95477199052185	3.53132707611507e-12	2.2749021207076e-11
1685	ZNF726	119.220288552356	2.02772198342308	0.336376596627467	6.02813038645716	1.65867215851441e-09	7.88253040162973e-09
1686	SPTBN2	2763.36259826851	2.0266769648883	0.224485371248812	9.02810260469934	1.7467401332822e-19	2.32180791694384e-18
1687	CHRNA5	80.6418819459871	2.02459517946977	0.289876859493178	6.98432839037094	2.86221863938706e-12	1.8561140681409e-11
1688	HMGA1	9665.28468320272	2.02431815026056	0.232634017036004	8.70172890470816	3.26865671832897e-18	3.86319191670219e-17
1689	FGFR4	885.813931788762	2.02345762356763	0.350948949064179	5.76567511874098	8.13316007056016e-09	3.56314217460351e-08
1690	NUDT8	412.483481495538	2.02330124678873	0.235817314579671	8.57995202937124	9.49127146996501e-18	1.06992016287364e-16
1691	C1orf127	19.5679394834489	2.01924788638877	0.342153044558599	5.90159263084665	3.60009198889853e-09	1.64632282585838e-08
1692	CRB3	772.399217105356	2.01812828406805	0.181497568582254	11.1193130565462	1.0104700595252e-28	2.76152692878365e-27
1693	DSC2	1711.98770411264	2.01810285182995	0.302348010697452	6.67476808322508	2.47623435994363e-11	1.45670066522701e-10
1694	FABP5	724.726320302587	2.01780155472416	0.298571144755719	6.75819344958821	1.39722898336473e-11	8.43568352487497e-11
1695	PPP1R14D	21.4441085951708	2.01559209574985	0.395373308370309	5.09794680894854	3.43357261356528e-07	1.22664413051079e-06
1696	TMEM171	19.7276366842754	2.01508055033089	0.426962223868131	4.71957573219231	2.36337047737301e-06	7.54399609438566e-06
1697	DBH	49.6482808899214	2.01351331453879	0.508166981567963	3.96230646140377	7.42291739785262e-05	0.000192431761902881
1698	RGS9BP	10.1232959850757	2.01329653669906	0.427695330051217	4.70731475243829	2.51001198920708e-06	7.98986361262605e-06
1699	ABCG1	1809.77061706463	2.0130886053553	0.213524589567008	9.42790059654256	4.18378788398276e-21	6.35811939097785e-20
1700	LGALS14	2.52263293686949	2.0128735167928	0.924289455163196	2.1777523323983	0.0294244804718194	0.0484032951818085
1701	IQCF6	0.765155199807014	2.01260341825063	0.61330737875782	3.28155748317737	0.0010323547964037	0.00222441907489237
1702	SRD5A3	1756.13429268815	2.01227584351959	0.247368854868328	8.134717867335	4.12898795102908e-16	3.96695922641213e-15
1703	EBP	2027.64905605245	2.01126057948105	0.210615426968717	9.54944568129753	1.30392079340768e-21	2.07193863532281e-20
1704	OPLAH	949.426454252697	2.01091556854	0.231279856812742	8.69472852609104	3.47660005129719e-18	4.09407946897779e-17
1705	PKP3	2845.07005937681	2.0098595372426	0.220443885987758	9.11732946566825	7.69982264910134e-20	1.06181370566724e-18
1706	SLC29A2	1039.53910824233	2.00949706820318	0.208799878733189	9.62403369386518	6.3299058363561e-22	1.04232449438664e-20
1707	KRTAP5-1	17.3853557769382	2.00905186203826	0.306483085012329	6.55518023762204	5.55747120141947e-11	3.15516251246139e-10
1708	APLN	218.782025770863	2.00859622524563	0.33026424618675	6.08178526267071	1.18851678604955e-09	5.74474313752411e-09
1709	RCC2	9212.3042855887	2.00738497510215	0.100342787063124	20.0052742589195	4.95453650396027e-89	1.82411076984484e-86
1710	HELLS	702.833320416603	2.0071838391839	0.181513580242593	11.0580367402885	2.00436716840646e-28	5.35037162204039e-27
1711	FBXL6	1179.11617890288	2.00715870876389	0.166407153819926	12.0617333010568	1.68205195815673e-33	6.5775310339704e-32
1712	NELL1	92.2824712063479	2.00704710716223	0.61610438654467	3.2576413201965	0.00112342304731763	0.00240286681160899
1713	MDK	28365.2415632098	2.00635514902192	0.226468905395511	8.85929635910932	8.05210497589195e-19	1.00460821224156e-17
1714	LPAR2	1164.6313840519	2.00461386658723	0.184021575873324	10.8933632215342	1.23975627373622e-27	3.13359639500194e-26
1715	HES2	421.061176982123	2.00197193839892	0.359536795891137	5.56819764006878	2.57387785010659e-08	1.06339357376942e-07
1716	SSTR5	3.79611637595247	2.00137700423107	0.868170479825969	2.30528110634706	0.0211508349889879	0.0357608736799342
1717	CREB3L3	5.18310696230915	2.00126223816103	0.550403876386614	3.63598863310932	0.000276916542511534	0.000658077273660646
1718	ADIG	0.876266395527064	2.00122774489935	0.737520556313333	2.71345351362536	0.00665859098100032	0.0124345952543075
1719	POM121L2	3.46152777379642	2.00091635330588	0.592055923460294	3.37960701687004	0.000725895409645006	0.00160503083607966
1720	CD79A	250.850936941787	2.00085850030334	0.450011906228893	4.44623458314819	8.73885190768917e-06	2.57740654889267e-05
1721	TIMD4	12.0086626418647	2.00037962484319	0.399642277784803	5.0054254418006	5.57387846731637e-07	1.93356605391546e-06
1722	SPSB4	38.1654910383972	2.00028304437351	0.488562445734644	4.09422185809987	4.23588567936221e-05	0.000113599281557717
1723	SLC24A5	1.15297505462247	1.99848206779018	0.621066864854984	3.21782110893457	0.00129168352044606	0.00273665803848687
1724	TMEM8A	5115.98756443308	1.99753249569415	0.170874045259229	11.690087237437	1.43239407574985e-31	4.83569301039911e-30
1725	RNF186	27.4699404872341	1.99726842167224	0.506597192759594	3.94251774430981	8.06306826809351e-05	0.00020786715697623
1726	AC007998.2	0.865157440999548	1.99647009218352	0.6353496998184	3.14231688903632	0.00167616518616817	0.00348912004242582
1727	ABCA4	184.66494381604	1.99509279328741	0.362228503999408	5.50782937085115	3.63285267680423e-08	1.47192388460301e-07
1728	AGXT	11.416903155133	1.99422883806457	0.525560463547929	3.79448032411346	0.000147953013438256	0.000365860746574665
1729	CASP5	6.13080929662359	1.99356784766504	0.409101792817563	4.87303620435138	1.09896073888144e-06	3.67632794407569e-06
1730	PRDM9	1.57373956831346	1.99348756390307	0.793799804703264	2.51132281979872	0.0120279648358852	0.0214124329753332
1731	KIFC2	706.353343416022	1.99314474889814	0.228307652986309	8.73008295091041	2.54485905949082e-18	3.04275948700027e-17
1732	MFAP2	3444.68587126681	1.99180184917162	0.294303666322156	6.76784585820047	1.30713905263667e-11	7.9285683351257e-11
1733	SPINK14	0.798474637983215	1.99050355905895	0.714823240913734	2.7846094602556	0.00535922288453903	0.0101874833069664
1734	TMSB10	59963.605966413	1.99041212230213	0.210717304034203	9.44588832618632	3.52402287622522e-21	5.3806148970096e-20
1735	CARMIL2	149.892820646581	1.9903228128852	0.299940322203063	6.63572939532194	3.2290175874037e-11	1.87467480461197e-10
1736	LIF	832.514231806113	1.99031558979834	0.362701483992989	5.48747572766151	4.07718018558842e-08	1.63969532072108e-07
1737	LY6G6E	1.70973317491466	1.98991973925622	0.790800383460784	2.51633633578643	0.0118581960569866	0.0211391357262909
1738	GALNT6	1760.33134497974	1.98963867771219	0.257254455809974	7.73412717555368	1.04114916523332e-14	8.65613279130714e-14
1739	CARMIL3	64.344233641841	1.98776580378103	0.289116244075541	6.87531691668513	6.18521976727608e-12	3.8770380121702e-11
1740	GPT2	3009.97020426999	1.98629939400095	0.167312805299613	11.8717715027491	1.65916633511472e-32	6.05146031721374e-31
1741	GABRP	2161.89720202858	1.98629693279671	0.461796814311352	4.30123567603805	1.69848294887349e-05	4.80534983055943e-05
1742	DACT2	1635.86108851847	1.98494787021106	0.340099507019111	5.83637385307802	5.33491189933481e-09	2.3909080360983e-08
1743	SSC4D	210.685767222873	1.98338799764309	0.355829927960521	5.57397745886945	2.48987965672948e-08	1.029998340932e-07
1744	LRRC14B	9.91011399683209	1.98276506422722	0.436427932436426	4.54316719179299	5.54152648635399e-06	1.67672207052606e-05
1745	DPP3	2204.34958540064	1.98052864396683	0.122846122410875	16.1220281527706	1.78648606309344e-58	2.32398016994282e-56
1746	CCDC155	15.0906785566357	1.98048427729949	0.419907744665423	4.7164747553716	2.39966126004905e-06	7.65482919197924e-06
1747	FZD5	1135.4871041025	1.97950116359273	0.220986246988182	8.95757627712728	3.31893119039098e-19	4.30600427646936e-18
1748	GEN1	565.556329623478	1.97941759812612	0.163219648326119	12.127324243287	7.56820968743951e-34	3.05752537538317e-32
1749	IL1R2	310.41690187123	1.97878644401292	0.342086264292538	5.7844662313619	7.27429332441171e-09	3.2041373733464e-08
1750	NECTIN1	1775.66762916482	1.97864726855539	0.193609206077381	10.2197995056318	1.61674925036035e-24	3.25568917670603e-23
1751	TRIM40	1.65409427796788	1.97835290436981	0.723788086681806	2.73333167645731	0.0062697160641857	0.0117692130409289
1752	RFPL2	5.43308961309689	1.97729789804746	0.484768797240861	4.07884729648766	4.52595519633158e-05	0.000121012556516879
1753	HOXC10	356.114555875091	1.97698873462623	0.706813095244121	2.79704599126507	0.00515721915333781	0.00983126390573278
1754	DIO2	1216.3136935908	1.97667771970474	0.383992729333285	5.14769569501168	2.63705832898106e-07	9.55560244631522e-07
1755	ZNF114	99.6305419244605	1.97650379344618	0.406827434555924	4.858334580124	1.18377249868777e-06	3.93642685189069e-06
1756	GABRA5	3.99223418511335	1.97634274007376	0.593918377596648	3.327633585058	0.000875869850746871	0.00191279780611345
1757	DRGX	1.57435231547923	1.97524317894543	0.734134446669197	2.69057416922364	0.0071329177451161	0.0132468472409299
1758	LRRC19	18.4027624377918	1.97442835551603	0.47903150262084	4.12170879099535	3.76072406928662e-05	0.000101680765919343
1759	LIMD2	1361.72179431216	1.97430159785476	0.221653052427703	8.90717080694716	5.23513686547124e-19	6.64195225331211e-18
1760	HOXB6	2341.2374593629	1.97324434357789	0.338006516144938	5.83788847056357	5.28665250704586e-09	2.37036880445739e-08
1761	GPR55	27.9282926444655	1.97310506967697	0.431306349988932	4.5747183405197	4.76861073314985e-06	1.45777692677351e-05
1762	RFX4	7.75300046739528	1.97288269284101	0.629078716188463	3.13614598947895	0.00171183966604905	0.00355579384752131
1763	IQANK1	907.355510269846	1.97279492416726	0.213170626417559	9.2545345356491	2.15165836294848e-20	3.09398007636062e-19
1764	SEMA3E	665.83530645043	1.97261281742133	0.510493849394169	3.86412651153847	0.000111487431617951	0.000281102759162821
1765	ANXA8	21.9106578675582	1.97260839459695	0.564965955268323	3.4915526788868	0.000480221757426261	0.00109777028498812
1766	PADI2	884.316585791829	1.97203635036013	0.346993366733201	5.68321051473125	1.32189388489505e-08	5.65412437000373e-08
1767	GPR137C	185.871480229764	1.971357834892	0.226617007506021	8.69907275092594	3.3460696720207e-18	3.94751254595767e-17
1768	PFKFB1	12.1709582853316	1.97093824158924	0.244458321178126	8.0624714760808	7.47671954144906e-16	7.00735967398153e-15
1769	GPA33	20.4183722236761	1.97072747430721	0.444563086396445	4.4329534651237	9.29509337238794e-06	2.72662593168079e-05
1770	PNPLA3	87.635633016925	1.96945486494827	0.285939048004386	6.8876737147074	5.6712100720749e-12	3.57090423157139e-11
1771	TMC5	1322.04511969948	1.96805164210705	0.349140831324008	5.63684182867934	1.73197055542467e-08	7.3024938305967e-08
1772	SOX2	101.580937584235	1.96789847292888	0.651412634281697	3.02097068642037	0.00251965751989441	0.00508912919839557
1773	HEPACAM2	6.24162266516743	1.96667050060164	0.710587062177433	2.7676700087604	0.00564585899660723	0.0106886239061606
1774	ISG20	991.589345382686	1.96629417724022	0.23115447389476	8.506407616127	1.79405432984304e-17	1.97781819989985e-16
1775	MARVELD3	720.939639080821	1.96613316299449	0.171553269763215	11.4607734711686	2.07651998917889e-30	6.54590218882839e-29
1776	FAT2	524.051808906709	1.96410402658186	0.428918828542192	4.57919749817802	4.66763310492473e-06	1.43026891922733e-05
1777	NR2F6	4954.73720388704	1.96302513856095	0.187760605067073	10.454936155855	1.39092424599932e-25	3.0291411620742e-24
1778	FOXD4L1	10.3079085970387	1.96224199797483	0.316664768542186	6.19659082065965	5.76992420178127e-10	2.89505093724243e-09
1779	FNDC10	518.840268162917	1.96172375383188	0.312695248047065	6.27359630849462	3.5280252792726e-10	1.81063856915e-09
1780	FAM19A4	2.46972678061738	1.95989246324114	0.657822363760558	2.97936429530469	0.0028884714311198	0.00575717497808382
1781	PPY	1.109480147261	1.95890065424538	0.809203817229877	2.42077535045649	0.0154874450659862	0.0269178333991795
1782	DMRTB1	2.28163355124569	1.95841753264866	0.72529389407087	2.70017099090221	0.00693038465853309	0.0128977201566005
1783	MCRIP2	1597.90489876317	1.95815988896645	0.208337018348356	9.39900121682771	5.50834522582945e-21	8.31278734660558e-20
1784	PITX3	2.79712060608609	1.95755158275675	0.562692387197308	3.47890184281155	0.000503472964154059	0.00114635565338835
1785	RASSF6	471.534959473951	1.95653704307919	0.31713254844004	6.16946148449062	6.85229645919571e-10	3.40399340143294e-09
1786	NRCAM	1260.11805072408	1.95542798826109	0.336159452742428	5.81696564623866	5.99254514213124e-09	2.66664842322479e-08
1787	FAM57B	14.2806045436979	1.95512184755357	0.348782770256422	5.60555742508778	2.07585780987504e-08	8.65887418642403e-08
1788	REM2	90.48258305889	1.95507108311917	0.232975020667984	8.39176267701836	4.78906899897705e-17	5.05950749198912e-16
1789	FBXO16	212.129923157373	1.95417915943013	0.18851340457961	10.3662610294902	3.53070310352145e-25	7.5130435833167e-24
1790	SH2D2A	242.018895558896	1.95301264110714	0.271425605073693	7.19538836646193	6.22832271959231e-13	4.31887921916861e-12
1791	AIFM3	94.043985139015	1.95055890044615	0.298410366427591	6.53649845947778	6.29757864541524e-11	3.54645460629113e-10
1792	KLK4	94.4374425951583	1.95045799736084	0.577468001170308	3.37760359605728	0.000731204045417262	0.00161585328858743
1793	EPHB3	3011.13203847384	1.94976957636751	0.371879740355913	5.2430110188349	1.57977100897163e-07	5.89746923628534e-07
1794	TRPM1	4.56543532457912	1.94931278334416	0.524786587076853	3.71448667200538	0.000203616600480242	0.000493010389027294
1795	C2orf80	0.764579832976154	1.94818177432573	0.85731824586868	2.27241375500148	0.0230615317010723	0.0386797032906158
1796	RTN4RL2	157.796313948846	1.94593420204346	0.373862684674997	5.20494363788963	1.94055495032238e-07	7.16481527826689e-07
1797	ZG16	2.48464656421078	1.94583675409574	0.665292656498517	2.92478315383311	0.0034469632705606	0.00679076893753718
1798	SLC39A2	39.5868157702625	1.94421262303564	0.445964368610517	4.35956941827704	1.30318609832879e-05	3.74232087368502e-05
1799	TAC1	92.6858291216251	1.94401863825388	0.561079773423438	3.46478117789279	0.000530663075214898	0.00120376988917325
1800	SLC12A8	549.717604417231	1.94399381874167	0.180226457316219	10.7863953366781	3.99139423733604e-27	9.75990924224789e-26
1801	CALML6	15.7639178026489	1.94384479525377	0.343923060487044	5.65197574277516	1.58613979306282e-08	6.7210305715602e-08
1802	STXBP2	2445.48963503626	1.94239754932096	0.179146016850905	10.8425383018006	2.16382631328083e-27	5.37869335682151e-26
1803	PAX7	3.18956321455464	1.94175762454234	0.837018299169604	2.31985086403575	0.0203489464220762	0.0345097333160066
1804	HELT	0.923957563808332	1.94115337317704	0.896241138014102	2.16588292016841	0.0303201347903218	0.0497550071620174
1805	SLC4A11	755.154855672386	1.94030876538984	0.319569500575221	6.07163312486739	1.26615934780058e-09	6.09436787213438e-09
1806	NPTX2	469.050925466883	1.94009221666958	0.39055954084797	4.96746850034009	6.78325722996084e-07	2.32990139637785e-06
1807	RTP1	4.39296895557259	1.9399178387437	0.667596198693444	2.90582517177349	0.00366286041251909	0.00717676425639975
1808	KRT19	20829.7270816983	1.9397954928608	0.28874170203246	6.71809953050262	1.84109926978443e-11	1.0996440174871e-10
1809	KIAA1524	292.515291480437	1.93899089253555	0.21290274576435	9.10740199979246	8.43782571487592e-20	1.15623099139307e-18
1810	LLGL2	5486.78718213	1.93728570063319	0.180300208291545	10.7447779400266	6.27126491405605e-27	1.51637165139995e-25
1811	CAGE1	3.59661296340047	1.93713813927063	0.450986521931116	4.29533488268305	1.74429824916394e-05	4.92782564585723e-05
1812	VCX	3.51381588927731	1.93707446760649	0.707520556250799	2.7378348946795	0.00618451160672741	0.0116226885276001
1813	ZNF730	31.9578672213508	1.93532932433058	0.437524309600222	4.42336410084035	9.7175767048474e-06	2.84286468128467e-05
1814	COL11A2	158.844517323037	1.93444176565702	0.355176589975193	5.4464224846354	5.13929844885718e-08	2.04076374913614e-07
1815	IL31RA	14.8698768178159	1.93369429292098	0.408229153518281	4.73678637661134	2.17133833421872e-06	6.96634740473692e-06
1816	IL23A	91.3849336799427	1.93363900557279	0.284464738223175	6.79746466170357	1.0647625456593e-11	6.51920663741762e-11
1817	PRSS51	16.8419307655382	1.93352644751485	0.464027048559906	4.16683995796256	3.08851167618852e-05	8.44063422093369e-05
1818	DSPP	3.09510450447133	1.93338105545622	0.676032925411907	2.85989185257243	0.00423785500761469	0.00819962962454987
1819	USP43	716.007723327845	1.93258933020207	0.241528526065777	8.00149515124253	1.22917429638013e-15	1.12446685631812e-14
1820	POLE2	169.638089634575	1.93079962383432	0.179812503333061	10.7378496380642	6.76005772690686e-27	1.62649822965639e-25
1821	C11orf86	3.07591761397345	1.93062705414325	0.739006191770632	2.61246397613738	0.00898921652997141	0.0163808911233967
1822	HPDL	85.2957774406852	1.92972676303145	0.378654935527645	5.09626729238966	3.46415924648308e-07	1.23598718918677e-06
1823	C9orf152	462.591504732618	1.92865057417625	0.377600167563429	5.10765285572146	3.26185203966085e-07	1.16893514875853e-06
1824	GALNTL5	1.67762356486845	1.92728521133356	0.687909181939413	2.80165647142547	0.00508409795388902	0.00970514609413388
1825	NEB	123.826042346878	1.92694420741832	0.308048085462954	6.25533576851285	3.96661566987666e-10	2.02143641787247e-09
1826	PLA2G2E	0.695609319315568	1.92635912720961	0.794738754167405	2.42388975887771	0.0153552659936043	0.0267118931383794
1827	CPB2	9.50544811476759	1.92546409191147	0.379691670312841	5.07112544851199	3.95469966768643e-07	1.39645411899322e-06
1828	MIXL1	23.4053892754569	1.92499714351251	0.333999121527657	5.76347966038919	8.23971872273059e-09	3.60577778507831e-08
1829	ARHGEF38	176.306821266501	1.92290884279374	0.304588618489944	6.31313426065271	2.73440073467267e-10	1.42094171865959e-09
1830	GMIP	962.180271216048	1.92259243916922	0.125546889698557	15.3137400996985	6.18997170558551e-53	6.94166194776379e-51
1831	RANBP17	364.049584188187	1.92188418797554	0.229482789566323	8.37485107971501	5.52937467752562e-17	5.80078968185792e-16
1832	GRIK3	132.708245847521	1.91883723538881	0.432875226229178	4.43277212259063	9.30291752445124e-06	2.72851089214816e-05
1833	MAPK13	1812.90013957635	1.91819699654837	0.175814541860499	10.9103432301429	1.02867223845926e-27	2.61603032029073e-26
1834	TMSB15A	123.615849906943	1.91703027985692	0.383766553578407	4.99530316537929	5.87434121207587e-07	2.03165579707969e-06
1835	IFI30	40.5573899406747	1.91610701103503	0.231312611680314	8.28362533765857	1.19481099908254e-16	1.21302533949519e-15
1836	CHP2	19.0162168971375	1.91436416584818	0.649744874167066	2.94633207888293	0.00321566965251537	0.00636705854180947
1837	OLIG2	1.05461992337121	1.91398054039091	0.72464331020652	2.64127262810918	0.00825952260173244	0.0151374156595853
1838	DNAH14	365.120216236362	1.91192269345873	0.234050866734894	8.16883406641826	3.11384094817926e-16	3.03040755318101e-15
1839	RAB11FIP4	2840.75145195752	1.91160934930981	0.210149797409948	9.09641300096407	9.33644267716146e-20	1.27222071200734e-18
1840	TMEM206	460.881952729268	1.91023456525851	0.130009194114681	14.6930728881643	7.14010150287764e-49	6.73066669689137e-47
1841	LAIR2	8.23636900486787	1.90935189884074	0.455057149533034	4.19585078665407	2.71849182035029e-05	7.48918973464566e-05
1842	RXFP1	568.81613186245	1.90469100801721	0.443058733839208	4.29895827018829	1.716027754197e-05	4.85147052559346e-05
1843	EGLN3	2413.86742280431	1.90401450778897	0.258144523955543	7.37576950544522	1.63398497239595e-13	1.20589821355379e-12
1844	AC073896.1	0.828433701485418	1.90380667041453	0.506349317064701	3.75986815080717	0.000170002931488812	0.000415853980461476
1845	TMEM160	394.568049341077	1.90369915507809	0.236410162565566	8.05252673750912	8.11020131483708e-16	7.56473987841376e-15
1846	S100A14	1307.14459634707	1.90127680744588	0.390518788931304	4.8685923989699	1.12395966828413e-06	3.75223695589876e-06
1847	ANGPTL4	1022.13780346485	1.90121600145239	0.357051247299701	5.32477064799763	1.0108049609672e-07	3.87882737529067e-07
1848	IRX6	47.4907076148176	1.90108141888103	0.596515680393539	3.18697643895435	0.00143768485844254	0.00302464093183712
1849	DNTT	0.871740451084012	1.90017099026402	0.774944520132669	2.45200906761521	0.0142061082028034	0.0248724799785826
1850	CLDN7	4745.80160521878	1.89977920860134	0.205856262212576	9.22866852910962	2.74016754293462e-20	3.90854453693591e-19
1851	PPP1R27	4.72173718852203	1.8995207114357	0.395365743016509	4.80446458750571	1.55166159587297e-06	5.08268805107761e-06
1852	PLCXD2	13.5482595812168	1.89839451569974	0.377347488724871	5.03089214165641	4.8820275179559e-07	1.70386340471961e-06
1853	SMIM23	1.45942329694729	1.89773255178849	0.552795764330476	3.43297230955983	0.000597003066280906	0.00134286119104776
1854	PRR19	117.572234037479	1.89646558401199	0.203490628528965	9.3196703834548	1.16702282594957e-20	1.71218920321459e-19
1855	RUFY4	60.4905245539081	1.89299595422947	0.404822882497034	4.67610907405497	2.92369140682242e-06	9.22541889090003e-06
1856	AL662899.2	6.67409334946233	1.8928423041129	0.766718740782614	2.46875705970199	0.0135583231374701	0.0238818883716785
1857	CLDN4	12945.6011995794	1.89054820156621	0.243112358234549	7.77643808523405	7.45950667297868e-15	6.29845753828788e-14
1858	C2orf82	118.099808219093	1.89050626689208	0.252703745704849	7.4811169166449	7.3693579134276e-14	5.63252177691785e-13
1859	GPR84	62.4869950155763	1.8905030383027	0.294855081535291	6.41163458489157	1.43967583324029e-10	7.73043327848593e-10
1860	BATF	163.382314703359	1.88974984018504	0.309770503686195	6.10048347953555	1.05748112073887e-09	5.13938458505046e-09
1861	ARHGEF19	1456.65315156502	1.88936032211736	0.17839611572894	10.5908153571466	3.28716019775344e-26	7.45841359753057e-25
1862	CABYR	291.192677246467	1.88837358967971	0.20431795016658	9.24232838152556	2.41190590544142e-20	3.45801028162223e-19
1863	WNT16	19.9233132809852	1.88725269664447	0.50152600109648	3.76302064602512	0.000167873336827467	0.00041110848663584
1864	HGNC:24955	5.55946519643318	1.88677231987851	0.558090755211589	3.3807625413239	0.000722849820842478	0.00159865902233926
1865	COX6B2	27.7092389021819	1.88644662076192	0.388868613785245	4.85111565677481	1.22768925949014e-06	4.07482573914459e-06
1866	EXOSC4	1613.90342875782	1.88602567303167	0.202487526528853	9.31428076268652	1.22781569327299e-20	1.79867624796066e-19
1867	IQCF1	1.04483081165233	1.88512748267981	0.647977614894032	2.9092478495389	0.00362299510335217	0.00710793318436666
1868	HHIPL2	20.7004436499841	1.88468842200866	0.401510238333215	4.69399841416884	2.67916109934419e-06	8.5019467444305e-06
1869	AC026954.2	0.831428773949029	1.8838942643496	0.504695112361644	3.73273728674369	0.000189410121233377	0.000460613122585604
1870	CBARP	96.2833929153326	1.88363924206125	0.283405710038897	6.64644068675512	3.00265367934145e-11	1.74897854462656e-10
1871	FOLH1	533.580140508154	1.8818965120857	0.284071157902188	6.62473630192923	3.47868616940001e-11	2.00886662395686e-10
1872	PCP2	84.3258899063799	1.88128664100577	0.358532187402472	5.2471903698117	1.54436296901701e-07	5.77412427944603e-07
1873	FAM83H	4065.59861961401	1.88042391342366	0.189332098411564	9.93188122457743	3.0249387367194e-23	5.53192404588619e-22
1874	LSR	8259.2733598748	1.87967528053043	0.168654828014121	11.1451021157429	7.56574562796605e-29	2.09108207419974e-27
1875	SGO2	328.234747535283	1.87941867766018	0.195916462741357	9.59295942445292	8.5593981083204e-22	1.3872054425885e-20
1876	TXNDC17	1622.49429645445	1.87903763461986	0.138800847580763	13.537652452205	9.3736891316756e-42	6.26399986391732e-40
1877	GPR141	26.6514308325833	1.8786175033622	0.368705073435868	5.09517671090296	3.48416110518977e-07	1.2422151588812e-06
1878	MLPH	4159.27581087857	1.87680178083344	0.355264430484217	5.28283053351387	1.27203048915149e-07	4.80936464538133e-07
1879	APOL4	1252.87185898351	1.87655022727476	0.278825903037534	6.73018613705396	1.69446180717019e-11	1.01548013646535e-10
1880	SPRR2F	8.82483172127402	1.87550199417819	0.775416056561704	2.41870409866725	0.0155759048278578	0.0270595291048779
1881	PRRG2	432.774810135944	1.87454477890193	0.178545148343171	10.4989958914984	8.73038216749473e-26	1.92492595745e-24
1882	TPH2	2.50391010196	1.87384412684996	0.566019964925708	3.31056189351184	0.000931088584778702	0.00202229870378304
1883	SLC19A1	1297.69143367123	1.87384067990522	0.150051330896876	12.4879977318764	8.6810951772809e-36	3.93940023707633e-34
1884	CHAF1A	1033.83984980971	1.87361792997883	0.145332748260874	12.891918390036	4.99847465414855e-38	2.62898210044206e-36
1885	MROH6	724.385333500077	1.87350162344484	0.316145581791325	5.92607245316957	3.10265736583385e-09	1.427880971215e-08
1886	ESRP1	2891.30560052276	1.87333268659709	0.199631436999936	9.38395632846986	6.35426064355237e-21	9.5377452259721e-20
1887	IGSF3	1353.45238216689	1.87331171289808	0.20848065573636	8.98554211795566	2.57461877925472e-19	3.38534610778957e-18
1888	OVOL2	474.314446966204	1.87329520334939	0.216802224343958	8.64057188074509	5.59323368629153e-18	6.45421460204652e-17
1889	RNF175	55.209766978481	1.87325723806714	0.330146647820755	5.67401562436637	1.39488401298551e-08	5.94677119191308e-08
1890	EMID1	3137.77109071309	1.8729940770574	0.327001346110539	5.72778705450423	1.01749174018046e-08	4.40521773377885e-08
1891	MRPL12	1300.36822804197	1.87297649482625	0.22289069270783	8.4031166670624	4.34782354519607e-17	4.62338315190251e-16
1892	SPINK13	8.46576986111426	1.87287536867755	0.562355295973899	3.33041296505275	0.00086717268611627	0.00189465240445491
1893	AP1M2	4492.47707319334	1.87232188699473	0.190655837927906	9.82042777888983	9.19525089022599e-23	1.61210180252453e-21
1894	NBEAL2	3539.44285557403	1.87230022661207	0.175239772785668	10.6842196657151	1.20659472243432e-26	2.86078770581542e-25
1895	CENPW	810.979218399764	1.87055901142129	0.251745513834977	7.43035688273465	1.08305063237355e-13	8.11892700326742e-13
1896	AKR1C2	389.575003615404	1.87013482739815	0.579417815882351	3.22761015649867	0.00124828967844286	0.00264989953170752
1897	DHDH	40.6916795181185	1.86812125835903	0.320184905351439	5.83450758338705	5.3949654523188e-09	2.41560258997468e-08
1898	FBP1	714.847461461715	1.86750317939617	0.296249066552695	6.30382806308011	2.90382616190457e-10	1.50457673651736e-09
1899	MREG	647.855205384407	1.86735535552183	0.160303607541598	11.6488666983821	2.32530595788607e-31	7.67744418887154e-30
1900	ALG1L	117.357156825518	1.86703336120465	0.367729113429668	5.07719757022105	3.83042516018147e-07	1.35657838258596e-06
1901	XKR9	29.9954113676284	1.86674728422413	0.360975892927289	5.17139044684115	2.32358483743243e-07	8.47478709024654e-07
1902	PSAT1	2795.70061188687	1.86474780092414	0.263227253079682	7.08417452641066	1.39875539004246e-12	9.35684399242321e-12
1903	FCRLA	17.8008491412855	1.86268510634365	0.476226588142519	3.91134210630467	9.17846523647704e-05	0.000234423288166723
1904	ADAMTS15	1129.6323406971	1.86172586553937	0.360039558340964	5.17089253780355	2.32978524187959e-07	8.4942263499246e-07
1905	PHOX2A	2.82511147709614	1.86057630146008	0.796562704382923	2.33575623265141	0.0195039498902323	0.0332007828847686
1906	GNAT1	2.82833919669168	1.8600335853153	0.54546801951174	3.40997733832362	0.000649682775603721	0.00145048741422831
1907	HAUS8	468.661442606072	1.8597304198912	0.159427339730175	11.6650658728844	1.92254240041158e-31	6.42372771562177e-30
1908	HNF4A	135.260030336894	1.85842598793228	0.566810864374343	3.27874094294866	0.0010427130845328	0.00224401239864217
1909	ABHD12B	103.35450941213	1.85816620067625	0.49326548649636	3.76707118487999	0.000165173915347134	0.000404904348011134
1910	IL21R	79.7594603654725	1.85750284760022	0.319915582519531	5.80622810858805	6.38958973028457e-09	2.83235039543486e-08
1911	KRTAP16-1	0.740818433679352	1.85417200160931	0.849868398961496	2.18171660915388	0.0291304543443218	0.047964100550228
1912	UTS2	5.30152812203213	1.85356565412489	0.567890109043698	3.26395129023504	0.00109870052746498	0.00235463409032665
1913	MIF	2301.66089724366	1.85254447181554	0.235988958835614	7.8501319763269	4.15599692614632e-15	3.5930867532075e-14
1914	PCDH15	6.41985985012681	1.85171672125759	0.672018191768792	2.75545624201596	0.00586103437339522	0.0110584378000446
1915	DSP	8953.02793897308	1.85141258350055	0.187694643616165	9.86396067480053	5.96489687706749e-23	1.06295007088784e-21
1916	SPINT2	20212.6330819572	1.85093764412231	0.175768501535551	10.5305423210196	6.24735071617758e-26	1.39319490885455e-24
1917	IGFL2	11.9192210579439	1.85004286618195	0.488213320919956	3.78941496863678	0.000151002487299033	0.000372551717621194
1918	TPH1	183.167903378015	1.84914597907413	0.541747683985451	3.41329743298689	0.000641818524738279	0.00143440669719597
1919	NOXA1	1433.5475301017	1.84906242909815	0.240382516366091	7.69216687241147	1.4466376516422e-14	1.18606052506278e-13
1920	ACTBL2	3.70168076956552	1.84819144858121	0.541145825360842	3.41532977243023	0.000637048341893838	0.00142516667883841
1921	ROMO1	3827.26744338459	1.84810855975506	0.211842737782157	8.72396466880781	2.68626950384336e-18	3.20398391372222e-17
1922	GJB3	277.482763112517	1.84782446895379	0.371944018851071	4.96801769971108	6.76407901319395e-07	2.32372313000799e-06
1923	FAM84A	2001.88308924252	1.84675961745666	0.34014082265074	5.42939716281255	5.65447237186631e-08	2.23668597997623e-07
1924	HIST1H2BE	11.1788334631996	1.84642178537519	0.376629212106242	4.90249222849538	9.46283598981265e-07	3.19129482663695e-06
1925	OAZ3	90.2466101040168	1.84586777389932	0.191598679398605	9.63403181949464	5.74308215507411e-22	9.51313769880825e-21
1926	HNF4G	134.758515876393	1.84551805884425	0.358134764326793	5.15313854636083	2.5616256478846e-07	9.29953511947389e-07
1927	CRYBB1	58.9482421563224	1.84223929119088	0.435115555364987	4.23390813882891	2.29664788124872e-05	6.38838062819761e-05
1928	B4GALT1	16913.1143377706	1.84186538807079	0.253208107960435	7.27411694241085	3.48693828205125e-13	2.48777428510662e-12
1929	PLEKHG4B	1074.07039457203	1.84168400701989	0.277923497287124	6.62658618287765	3.43538937402771e-11	1.98680358196214e-10
1930	LINC00116	1391.54950492362	1.8408040854159	0.396042955471571	4.64799098174602	3.35183564160916e-06	1.04899370780835e-05
1931	AL031708.1	7.94421902535286	1.840507786107	0.401519392018568	4.58385777298122	4.5647478873596e-06	1.40116289957603e-05
1932	C19orf73	53.2217734078625	1.83879057908977	0.21325863765504	8.62234983449597	6.55939511765089e-18	7.51576494014808e-17
1933	ITIH2	120.063484538366	1.83870933813165	0.495355557839383	3.71189806802944	0.000205710833599107	0.00049795751098119
1934	CREB3L1	2875.20422185135	1.83805524498514	0.404200928859765	4.5473800621147	5.43178562575413e-06	1.64581417570404e-05
1935	TSPAN16	2.23836150876782	1.83741706090081	0.470569291426853	3.90466843964556	9.4354655807071e-05	0.000240546433075957
1936	TMEFF1	9.68089500421994	1.83739511127825	0.46096900616277	3.98594067434863	6.72133055824165e-05	0.000175409018567566
1937	PLPPR5	2.78066444807468	1.83606376470339	0.642229332752403	2.85889116405594	0.00425124613840382	0.00822309336822698
1938	FREM3	10.7519620039262	1.83532938373569	0.671118823743767	2.73473089831916	0.00624312920219999	0.0117249451513502
1939	VCX3A	2.29086738999465	1.83414728693951	0.766491713291541	2.39291208911202	0.0167152455645256	0.0288666772900778
1940	LY6G6D	3.81150432343954	1.83356545779386	0.80647806428654	2.27354659598329	0.0229932615031335	0.0385718287234047
1941	FANCB	52.4902407670012	1.83289675938923	0.211626178625681	8.66101146508541	4.6759650298212e-18	5.43431242566415e-17
1942	EYA2	6863.46140538834	1.83175300272816	0.342983214727042	5.34064911656371	9.26143610417165e-08	3.57433549645375e-07
1943	RPS6KA1	2794.85684220876	1.83103633595442	0.141773560525217	12.9152172603349	3.69399930415861e-38	1.97482214854923e-36
1944	RGS20	38.0394360750436	1.83102829045293	0.360655420348022	5.0769465455033	3.83548720317461e-07	1.35755236342366e-06
1945	DECR2	1159.57402779192	1.83035607848834	0.194617492955981	9.4048898209902	5.20847461509e-21	7.8724217787956e-20
1946	C20orf144	13.4219285980893	1.83029778061461	0.242793644629504	7.53849131186112	4.75439649952596e-14	3.71090155581e-13
1947	CES3	672.075459982708	1.83006553567473	0.385088639656353	4.75232283483576	2.01092950456268e-06	6.48582932603829e-06
1948	PDCD1	122.689373177573	1.82969050230621	0.378662952221343	4.83197654159914	1.3518418677408e-06	4.4633655440315e-06
1949	CCL7	9.1384329299035	1.82590579140465	0.490987778075194	3.71884163504579	0.000200138473375546	0.000485251246393767
1950	HK3	131.732674613485	1.82582213323109	0.295634840480434	6.1759369439135	6.57722355648003e-10	3.27819574093474e-09
1951	CHCHD10	1648.63700460639	1.825113843993	0.22495283812172	8.11331770353325	4.92560670047999e-16	4.69303532941729e-15
1952	BCAT1	5911.15428485115	1.82437380159179	0.368647117872154	4.94883511397606	7.46589591600323e-07	2.55224293989087e-06
1953	IFNL3	0.819662157704345	1.82338293014208	0.834187089305302	2.1858201277852	0.0288287675918819	0.0474994293692807
1954	HIP1R	2415.17484754625	1.82306679149077	0.139721865983912	13.0478274009072	6.5385517155448e-39	3.66628619613292e-37
1955	ST14	12335.4407576279	1.82269908331935	0.199954300413543	9.11557830739158	7.82520059057301e-20	1.0783413779933e-18
1956	AMN	305.730681988972	1.82183176164279	0.401149077466334	4.54153297110769	5.58466496196409e-06	1.68794249384767e-05
1957	TESMIN	358.927314547085	1.82143991141683	0.192041310717767	9.48462549338512	2.4325498662102e-21	3.75822213296592e-20
1958	TNNI2	31.3315770107213	1.82113887181291	0.339875875362172	5.35824694786679	8.40333300112678e-08	3.25604124009108e-07
1959	LHX9	34.066212625495	1.82101021469794	0.60101891239429	3.02987173472387	0.0024465761740553	0.0049517727294203
1960	CTNND2	233.266794198905	1.8199885170569	0.450202505282927	4.04259970946439	5.28618215436783e-05	0.000139806549712903
1961	CCNJL	299.007639189291	1.81988675589111	0.272864805445795	6.66955473762127	2.56580672157491e-11	1.50757562656101e-10
1962	FRAS1	1441.98367895439	1.81976500425396	0.263873834320662	6.89634502389717	5.33575143883689e-12	3.37602197879456e-11
1963	IKBKE	728.436901888896	1.81808615645178	0.166275982169695	10.9341477507936	7.91461300313628e-28	2.03207688855524e-26
1964	HIST1H2BD	805.111266796604	1.81725324789624	0.241714578841124	7.51817807849604	5.55448143573423e-14	4.30097604188421e-13
1965	TP63	77.7969389651521	1.81649992090186	0.368699767712305	4.92677262091272	8.3598942959031e-07	2.83895957876709e-06
1966	DTNB	1302.79110997376	1.81489297629145	0.168270359079263	10.7855773662226	4.02706493384826e-27	9.83480826710652e-26
1967	MUC1	19406.8142900127	1.81485814948932	0.296392957378118	6.12314869267979	9.17440035205064e-10	4.49009465938209e-09
1968	MYCL	398.383237544822	1.8140241276514	0.258773475112529	7.0100852757902	2.3817291398636e-12	1.55746249015276e-11
1969	ZNF93	454.355498093781	1.81382087701532	0.183497512809386	9.88471641520008	4.84952920909284e-23	8.69750583244748e-22
1970	HMGCR	3296.22038328247	1.81353040788632	0.219559219651905	8.25986907205055	1.45832339552093e-16	1.46757423500773e-15
1971	FAM166A	9.33787292360779	1.8127220420106	0.313508994282604	5.78204158435265	7.37994583439549e-09	3.2455461588136e-08
1972	PLAC1	14.3964439871345	1.81255123772627	0.538511585807353	3.36585374483417	0.000763071556675786	0.00168170491138634
1973	TNR	5.11116243136512	1.81254216577583	0.529770866924112	3.42137002795111	0.000623064976101821	0.0013961721266278
1974	ARID3A	618.146560831652	1.81223292788879	0.224479858105649	8.0730313319954	6.85740012226853e-16	6.4423903989324e-15
1975	SAC3D1	795.783207216751	1.81210334776243	0.20350564622518	8.90443769681616	5.36573374265471e-19	6.80322043667455e-18
1976	SMC4	1111.14270728188	1.81196288581768	0.22367968721736	8.10070377135727	5.46421552904643e-16	5.18343401158401e-15
1977	USH1C	254.70155044239	1.81173841600761	0.479299359590475	3.77997253648659	0.000156845658207867	0.000385845855850998
1978	TBX22	2.07964938041901	1.81048732545447	0.686615200619844	2.63682965920366	0.00836848427382109	0.015328474010614
1979	SMIM2	2.80055338382978	1.81030411660466	0.599871746898469	3.01781860200037	0.00254601255210348	0.00513385790319265
1980	TIGD3	42.9205500619735	1.81003779314834	0.259368683538466	6.97862890945313	2.98074642538257e-12	1.93060107246016e-11
1981	SOST	2.68415543666015	1.80858087984221	0.657714641111447	2.74979568158307	0.00596324347882301	0.011231734556204
1982	TGFA	775.832933885761	1.80761021184891	0.297761893190318	6.07065663265904	1.27388299997437e-09	6.13003180727493e-09
1983	CD70	30.2939265654247	1.80710129075371	0.378090888303321	4.77954202721747	1.75694944280356e-06	5.72247612709494e-06
1984	MFSD3	1163.89184965464	1.80678712249763	0.200108763649319	9.02902546369205	1.732073644967e-19	2.30545382225383e-18
1985	ST8SIA5	44.7605580865252	1.8065638191694	0.373765614707186	4.83341363700534	1.34211517229282e-06	4.43388829477384e-06
1986	GPRC5A	3667.82143636255	1.80632745644639	0.3220472604483	5.60888937211243	2.03629129498834e-08	8.51385301887884e-08
1987	TNFRSF9	89.5831030463312	1.80607240673096	0.301597067588233	5.98836195979453	2.11964927784154e-09	9.95923822743122e-09
1988	CYSRT1	94.0165540753796	1.80562475520662	0.264012976614322	6.83915153854096	7.96635823260062e-12	4.93954713036975e-11
1989	TAGLN3	11.6162750080955	1.80478282155781	0.514468811740545	3.50805098457161	0.000451402530797034	0.0010357734693606
1990	PCDHB2	394.825900796833	1.80329913373341	0.384928288595304	4.68476645432864	2.80279333252553e-06	8.87263242984597e-06
1991	FAM170A	2.90730056807611	1.80326429983906	0.546343942733571	3.30060271340546	0.000964773917704821	0.00209104003734024
1992	ATP1A3	48.6661816964035	1.80237428598536	0.403041545785527	4.47193175202953	7.75161683817433e-06	2.29874315141787e-05
1993	NDUFA4L2	1131.06844476914	1.80217902863713	0.370161890582192	4.86862390345656	1.12378052669203e-06	3.75223695589876e-06
1994	PBOV1	1.10829739613955	1.80153830235797	0.644963910723745	2.79323892764228	0.00521831326843557	0.00994190068414209
1995	EDDM3A	1.24135021827979	1.80146940302024	0.828723722577758	2.17378766160662	0.0297210855808867	0.0488418008202663
1996	LAPTM4B	17811.1535318857	1.80101213204775	0.217099650532414	8.29578549588154	1.07870027304888e-16	1.10029683366455e-15
1997	PLPP2	5515.22720210098	1.79981732128113	0.270443889051468	6.65504895523305	2.83205771046334e-11	1.65554050641915e-10
1998	NPIPB13	52.6403547084636	1.79736494836286	0.348475645498539	5.15779214869233	2.49878780292746e-07	9.08493504723748e-07
1999	PROM2	2396.72945947075	1.79694749137841	0.279882502203476	6.42036382135825	1.35949038020939e-10	7.3200153943228e-10
[truncated: 4,334 more rows]
